# Supplementary material for: Can Simple Psychological Interventions Increase Preventive Health Investment?
Source: J Eur Econ Assoc. 2021 Nov 30;20(3):1001–47. doi: 10.1093/jeea/jvab052 (PMC9194950; doi:10.1093/jeea/jvab052)
Supplement: jvab052_John_Orkin_Reproduction [file jvab052_john_orkin_reproduction.zip]

Archive with 242 entries (231 files):
- Reproduction/
- Reproduction/ado/
- Reproduction/ado/EDCPrelimReg.smcl
- Reproduction/ado/estadd.ado
- Reproduction/ado/estadd.hlp
- Reproduction/ado/estout.ado
- Reproduction/ado/estout.hlp
- Reproduction/ado/estout.pkg
- Reproduction/ado/estout_mystyle.def
- Reproduction/ado/estpost.ado
- Reproduction/ado/estpost.hlp
- Reproduction/ado/eststo.ado
- Reproduction/ado/eststo.hlp
- Reproduction/ado/esttab.ado
- Reproduction/ado/esttab.hlp
- Reproduction/ado/fillmissing.ado
- Reproduction/ado/fillmisstime.ado
- Reproduction/ado/grqreg2.ado
- Reproduction/ado/leebounds.ado
- Reproduction/ado/leebounds.sthlp
- Reproduction/ado/minq.ado
- Reproduction/ado/MLE_effort_Nov2018_PC.ado
- Reproduction/ado/MLE_effort_Nov2018_PC_compliers.ado
- Reproduction/ado/MLE_effort_Nov2018_placebo.ado
- Reproduction/ado/pstar.ado
- Reproduction/ado/pstar_JA.ado
- Reproduction/ado/readme.txt
- Reproduction/ado/stata.toc
- Reproduction/ado/stepdown.ado
- Reproduction/ado/winsor2.ado
- Reproduction/ado/_Archive/
- Reproduction/ado/_Archive/estadd.ado
- Reproduction/ado/_Archive/estadd.hlp
- Reproduction/ado/_Archive/estout.ado
- Reproduction/ado/_Archive/estout.hlp
- Reproduction/ado/_Archive/estpost.ado
- Reproduction/ado/_Archive/estpost.hlp
- Reproduction/ado/_Archive/eststo.ado
- Reproduction/ado/_Archive/eststo.hlp
- Reproduction/ado/_Archive/esttab.ado
- Reproduction/ado/_Archive/esttab.hlp
- Reproduction/ado/_Archive/MLE_effort.ado
- Reproduction/ado/_Archive/MLE_effort_compliance_effects.ado
- Reproduction/ado/_Archive/MLE_effort_individual.ado
- Reproduction/ado/_Archive/MLE_effort_TE.ado
- Reproduction/ado/_Archive/MLE_effort_TE.do
- Reproduction/ado/_Archive/MLE_effort_TE_dow.ado
- Reproduction/ado/_Archive/MLE_effort_TE_dow.do
- Reproduction/ado/_Archive/MLE_effort_TE_dow_active.ado
- Reproduction/ado/_Archive/MLE_effort_TE_dow_active_new.ado
- Reproduction/ado/_Archive/MLE_effort_TE_dow_active_new_s.ado
- Reproduction/ado/_Archive/MLE_effort_TE_dow_active_new_s_wageFE.ado
- Reproduction/ado/_Archive/MLE_effort_TE_dow_active_old_s.ado
- Reproduction/ado/_Archive/MLE_effort_TE_dow_active_s.ado
- Reproduction/ado/_Archive/MLE_effort_TE_dow_active_s.do
- Reproduction/ado/_Archive/MLE_effort_TE_dow_no_S.ado
- Reproduction/ado/_Archive/MLE_effort_TE_dow_no_s.do
- Reproduction/ado/_Archive/MLE_effort_v180611.ado
- Reproduction/ado/_Archive/MLE_effort_v180612.ado
- Reproduction/ado/_Archive/MLE_effort_v180613_resid.ado
- Reproduction/ado/_Archive/MLE_effort_v180731.ado
- Reproduction/ado/_Archive/MLE_effort_v180731_placebo.ado
- Reproduction/ado/_Archive/MLE_effort_v2.ado
- Reproduction/ado/_bsqregtrace.ado
- Reproduction/ado/_eststo.ado
- Reproduction/ado/_eststo.hlp
- Reproduction/ado/_gweightave.ado
- Reproduction/ado/_qregtrace.ado
- Reproduction/ado/_sqregtrace.ado
- Reproduction/Analysis/
- Reproduction/Analysis/output/
- Reproduction/Analysis/output/table_balance.do
- Reproduction/Analysis/output/table_experimental_ps.do
- Reproduction/Analysis/output/table_main_behav_end copie.do
- Reproduction/Analysis/output/table_main_behav_end.do
- Reproduction/Analysis/output/table_main_behav_end_nofe.do
- Reproduction/Analysis/output/table_main_behav_end_pc.do
- Reproduction/Analysis/output/table_main_behav_ps.do
- Reproduction/Analysis/output/table_main_behav_ps_nofe.do
- Reproduction/Analysis/output/table_main_behav_ps_pc.do
- Reproduction/Analysis/output/table_phoneaccess.do
- Reproduction/Analysis/output/table_psych_end.do
- Reproduction/Analysis/output/table_psych_end_nofe.do
- Reproduction/Analysis/output/table_psych_end_pc.do
- Reproduction/Analysis/output/table_psych_ps.do
- Reproduction/Analysis/output/table_psych_ps_nofe.do
- Reproduction/Analysis/output/table_psych_ps_pc.do
- Reproduction/Analysis/output/table_wash_end.do
- Reproduction/Analysis/output/table_wash_ps.do
- Reproduction/Analysis/table_1.do
- Reproduction/Analysis/table_2.do
- Reproduction/Analysis/table_3.do
- Reproduction/Analysis/table_4.do
- Reproduction/Analysis/table_5.do
- Reproduction/Analysis/table_a1.do
- Reproduction/Analysis/table_a10.do
- Reproduction/Analysis/table_a11.do
- Reproduction/Analysis/table_a12.do
- Reproduction/Analysis/table_a13.do
- Reproduction/Analysis/table_a16.do
- Reproduction/Analysis/table_a17.do
- Reproduction/Analysis/table_a18.do
- Reproduction/Analysis/table_a19.do
- Reproduction/Analysis/table_a2.do
- Reproduction/Analysis/table_a20.do
- Reproduction/Analysis/table_a21.do
- Reproduction/Analysis/table_a3.do
- Reproduction/Analysis/table_a4.do
- Reproduction/Analysis/table_a5.do
- Reproduction/Analysis/table_a6.do
- Reproduction/Analysis/table_a7.do
- Reproduction/Data/
- Reproduction/Data/Endline/
- Reproduction/Data/Endline/Discounting/
- Reproduction/Data/Endline/Discounting/MLE_Nov2018_PC.ster
- Reproduction/Data/Endline/Discounting/MLE_Nov2018_PC_compliers.ster
- Reproduction/Data/Endline/Discounting/MLE_Nov2018_PC_restricted.ster
- Reproduction/Data/Endline/Discounting/MLE_Nov2018_placebo.ster
- Reproduction/Data/Endline/Discounting/MLE_Nov2018_placebo_restricted.ster
- Reproduction/Data/Endline/Discounting/MPL_endline_params.dta
- Reproduction/Data/Endline/Discounting/SMS_Beta_Nonparametric.dta
- Reproduction/Data/mcexplpc1.dta
- Reproduction/Data/mcexplpc2.dta
- Reproduction/Data/mcexplpc3.dta
- Reproduction/Data/mcexplpla1.dta
- Reproduction/Data/mcexplpla2.dta
- Reproduction/Data/mcprimpc1.dta
- Reproduction/Data/mcprimpc2.dta
- Reproduction/Data/mcprimpc3.dta
- Reproduction/Data/mcprimpla1.dta
- Reproduction/Data/mcprimpla2.dta
- Reproduction/Data/mcsecpc1.dta
- Reproduction/Data/mcsecpc2.dta
- Reproduction/Data/mcsecpc3.dta
- Reproduction/Data/mcsecpla1.dta
- Reproduction/Data/mcsecpla2.dta
- Reproduction/Data/pvals/
- Reproduction/Data/pvals/mcexplpc1.dta
- Reproduction/Data/pvals/mcexplpc1_tot.dta
- Reproduction/Data/pvals/mcexplpc2.dta
- Reproduction/Data/pvals/mcexplpc2_tot.dta
- Reproduction/Data/pvals/mcexplpc3.dta
- Reproduction/Data/pvals/mcexplpc3_tot.dta
- Reproduction/Data/pvals/mcexplpla1.dta
- Reproduction/Data/pvals/mcexplpla1_tot.dta
- Reproduction/Data/pvals/mcexplpla2.dta
- Reproduction/Data/pvals/mcexplpla2_tot.dta
- Reproduction/Data/pvals/mcexplpla3.dta
- Reproduction/Data/pvals/mcprimpc1.dta
- Reproduction/Data/pvals/mcprimpc1_tot.dta
- Reproduction/Data/pvals/mcprimpc2.dta
- Reproduction/Data/pvals/mcprimpc2_tot.dta
- Reproduction/Data/pvals/mcprimpc3.dta
- Reproduction/Data/pvals/mcprimpc3_tot.dta
- Reproduction/Data/pvals/mcprimpla1.dta
- Reproduction/Data/pvals/mcprimpla1_tot.dta
- Reproduction/Data/pvals/mcprimpla2.dta
- Reproduction/Data/pvals/mcprimpla2_tot.dta
- Reproduction/Data/pvals/mcprimpla3.dta
- Reproduction/Data/pvals/mcsecpc1.dta
- Reproduction/Data/pvals/mcsecpc1_tot.dta
- Reproduction/Data/pvals/mcsecpc2.dta
- Reproduction/Data/pvals/mcsecpc2_tot.dta
- Reproduction/Data/pvals/mcsecpc3 (moritz.poll@busaracenter.org).dta
- Reproduction/Data/pvals/mcsecpc3.dta
- Reproduction/Data/pvals/mcsecpc3_tot.dta
- Reproduction/Data/pvals/mcsecpla1 (jane.dougherty@busaracenter.org).dta
- Reproduction/Data/pvals/mcsecpla1.dta
- Reproduction/Data/pvals/mcsecpla1_tot.dta
- Reproduction/Data/pvals/mcsecpla2.dta
- Reproduction/Data/pvals/mcsecpla2_tot.dta
- Reproduction/Data/pvals/mcsecpla3.dta
- Reproduction/Data/saliencedata_cleaned.dta
- Reproduction/Data/saliencedata_foranalysis1_long.dta
- Reproduction/Data/SMS effort files/
- Reproduction/Data/SMS effort files/Clean_long_noPII_SMS_appended.dta
- Reproduction/Data/SMS effort files/MLE_effort_Nov2018_gamma_placebo.ado
- Reproduction/Data/SMS effort files/MLE_effort_Nov2018_no_s_zero.ado
- Reproduction/Data/SMS effort files/MLE_effort_Nov2018_PC.ado
- Reproduction/Data/SMS effort files/MLE_effort_Nov2018_placebo.ado
- Reproduction/Data/SMS effort files/MLE_estimation_Nov2018_gamma_placebo.do
- Reproduction/Data/SMS effort files/MLE_estimation_Nov2018_no_s_zero.do
- Reproduction/Data/SMS effort files/MLE_estimation_Nov2018_PC.do
- Reproduction/Data/SMS effort files/MLE_estimation_Nov2018_PC_restricted.do
- Reproduction/Data/SMS effort files/MLE_estimation_Nov2018_placebo.do
- Reproduction/Data/SMS effort files/MLE_estimation_Nov2018_placebo.jpg
- Reproduction/Data/SMS effort files/MLE_estimation_Nov2018_placebo_restricted.do
- Reproduction/Data/SMS effort files/mle_nonzero_Nov2018.ster
- Reproduction/Data/SMS effort files/mle_nonzero_Nov2018_v2.ster
- Reproduction/Data/SMS effort files/mle_nonzero_Oct2018.ster
- Reproduction/Data/SMS effort files/MLE_Nov2018_PC.docx
- Reproduction/Data/SMS effort files/MLE_Nov2018_PC_compliers.docx
- Reproduction/Data/SMS effort files/MLE_Nov2018_PC_compliers.ster
- Reproduction/Data/SMS effort files/MLE_Nov2018_PC_restricted.ster
- Reproduction/Data/SMS effort files/MLE_Nov2018_placebo.docx
- Reproduction/Data/SMS effort files/MLE_Nov2018_placebo.ster
- Reproduction/Data/SMS effort files/MLE_Nov2018_placebo_restricted.ster
- Reproduction/Data/SOBC3_Data_Final.dta
- Reproduction/global.do
- Reproduction/globals_end.do
- Reproduction/globals_ps.do
- Reproduction/README.docx
- Reproduction/Tables/
- Reproduction/Tables/attritionanalysis_pc.tex
- Reproduction/Tables/attritionanalysis_pla.tex
- Reproduction/Tables/baselinebalancecheck.tex
- Reproduction/Tables/behavoutcomes_end.tex
- Reproduction/Tables/behavoutcomes_nofe.tex
- Reproduction/Tables/behavoutcomes_pc.tex
- Reproduction/Tables/behavoutcomes_ps.tex
- Reproduction/Tables/behavoutcomes_ps_nofe.tex
- Reproduction/Tables/behavoutcomes_ps_pc.tex
- Reproduction/Tables/chlor_mechanisms_ed.tex
- Reproduction/Tables/chlor_mechanisms_ed.txt
- Reproduction/Tables/chlor_sav_mechanisms_ed.tex
- Reproduction/Tables/chlor_sav_mechanisms_ed.txt
- Reproduction/Tables/experimental_ps.tex
- Reproduction/Tables/mechanisms_end.tex
- Reproduction/Tables/mechanisms_pc.tex
- Reproduction/Tables/phoneaccess.tex
- Reproduction/Tables/psychoutcomes_end.tex
- Reproduction/Tables/psychoutcomes_end_nofe.tex
- Reproduction/Tables/psychoutcomes_end_pc.tex
- Reproduction/Tables/psychoutcomes_ps.tex
- Reproduction/Tables/psychoutcomes_ps_nofe.tex
- Reproduction/Tables/psychoutcomes_ps_pc.tex
- Reproduction/Tables/robustness_chlorine.tex
- Reproduction/Tables/saliencetable2.tex
- Reproduction/Tables/saliencetable2_el.tex
- Reproduction/Tables/saliencetable_AC_el.tex
- Reproduction/Tables/saliencetable_AC_ps.tex
- Reproduction/Tables/saving_mechanisms_ed.tex
- Reproduction/Tables/saving_mechanisms_ed.txt
- Reproduction/Tables/tablea1.tex
- Reproduction/Tables/table_5.log
- Reproduction/Tables/table_a11.tex
- Reproduction/Tables/table_a16b.tex
- Reproduction/Tables/table_a18.tex
- Reproduction/Tables/washvillages_ac_end.tex
- Reproduction/Tables/washvillages_ac_ps.tex
- Reproduction/torun.do
- Reproduction/~$README.docx
