# Supplementary material for: Can Simple Psychological Interventions Increase Preventive Health Investment?
Source: J Eur Econ Assoc. 2021 Nov 30;20(3):1001–47. doi: 10.1093/jeea/jvab052 (PMC9194950; doi:10.1093/jeea/jvab052)
Supplement: jvab052_John_Orkin_Reproduction [file jvab052_john_orkin_reproduction.zip › Reproduction/ado/EDCPrelimReg.smcl]

{smcl}
{com}{sf}{ul off}{txt}{.-}
      name:  {res}<unnamed>
       {txt}log:  {res}/Users/haushofer/Box Sync/_Busara Field/_Project Folders (Internal)/Haushofer SOBC/SOBC 3_Target Manipulations/Code/ado/EDCPrelimReg.smcl
  {txt}log type:  {res}smcl
 {txt}opened on:  {res} 9 Dec 2018, 12:47:26
{txt}
{com}. 
. gl date: disp   %tdYYNNDD date(c(current_date), "DMY") 
{res}{txt}
{com}. if c(os) == "MacOSX" gl user "/Users/`c(username)'"
{txt}
{com}. else if c(os) == "Windows" gl user "C:\Users\\`c(username)'" 
{txt}
{com}. else if c(os) == "Unix" gl user "/usr/`c(username)'"
{txt}
{com}. di "$user"
{res}/Users/haushofer
{txt}
{com}. gl root_dir "$user/Google Drive/EDC-UBI Pilot_Research/Sampling Plan & Power Analyses" 
{txt}
{com}. cd "$root_dir"
{res}/Users/haushofer/Google Drive/EDC-UBI Pilot_Research/Sampling Plan & Power Analyses
{txt}
{com}. 
. import excel "/Users/sidhyabalakrishnan/Documents/eligiblenyc.xlsx", sheet("eligiblenyc") firstrow clear
{res}{err}file /Users/sidhyabalakrishnan/Documents/eligiblenyc.xlsx not found
{txt}{search r(601), local:r(601);}

end of do-file

{search r(601), local:r(601);}

{com}. do "/Users/haushofer/Google Drive/EDC-UBI Pilot_Research/Sampling Plan & Power Analyses/EDC_PrelimRegs_2018-12-09_jh.do"
{txt}
{com}. **Regressing potential outcomes on covariates**
. clear
{txt}
{com}. capture log close
{smcl}
{com}{sf}{ul off}
