# Supplementary material for: Can Simple Psychological Interventions Increase Preventive Health Investment?
Source: J Eur Econ Assoc. 2021 Nov 30;20(3):1001–47. doi: 10.1093/jeea/jvab052 (PMC9194950; doi:10.1093/jeea/jvab052)
Supplement: jvab052_John_Orkin_Reproduction [file jvab052_john_orkin_reproduction.zip › Reproduction/ado/estout.hlp]

{smcl}
{* 01feb2017}{...}
{cmd:help estout}{right:also see: {helpb esttab}, {helpb eststo}, {helpb estadd}, {helpb estpost}}
{right: {browse "http://repec.sowi.unibe.ch/stata/estout/"}}
{hline}

{title:Title}

{p 4 4 2}{hi:estout} {hline 2} Making regression tables from stored estimates


{title:Table of contents}

    {help estout##syn:Syntax}
    {help estout##des:Description}
    {help estout##opt:Options}
    {help estout##exa:Examples}
    {help estout##rem:Remarks}
    {help estout##ret:Saved results}
    {help estout##ref:Backmatter}

{marker syn}
{title:Syntax}

{p 8 15 2}
{cmd:estout} [ {help estout##what:{it:what}} ]
    [ {cmd:using} {it:filename} ]
    [ {cmd:,} {help estout##opt0:{it:options}} ]

{marker what}
    {it:what}{col 30}description
    {hline 70}
    {it:namelist}{col 30}{...}
tabulate stored estimation sets; {it:namelist} is
{col 32}a name, a list of names, or {cmd:_all}; the {cmd:*} and
{col 32}{cmd:?} wildcards are allowed; a name may also be
{col 32}{cmd:.}, meaning the current (active) estimates

    {cmdab:m:atrix:(}{it:name}[{cmd:,} {it:subopts}]{cmd:)}{col 30}{...}
tabulate matrix {it:name}
    {cmd:e(}{it:name}[{cmd:,} {it:subopts}]{cmd:)}{col 30}{...}
tabulate matrix {cmd:e(}{it:name}{cmd:)}
    {cmd:r(}{it:name}[{cmd:,} {it:subopts}]{cmd:)}{col 30}{...}
tabulate matrix {cmd:r(}{it:name}{cmd:)}
      {it:subopts}:
        {helpb estout##mfmt:{ul:f}mt}{cmd:(}{it:fmtlist}{cmd:)}{col 30}{...}
set the display format(s)
        {helpb estout##mtranspose:{ul:t}ranspose}{col 30}{...}
tabulate transposed matrix
    {hline 70}

{marker opt0}
    {it:options}{col 38}description
    {hline 70}
    Parameter statistics
      {helpb estout##cells:{ul:c}ells}{cmd:(}{it:elements and subopts}{cmd:)}{col 38}{...}
contents of the table cells, where
{col 40}an {it:element}'s {it:subopts} are in paren-
{col 40}theses, i.e. {it:element}[{cmd:(}{it:subopts}{cmd:)}]
          {it:elements}:
          {cmd:b}{col 38}raw coefficient (point estimate)
          {cmd:se}{col 38}standard error
          {cmd:var}{col 38}variance
          {cmd:t}{col 38}t or z statistic
          {cmd:z}{col 38}t or z statistic (synonym for {cmd:t})
          {cmd:p}{col 38}p-value
          {cmd:ci}{col 38}confidence interval
          {cmd:ci_l}{col 38}lower bound of confidence interval
          {cmd:ci_u}{col 38}upper bound of confidence interval
          {cmd:_star}{col 38}"significance stars"
          {cmd:_sign}{col 38}sign of point estimate
          {cmd:_sigsign}{col 38}sign and significance of estimate
          {cmd:.}{col 38}null element (empty cell)
          {cmd:&}{col 38}combine elements in single cell
          {it:myel}{col 38}results from {cmd:e(}{it:myel}{cmd:)}
          {it:myel}{cmd:[}{it:#}{cmd:]}{col 38}results from row {it:#} in {cmd:e(}{it:myel}{cmd:)}
          {it:myel}{cmd:[}{it:rowname}{cmd:]}{col 38}results from row {it:rowname} in {cmd:e(}{it:myel}{cmd:)}


          {it:subopts} (for each {it:element},
                except for {cmd:.} and {cmd:&}):
          [{cmdab:no:}]{helpb estout##cstar:{ul:s}tar}{col 38}{...}
attach "significance stars"
          {helpb estout##cfmt:{ul:f}mt}{cmd:(}{it:{help estout##fmt:fmt}} [{it:{help estout##fmt:fmt}} ...]{cmd:)}{col 38}{...}
set the display format(s)
          {helpb estout##clabel:{ul:l}abel}{cmd:(}{it:string}{cmd:)}{col 38}{...}
define a label for {it:element}
          {helpb estout##cpar:par}[{cmd:(}{it:l} {it:r}{cmd:)}] | {cmd:nopar}{col 38}{...}
place results in parentheses
          {helpb estout##cvacant:{ul:v}acant}{cmd:(}{it:string}{cmd:)}{col 38}{...}
print {it:string} if coefficient is absent
          {helpb estout##cdrop:{ul:d}rop}{cmd:(}{it:droplist}{cmd:)}{col 38}{...}
drop certain individual results
          {helpb estout##ckeep:{ul:k}eep}{cmd:(}{it:keeplist}{cmd:)}{col 38}{...}
keep certain individual results
          {helpb estout##cpattern:{ul:pat}tern}{cmd:(}{it:pattern}{cmd:)}{col 38}{...}
model selection
          {helpb estout##cpvalue:{ul:pval}ue}{cmd:(}{it:name}{cmd:)}{col 38}{...}
set p-values for {cmd:star} (default: {cmd:p})
          [{cmd:no}]{helpb estout##cabs:abs}{col 38}{...}
use absolute t-statistics
          [{cmdab:no:}]{helpb estout##ctranspose:{ul:t}ranspose}{col 38}{...}
transpose {cmd:e(}{it:myel}{cmd:)} for tabulation

      {helpb estout##drop:{ul:d}rop}{cmd:(}{it:droplist}{cmd:)}{col 38}{...}
drop individual coefficients
      [{cmdab:no:}]{helpb estout##omitted:{ul:omit}ted}{col 38}{...}
include omitted coefficients
      [{cmdab:no:}]{helpb estout##baselevels:{ul:base}levels}{col 38}{...}
include base levels
      {helpb estout##keep:{ul:k}eep}{cmd:(}{it:keeplist}{cmd:)}{col 38}{...}
keep individual coefficients
      {helpb estout##order:{ul:o}rder}{cmd:(}{it:orderlist}{cmd:)}{col 38}{...}
change order of coefficients
      {helpb estout##indicate:{ul:i}ndicate}{cmd:(}{it:groups} [{cmd:,} {it:subopt}]{cmd:)}{col 38}{...}
indicate presence of parameters
        {it:subopt}: {cmdab:l:abels(}{it:yes} {it:no}{cmd:)}{col 38}{...}
redefine "Yes" and "No" labels
      {helpb estout##rename:{ul:ren}ame}{cmd:(}{it:old} {it:new} [{it:old} {it:new} ...]{cmd:)}{col 38}{...}
rename individual coefficients
      {helpb estout##equations:{ul:eq}uations}{cmd:(}{it:eqmatchlist}{cmd:)}{col 38}{...}
match the models' equations
      {helpb estout##eform:eform}[{cmd:(}{it:pattern}{cmd:)}] | {cmd:noeform}{col 38}{...}
report exponentiated coefficients
      {helpb estout##transform:{ul:tr}ansform}{cmd:(}{it:list} [{cmd:,} {it:subopt}]{cmd:)}{col 38}{...}
apply transformations to coefficients
        {it:subopt}: {cmdab:p:attern:(}{it:pattern}{cmd:)}]{cmd:)}{col 38}{...}
select models
      {helpb estout##margin:{ul:m}argin}[{cmd:(}{cmd:u}|{cmd:c}|{cmd:p}{cmd:)}] | {cmdab:nom:argin}{col 38}{...}
report marginal effects after {helpb mfx}
      {helpb estout##discrete:{ul:di}screte}{cmd:(}{it:string}{cmd:)} | {cmdab:nodi:screte}{col 38}{...}
identify 0/1 variables (if {cmd:margin})
      {helpb estout##meqs:{ul:meq}s}{cmd:(}{it:eq_list}{cmd:)}{col 38}{...}
select equations for marginal effects
      {helpb estout##dropped:dropped}[{cmd:(}{it:string}{cmd:)}] | {cmd:nodropped}{col 38}{...}
indicate null coefficients as dropped
      {helpb estout##level:level}{cmd:(}{it:#}{cmd:)}{col 38}{...}
set level for confidence intervals

    Summary statistics
      {helpb estout##stats:{ul:s}tats}{cmd:(}{it:scalarlist}[{cmd:,} {it:subopts}]{cmd:)}{col 38}{...}
display summary statistics at the
{col 38}bottom of the table
        {it:subopts}:
          {helpb estout##statsfmt:{ul:f}mt}{cmd:(}{it:{help estout##fmt:fmt}} [{it:{help estout##fmt:fmt}} ...]{cmd:)}{col 38}{...}
set the display formats
          {helpb estout##statslabels:{ul:l}abels}{cmd:(}{it:strlist}[{cmd:,} {col 38}{...}
label the summary statistics
             {it:{help estout##lsub0:label_subopts}}]{cmd:)}
          {helpb estout##statsstar:{ul:s}tar}[{cmd:(}{it:sca'list}{cmd:)}] | {cmdab:nos:tar}{col 38}{...}
denote the model significance
          {helpb estout##statslayout:{ul:lay}out}{cmd:(}{it:array}{cmd:)}{col 38}{...}
arrange the summary statistics
          {helpb estout##statspchar:{ul:pc}har}{cmd:(}{it:symbol}{cmd:)}{col 38}{...}
placeholder in {cmdab:layout()}; default is {cmd:@}

    Significance stars
      {helpb estout##starlevels:{ul:starl}evels}{cmd:(}{it:levelslist}{cmd:)}{col 38}{...}
define thresholds and symbols,
{col 40}where '{it:levelslist}' is '{it:symbol} {it:#}
{col 40}[{it:symbol} {it:#} ...]' with {it:#} in (0,1] and
{col 40}listed in descending order
      {helpb estout##stardrop:{ul:stard}rop}{cmd:(}{it:droplist}{cmd:)}{col 38}{...}
drop stars for individual coefs
      {helpb estout##starkeep:{ul:stark}eep}{cmd:(}{it:keeplist}{cmd:)}{col 38}{...}
keep stars for individual coefs
      [{cmdab:no:}]{helpb estout##stardetach:{ul:stard}etach}{col 38}{...}
display the stars in their own column

    Layout
      {helpb estout##varwidth:{ul:var}width}{cmd:(}{it:#}{cmd:)}{col 38}{...}
set width of the table's left stub
      {helpb estout##modelwidth:{ul:model}width}{cmd:(}{it:#} [{it:#} ...]{cmd:)}{col 38}{...}
set width of the results columns
      [{cmdab:no:}]{helpb estout##unstack:{ul:uns}tack}{col 38}{...}
place equations from multiple-
{col 40}equation models in separate columns
      {helpb estout##begin:{ul:beg}in}{cmd:(}{it:string}{cmd:)}{col 38}{...}
specify the beginning of the rows
      {helpb estout##delimiter:{ul:del}imiter}{cmd:(}{it:string}{cmd:)}{col 38}{...}
specify the column delimiter
      {helpb estout##end:end}{cmd:(}{it:string}{cmd:)}{col 38}{...}
specify the ending of the table rows
      {helpb estout##incelldel:{ul:incell}delimiter}{cmd:(}{it:string}{cmd:)}{col 38}{...}
specify delimiter within cell
      {helpb estout##dmarker:{ul:dm}arker}{cmd:(}{it:string}{cmd:)}{col 38}{...}
define the decimal marker
      {helpb estout##msign:{ul:ms}ign}{cmd:(}{it:string}{cmd:)}{col 38}{...}
define the minus sign
      [{cmd:no}]{helpb estout##lz:lz}{col 38}{...}
print the leading zero of fixed
{col 40}format numbers in (-1,1)
      {helpb estout##extracols:{ul:extra}cols}{cmd:(}{it:numlist}{cmd:)}{col 38}{...}
add empty column to the table
      {helpb estout##substitute:{ul:sub}stitute}{cmd:(}{it:subst}{cmd:)}{col 38}{...}
apply end-of-pipe substitutions, where
{col 40}'{it:subst}' is '{it:from} {it:to} [{it:from} {it:to} ... ]'

    Labeling
      [{cmdab:no:}]{helpb estout##label:{ul:l}abel}{col 38}{...}
make use of variable labels
      [{cmdab:no:}]{helpb estout##abbrev:{ul:ab}brev}{col 38}{...}
abbreviate long names and labels
      [{cmdab:no:}]{helpb estout##wrap:wrap}{col 38}{...}
wrap long labels (if space permits)
      {helpb estout##interaction:{ul:interact}ion}{cmd:(}{it:string}{cmd:)}{col 38}{...}
specify interaction operator
      {helpb estout##title:{ul:ti}tle}{cmd:(}{it:string}{cmd:)}{col 38}{...}
specify a title for the table
      {helpb estout##note:note}{cmd:(}{it:string}{cmd:)}{col 38}{...}
specify a note for the table
      [{cmdab:no:}]{helpb estout##legend:{ul:le}gend}{col 38}{...}
add a significance symbols legend
      {helpb estout##prehead:{ul:preh}ead}{cmd:(}{it:strlist}{cmd:)}{col 38}{...}
add text before the table heading
      {helpb estout##prehead:{ul:posth}ead}{cmd:(}{it:strlist}{cmd:)}{col 38}{...}
add text after the table heading
      {helpb estout##prehead:{ul:pref}oot}{cmd:(}{it:strlist}{cmd:)}{col 38}{...}
add text before the table footer
      {helpb estout##prehead:{ul:postf}oot}{cmd:(}{it:strlist}{cmd:)}{col 38}{...}
add text after the table footer
      {helpb estout##hlinechar:{ul:hl}inechar}{cmd:(}{it:string}{cmd:)}{col 38}{...}
specify look of {cmd:@hline}
      {helpb estout##varlabels:{ul:varl}abels}{cmd:(}{it:matchlist}[{cmd:,} {it:sub.}]{cmd:)} {col 38}{...}
relabel the parameters
        {it:subopts}:
          {cmdab:bl:ist:(}{it:matchlist}{cmd:)}{col 38}{...}
assign prefixes to certain rows
          {cmdab:el:ist:(}{it:matchlist}{cmd:)}{col 38}{...}
assign suffixes to certain rows
          {it:{help estout##lsub0:label_subopts}}
      {helpb estout##labcol2:{ul:labcol}2}{cmd:(}{it:strlist}[{cmd:,} {it:subopts}]{cmd:)} {col 38}{...}
add a second labeling column
        {it:subopts}:
          {cmdab:t:itle:(}{it:strlist}{cmd:)}{col 38}{...}
add column title in table header
          {cmdab:w:idth:(}{it:#}{cmd:)}{col 38}{...}
set width of column
      {helpb estout##refcat:{ul:ref}cat}{cmd:(}{it:matchlist}[{cmd:,} {it:subopts}]{cmd:)} {col 38}{...}
add reference category information
        {it:subopts}:
          {cmdab:l:abel:(}{it:string}{cmd:)} | {cmdab:nol:abel}{col 38}{...}
redefine the "ref." label
          {cmdab:b:elow}{col 38}{...}
change positioning of refcat
      {helpb estout##mlabels:{ul:ml}abels}{cmd:(}{it:strlist}[{cmd:,} {it:subopts}]{cmd:)}{col 38}{...}
label the models
        {it:subopts}:
          [{cmdab:no:}]{cmdab:dep:vars}{col 38}{...}
use the name/label of the dependent
{col 42}variable as model label
          [{cmdab:no:}]{cmdab:ti:tles}{col 38}{...}
use estimates title as model label
          [{cmdab:no:}]{cmdab:num:bers}{col 38}{...}
number models labels consecutively
          {it:{help estout##lsub0:label_subopts}}
      {helpb estout##collabels:{ul:coll}abels}{cmd:(}{it:strlist}[{cmd:,} {col 38}{...}
label the columns within models
        {it:{help estout##lsub0:label_subopts}}]{cmd:)}
      {helpb estout##eqlabels:{ul:eql}abels}{cmd:(}{it:strlist}[{cmd:,} {it:subopts}]{cmd:)}{col 38}{...}
label the equations
        {it:subopts}:
          [{cmdab:no:}]{cmdab:m:erge}{col 38}{...}
merge equation and parameter labels
          {it:{help estout##lsub0:label_subopts}}
      {helpb estout##mgroups:{ul:mgr}oups}{cmd:(}{it:strlist}[{cmd:,} {it:subopts}]{cmd:)}{col 38}{...}
define and label groups of models
        {it:subopts}:
          {cmdab:pat:tern:(}{it:pattern}{cmd:)}{col 38}{...}
define the grouping of the models
          {it:{help estout##lsub0:label_subopts}}
      {helpb estout##numbers:{ul:num}bers}[{cmd:(}{it:l} {it:r}{cmd:)}] | {cmdab:nonum:bers}{col 38}{...}
add a row containing model numbers

    Output
      [{cmdab:no:}]{helpb estout##replace:{ul:r}eplace}{col 38}{...}
overwrite an existing file
      [{cmdab:no:}]{helpb estout##append:{ul:a}ppend}{col 38}{...}
append the output to an existing file
      [{cmdab:no:}]{helpb estout##type:{ul:ty}pe}{col 38}{...}
print the table in the results window
      [{cmd:no}]{helpb estout##showtabs:showtabs}{col 38}{...}
display tabs as {cmd:<T>}s
      {helpb estout##topfile:{ul:top}file}{cmd:(}{it:filename}{cmd:)}{col 38}{...}
insert file contents above table
      {helpb estout##topfile:{ul:bot}tomfile}{cmd:(}{it:filename}{cmd:)}{col 38}{...}
insert file contents below table

    Defaults
      {helpb estout##style:{ul:sty}le}{cmd:(}{it:style}{cmd:)}{col 38}{...}
specify a style for the output table

        {it:styles}:
          {cmd:smcl}{col 38}SMCL formatted table (screen default)
          {cmd:tab}{col 38}tab delimited table (export default)
          {cmd:fixed}{col 38}fixed format table
          {cmd:tex}{col 38}table for use with LaTeX
          {cmd:html}{col 38}table for use with HTML
          {it:mystyle}{col 38}user defined addition
    {hline 70}

{marker lsub0}
    {it:{help estout##lsub:label_subopts}}{col 38}Description
    {hline 70}
      [{cmd:no}]{cmd:none}{col 38}{...}
suppress the labels
      {cmdab:p:refix:(}{it:string}{cmd:)}{col 38}{...}
add a common prefix
      {cmdab:s:uffix:(}{it:string}{cmd:)}{col 38}{...}
add a common suffix
      {cmdab:b:egin:(}{it:strlist}{cmd:)}{col 38}{...}
add an overall prefix
      [{cmdab:no:}]{cmdab:f:irst}{col 38}{...}
print the first occurrence of {cmd:begin()}
      {cmdab:e:nd:(}{it:strlist}{cmd:)}{col 38}{...}
add an overall suffix
      [{cmdab:no:}]{cmdab:l:ast}{col 38}{...}
print the last occurrence of {cmd:end()}
      {cmdab:r:eplace}{col 38}{...}
replace global {cmd:begin()}/{cmd:end()}
      [{cmd:no}]{cmd:span}{col 38}{...}
span columns if appropriate
      {cmdab:er:epeat:(}{it:string}{cmd:)}{col 38}{...}
add a "span" suffix
      {cmd:lhs(}{it:string}{cmd:)}{col 38}{...}
label the table's left stub
    {hline 70}

{marker des}
{title:Description}

{p 4 4 2}
    {cmd:estout} assembles a table of coefficients, "significance
    stars", summary statistics, standard errors, t- or z-statistics, p-values,
    confidence intervals, and other statistics for one or more models
    previously fitted and stored by {helpb estimates store} or {helpb eststo}.
    It then displays the table in Stata's results window or writes it to a text
    file specified by {cmd:using}. The default is to use {help smcl:SMCL}
    formatting tags and horizontal lines to structure the table. However,
    if {cmd:using} is specified, a tab-delimited table without lines
    is produced.

{p 4 4 2}
    {it:namelist} provides the names of the stored estimation
    sets to be tabulated. You may use the {cmd:*} and {cmd:?} wildcards in
    {it:namelist}. The results estimated last may be indicated by a period
    ({cmd:.}), even if they have not yet been stored. If no model is
    specified, {cmd:estout} tabulates the estimation sets stored by
    {cmd:eststo} (see help {helpb eststo}) or, if no such estimates are
    present, the currently active estimates (i.e. the model fit last).
    {cmd:estout} may be used after any estimation command that
    returns its results in {cmd:e()}.

{p 4 4 2}
    See the {help estout##intro:Introduction} in the
    {help estout##exa:Examples} section for an introduction on using
    {cmd:estout}. See help {helpb estimates} for general information
    about managing estimation results. Furthermore, see help {helpb eststo}
    for an alternative to the {cmd:estimates store} command.

{p 4 4 2}
    The default for {cmd:estout} is to produce a plain
    table containing point estimates. Producing a fully formatted
    end-product may involve specifying many options. However, note that a
    simple-to-use {cmd:estout} wrapper producing pre-formatted
    publication style tables is available as {helpb esttab}. Furthermore,
    use {helpb estadd} to make additional results available for
    tabulation (such as the standardized coefficients or the means and
    standard deviations of the regressors) and {helpb estpost} to
    tabulate results from non-estimation commands such as {helpb summarize}
    or {helpb tabulate}.

{p 4 4 2}
    {cmd:estout} can also be used to tabulate the contents of a Stata
    matrix (see help {helpb matrix}). Type {cmd:estout marix(}{it:name}{cmd:)},
    where {it:name} is the name of the matrix, instead of providing a
    {it:namelist} of stored estimation sets. See the
    {help estout##ex7:examples} below. Alternatively, you may also specify
    {cmd:e(}{it:name}{cmd:)} or {cmd:r(}{it:name}{cmd:)} to tabulate an
    {cmd:e()}-matrix or an {cmd:r()}-matrix. The {cmd:cells()} option is
    disabled if tabulating a matrix.

{p 4 4 2}
    Programms similar to {cmd:estout} include {cmd:outreg} by John Luke
    Gallup, {cmd:outreg2} by Roy Wada, {cmd:modltbl} by John H. Tyler,
    {cmd:mktab} by Nicholas Winter, {cmd:outtex} by Antoine Terracol, or
    {cmd:est2tex} by Marc Muendler. Also see Newson (2003) for a very
    appealing approach.

{marker opt}
{title:Options}

    Contents

        {help estout##par:Parameter statistics}
        {help estout##sum:Summary statistics}
        {help estout##sig:Significance stars}
        {help estout##lay:Layout}
        {help estout##lab:Labeling}
        {help estout##out:Output}
        {help estout##def:Defaults}
        {it:{help estout##lsub:label_subopts}}
        {it:{help estout##msub:matrix_subopts}}
{marker par}
{dlgtab:Parameter statistics}
{marker cells}
{p 4 8 2}
    {cmd:cells(}{it:array}{cmd:)} specifies the parameter statistics to be
    reported and how they are to be arranged. The default is for cells to
    report point estimates only, i.e. {cmd:cells(b)}. {cmd:cells(none)} may
    be used to completely suppress the printing of parameter statistics.
    Alternatively, {cmd:cells(b se)} would result in the reporting of point
    estimates and standard errors. Multiple statistics are placed in
    separate rows beneath one another by default. However, elements of
    {it:array} that are listed in quotes or in parentheses, e.g.
    {bind:{cmd:"b se"}} or {bind:{cmd:`"b se"'}} or {bind:{cmd:(b se)}},
    are placed beside one another. For example, {bind:{cmd:cells("b p" se)}}
    or, equivalently, {bind:{cmd:cells((b p) se)}} would produce a
    table with point estimates and p-values beside one another in first row
    and standard errors in the second row beneath the point estimates.

{p 8 8 2}
    The parameter statistics available are {cmd:b} (point estimates),
    {cmd:se} (standard errors), {cmd:var} (variance), {cmd:t}
    (t/z-statistics), {cmd:z} (synonym for {cmd:t}), {cmd:p} (p-values), and
    {cmd:ci} (confidence
    intervals; to display the lower and upper bounds in separate cells use
    {cmd:ci_l} and {cmd:ci_u}). Any additional parameter statistics
    included in the {cmd:e()}-returns for the models can be tabulated as
    well. If, for example, {cmd:e(beta)} contains the standardized
    coefficients, type {cmd:cells(beta)} to tabulate them (use
    {helpb estadd} to add statistics such as the standardized coefficients to the
    {cmd:e()}-returns of a model). The syntax {it:name}{cmd:[}{it:#}{cmd:]}
    or {it:name}{cmd:[}{it:rowname}{cmd:]} can be used to refer to specific
    rows in {cmd:e(}{it:name}{cmd:)}. For example, type {cmd:cell(ci_bc[1] ci_bc[2])}
    or {cmd:cell(ci_bc[ll] ci_bc[ul])} to tabulate the lower and upper
    bounds of the bias-corrected confidence intervals after {helpb bootstrap}.
    The default is to report the results from the first row.
    Also see the {cmd:eform} and {cmd:transform()} options for more information
    on the kinds of statistics that can be displayed.

{p 8 8 2}
    Further available elements in {it:array} are {cmd:_star},
    {cmd:_sign}, and {cmd:_sigsign}. {cmd:_star} causes stars denoting the
    significance of the coefficients to be printed (* for p<.05, ** for p<.01,
    and *** for p<.001; customizable via the {cmd:starlevels()} option below).
    {cmd:_star} places the significance stars in their own cells. See the
    {cmd:star} suboption below if you want to attach the stars to another
    element. {cmd:_sign} prints the signs of the coefficients ("+", "-", or
    "0"). {cmd:_sigsign}, a combination of {cmd:_star} and {cmd:_sign}, repeats
    the signs of the coefficients where the number of repetitions reflects the
    level of significance (non-significant coefficients are left empty;
    however, you may set the first level to 1 in the {cmd:starlevels()}
    option).

{p 8 8 2}
    Finally, {cmd:.} and {cmd:&} may be used in {it:array}. {cmd:.} inserts a
    "null" element. Use this to add empty cells. For example,
    {cmd:cells("b p" ". se")} would produce a table with point estimates in the
    first column and p-values and standard errors beneath one another in the
    second column. {cmd:&} is used to combine elements in the same cell. Use
    the {helpb estout##incelldel:incelldelimiter()} option to specify the text to
    be printed between the combined elements (the default is to print a
    single blank). For example, in HTML, use {cmd:cell(b & se)} and
    {cmd:incelldelimiter(<br>)} to include point estimates and standard
    errors in a single cell and insert a line break between them.

{p 8 8 2}
    A set of suboptions may be specified in parentheses for each
    element named in {it:array} (except for {cmd:.} and {cmd:&}). For example,
    to add significance stars to the coefficients and place the standard errors
    in parentheses, specify {bind:{cmd:cells(b(star) se(par))}}. The following
    suboptions are available. Use:
    {p_end}
{marker cstar}
{p 12 16 2}
        {cmd:star} to specify that stars denoting the significance of the
        coefficients be attached to the statistic: {cmd:*} for p<.05,
        {cmd:**} for p<.01, and {cmd:***} for p<.001. The symbols and the
        values for the thresholds and the number of levels are fully customizable
        (see the {help estout##sig:Significance stars} options).
        {p_end}
{marker cfmt}
{p 12 16 2}
        {cmd:fmt(}{it:{help estout##fmt:fmt}} [{it:{help estout##fmt:fmt}} ...]{cmd:)}
        to specify the display format(s) of a statistic. It
        defaults to {cmd:%9.0g} or the format for the first statistic in
        {cmd:cells()}. If only one format is specified, it is used for all
        occurrences of the statistic. For example, type

{p 20 20 2}
            {inp:. estout} {it:...}{inp:, cells("b(fmt(3)) t(fmt(2))")}

{p 16 16 2}
        to print coefficients and t-values beside one another using three
        decimal places for coefficients and two decimal places for
        t-values. If multiple formats are specified, the first format is
        used for the first regressor in the estimates table, the second
        format for the second regressor, and so on. The last format is used
        for the remaining regressors if the number of regressors in the
        table is greater than the number of specified formats.  For
        instance, type

{p 20 20 2}
            {inp:. estout} {it:...}{inp:, cells(b(fmt(3 4 2)))}

{p 16 16 2}
        to use three decimal places for the first coefficient, four decimal
        places for the second, and two decimal places for all remaining
        coefficients. Note that, regardless of the display format chosen,
        leading and trailing blanks are removed from the numbers. White
        space can be added by specifying a {cmd:modelwidth()} (see the
        {help estout##lay:Layout} options). {it:{help estout##fmt:fmt}} may
        be any of Stata's numerical display formats, e.g., {cmd:%9.0g} or
        {cmd:%8.2f}, an integer {it:#} such as {cmd:1} or {cmd:3} to use a
        fixed format with {it:#} decimal places, or {cmd:a}{it:#} such as
        {cmd:a1} or {cmd:a3} to use {cmd:estout}'s adaptive display format
        (see {help estout##fmt:Numerical formats} in the
        {help estout##rem:Remarks} section for details).
        {p_end}
{marker clabel}
{p 12 16 2}
        {cmd:label(}{it:string}{cmd:)} to specify a label to appear in the
        column heading. The default is the name of the statistic.
        {p_end}
{marker cpar}
{p 12 16 2}
        {cmd:par}[{cmd:(}{it:l} {it:r}{cmd:)}] to specify that the
        statistic in question be placed in parentheses. It is also possible
        to specify custom "parentheses". For example, {cmd:se(par({ }))}
        would display the standard errors in curly brackets. Or,
        {cmd:se(par(`"="("' `")""'))} will write parentheses in a way that
        Excel can recognize. For {cmd:ci} the syntax is:

{p 20 20 2}
            {cmd:ci(par}[{cmd:(}{it:l} {it:m} {it:r}{cmd:)}]{cmd:)}
        {p_end}
{marker cvacant}
{p 12 16 2}
        {cmd:vacant(}{it:string}{cmd:)} to print {it:string} if a
        coefficient is not in the model. The default is to leave such cells
        empty.
        {p_end}
{marker cdrop}
{p 12 16 2}
        {cmd:drop(}{it:droplist} [{cmd:, relax}]{cmd:)} to cause certain
        individual statistics to be dropped. For example, specifying
        {cmd:t(drop(_cons))} suppresses the t-statistics for the constants.
        {it:droplist} is specified as in the global
        {helpb estout##drop:drop()} option (see below).
        {p_end}
{marker ckeep}
{p 12 16 2}
        {cmd:keep(}{it:keeplist} [{cmd:, relax}]{cmd:)} to cause certain
        individual statistics to be kept. For example, the specification
        {cmd:t(keep(mpg))} would display the t-statistics exclusively for
        the variable {cmd:mpg}. {it:keeplist} is specified analogous to
        {it:droplist} in {helpb estout##drop:drop()} (see below).
        {p_end}
{marker cpattern}
{p 12 16 2}
        {cmd:pattern(}{it:pattern}{cmd:)} to designate a pattern of models
        for which the statistics are to be reported, where the {it:pattern}
        consists of zeros and ones. A {cmd:1} indicates that the statistic
        be printed; {cmd:0} indicates that it be suppressed. For example
        {cmd:beta(pattern(1 0 1))} would result in {cmd:beta} being
        reported for the first and third models, but not for the second.
        {p_end}
{marker cpvalue}
{p 12 16 2}
        {cmd:pvalue(}{it:name}{cmd:)} to specify the p-values used to
        determine the significance stars (see {cmd:star} above). The
        default is {cmd:pvalue(p)}, indicating that the standard p-values
        are to be used (i.e. the p-values computed form the coefficients
        vector and the variance matrix). Alternatively, specify
        {cmd:pvalue(}{it:mypvalue}{cmd:)}, in which case the significance
        stars will be determined from the values in
        {cmd:e(}{it:mypvalue}{cmd:)}. Values outside [0,1] will be ignored.
        {p_end}
{marker cabs}
{p 12 16 2}
        {cmd:abs} to specify that absolute t-statistics be used instead of
        regular t-statistics (relevant only if used with {cmd:t()}).
        {p_end}
{marker ctranspose}
{p 12 16 2}
        {cmd:transpose} to specify that {cmd:e(}{it:myel}{cmd:)} be transposed
        for tabulation.
        {p_end}
{marker drop}
{p 4 8 2}
    {cmd:drop(}{it:droplist} [{cmd:, relax}]{cmd:)} identifies the coefficients
    to be dropped from the table. A {it:droplist} comprises one or more
    specifications, separated by white space. A specification can be either a
    parameter name (e.g. {cmd:price}), an equation name followed by a colon
    (e.g. {cmd:mean:}), or a full name (e.g. {cmd:mean:price}). You may use the
    {cmd:*} and {cmd:?} wildcards in equation names and parameter names. Be sure
    to refer to the matched equation names, and not to the original equation names
    in the models, when using the {cmd:equations()} option to match equations.
    Specify the {cmd:relax} suboption to allow {it:droplist} to contain elements
    for which no match can be found.
    {p_end}
{marker omitted}
{p 4 8 2}
    {cmd:omitted} includes omitted coefficients (only relevant in Stata 11 or 
    newer). This is the default. Type {cmd:noomitted} to drop omitted 
    coefficients.
    {p_end}
{marker baselevels}
{p 4 8 2}
    {cmd:baselevels} includes base levels of factor variables (only relevant 
    in Stata 11 or newer). This is the default. Type {cmd:nobaselevels} to drop 
    base levels of factor variables.
    {p_end}
{marker keep}
{p 4 8 2}
    {cmd:keep(}{it:keeplist} [{cmd:, relax}]{cmd:)} selects the coefficients to
    be included in the table. {it:keeplist} is specified analogous to {it:droplist} in
    {helpb estout##drop:drop()} (see above). Note that {cmd:keep()} does {it:not} change the
    the order of the coefficients. Use {cmd:order()} to change the order
    of coefficients.
    {p_end}
{marker order}
{p 4 8 2}
    {cmd:order(}{it:orderlist}{cmd:)} changes the order of the
    coefficients and equations within the table. {it:orderlist} is specified
    analogous to {it:droplist} in {cmd:drop()} (see above). Reordering of
    coefficients is performed equation by equation, unless equations are
    explicitly specified. Coefficients and equations that do not appear in
    {it:orderlist} are placed last (in their original order). Extra table rows
    are inserted for elements in {it:orderlist} that are not found in the
    table.
    {p_end}
{marker indicate}
{p 4 8 2}
    {cmd:indicate(}{it:groups} [{cmd:,} {cmdab:l:abels(}{it:yes}
    {it:no}{cmd:)}]{cmd:)} indicates for each model (or, if {cmd:unstack}
    is specified, for each equation) the presence of certain groups of
    coefficients at the end of the table body. The syntax for {it:groups}
    is

            "{it:group}" [ "{it:group}" {it:...} ]

{p 8 8 2}
    where a {it:group} is

            [{it:name} = ] {it:list}

{p 8 8 2}
    and {it:list} is a list of coefficient specifications as defined in
    {cmd:drop()} above. The single groups should be enclosed in quotes
    unless there is only one group and {it:name} is specified. Note that 
    {it:name} may contain spaces.

{p 8 8 2}
    For example, if some of the models contain a set of year
    dummies, say {cmd:y1 y2 y3}, specify

            {com}estout{txt} {it:...}{com}, indicate(year effects = y1 y2 y3){txt}

{p 8 8 2}
    to drop the dummies from the table and add a "year effects" row
    containing "Yes" for models in which {it:at least one} of the dummies
    is present, and "No" for the other models. Furthermore, if some models 
    also contain a set of region dummies, say {cmd:reg_1} through 
    {cmd:reg_17}, you could type
    
            {com}estout{txt} {it:...}{com}, indicate("years = y1 y2 y3" "regions = reg_*"){txt}

{p 8 8 2}
    Use the {cmd:labels()} suboption to redefine the indication labels to
    be printed in the table. The default is {cmd:labels(Yes No)}. Use
    quotes if the labels include spaces,
    e.g. {bind:{cmd:labels("in model"  "not in model")}}.
    {p_end}
{marker rename}
{p 4 8 2}
    {cmd:rename(}{it:matchlist}{cmd:)} changes the names of individual
    coefficients, where {it:matchlist} is

{p 12 12 2}
        {it:oldname} {it:newname} [{it:oldname} {it:newname} ...]

{p 8 8 2}
    {it:oldname} can be a parameter name (e.g. {cmd:price}) or a full
    name including an equation specification (e.g. {cmd:mean:price})
    (abbreviation and wildcards not allowed); {it:newname} is a name without
    equation specification and must not already occur in a model's equation.
    {cmd:rename()} is applied before matching the models and equations and can
    therefore be used to merge different coefficients across models (or
    equations if {cmd:unstack} is specified) into a single table row. See the
    {cmd:varlabels()} option if you are interested in relabeling coefficients
    after matching models and equations.
    {p_end}
{marker equations}
{p 4 8 2}
    {cmd:equations(}{it:matchlist}{cmd:)} specifies how the models' equations are
    to be matched. The default is to match all first equations into one equation
    (named {cmd:main}, if the equations have different names) and match the remaining
    equations by name. Specify {cmd:equations("")} to match all equations by
    name. Alternatively, specify {it:matchlist}, which has the syntax

                {it:term} [{cmd:,} {it:term} ... ]

{p 8 8 2}
    where {it:term} is

                [{it:eqname} {cmd:=}] {it:#}{cmd::}{it:#}...{cmd::}{it:#}{col 50}(syntax 1)

                [{it:eqname} {cmd:=}] {it:#}{col 50}(syntax 2)

{p 8 8 2}
    In syntax 1, each {it:#} is a number or a period ({cmd:.}).  If a number, it
    specifies the position of the equation in the corresponding model;
    {cmd:1:3:1} would indicate that equation 1 in the first model matches equation
    3 in the second, which matches equation 1 in the third.  A period indicates
    that there is no corresponding equation in the model; {cmd:1:.:1} indicates
    that equation 1 in the first matches equation 1 in the third.

{p 8 8 2}
    In syntax 2, you specify just one number, say, {cmd:1} or {cmd:2}, and that
    is shorthand for {cmd:1:1}...{cmd::1} or {cmd:2:2}...{cmd::2}, meaning that
    equation 1 matches across all models specified or that equation 2 matches
    across all models specified.

{p 8 8 2}
    {it:eqname} is used to name the matched equations. If it is suppressed,
    a name such as {cmd:#1} or {cmd:#2} etc. is used, depending on the position
    of the {it:term}. For example, {cmd:equations(1)}
    indicates that all first equations are to be matched into one equation
    named {cmd:#1}. All equations not matched by position are
    matched by name.
    {p_end}
{marker eform}
{p 4 8 2}
    {cmd:eform}[{cmd:(}{it:pattern}{cmd:)}] displays the coefficient table in
    exponentiated form. The exponent of {cmd:b} is displayed in lieu of the
    untransformed coefficient; standard errors and confidence intervals are
    transformed as well. Specify a {it:pattern} if the exponentiation is to be
    applied only for certain models. For instance, {cmd:eform(1 0 1)} would
    transform the statistics for Models 1 and 3, but not for Model 2. Note that,
    unlike {cmd:regress} and {cmd:estimates table}, {cmd:estout} in
    eform-mode does not suppress the display of the intercept. To drop the
    intercept in eform-mode, specify {cmd:drop(_cons)}. Note: {cmd:eform} is
    implemented via the {cmd:transform()} option. If both options are specified,
    {cmd:transform()} takes precedence over {cmd:eform}.
    {p_end}
{marker transform}
{p 4 8 2}
    {cmd:transform(}{it:list} [, {cmd:pattern(}{it:pattern}{cmd:)}]{cmd:)}
    displays transformed coefficients, standard errors and
    confidence intervals. {it:list} may be

            {it:fx} {it:dfx}

{p 8 8 2}
    where {it:fx} is the transformation function and {it:dfx} is its first
    derivative. {it:fx} is applied to coefficients and confidence
    intervals, that is, {it:fx}({cmd:b}) and {it:fx}({cmd:ci}) is displayed
    instead of {cmd:b} and {cmd:ci}. {it:dfx} is used to delta transform
    standard errors, i.e. {cmd:se}*{it:dfx}({cmd:b}) is displayed instead
    of {cmd:se}. Use {cmd:@} as a placeholder for the function's argument
    in {it:fx} and {it:dfx}. For example, type

            {com}estout{txt} {it:...}{com}, transform(exp(@) exp(@)){txt}

{p 8 8 2}
    to report exponentiated results (this is equivalent to specifying
    the {cmd:eform} option).

{p 8 8 2}
    Alternatively, {it:list} may be specified as

{p 12 12 2}
        {it:coefs} {it:fx} {it:dfx} [ {it:...} [{it:coefs}] {it:fx} {it:dfx} ]

{p 8 8 2}
    where {it:coefs} identifies the coefficients
    to be transformed. Syntax for {it:coefs} is as explained above in the
    description of the {cmd:drop()} option (however, include {it:coefs}
    in quotes if it contains multiple elements). Say, a model has
    two equations, {cmd:price} and {cmd:select}, and you want to
    exponentiate the {cmd:price} equation but not the {cmd:select}
    equation. You could then type

            {com}estout{txt} {it:...}{com}, transform(price: exp(@) exp(@)){txt}

{p 8 8 2}
    Note that omitting {it:coef} in the last transformation
    specification causes the last transformation to be applied to
    all remaining coefficients.

{p 8 8 2}
    Specify the {cmd:pattern()} suboption if the transformations are to be
    applied only for certain models. For instance, {cmd:pattern(1 0 1)} would
    apply the transformation to Models 1 and 3, but not Model 2.
    {p_end}
{marker margin}
{p 4 8 2}
    {cmd:margin}[{cmd:(}{cmd:u}|{cmd:c}|{cmd:p}{cmd:)}] indicates that the
    marginal effects or elasticities be reported instead of the raw
    coefficients. This option has an effect only if {cmd:mfx} has been
    applied to a model before its results were stored (see help {helpb mfx}) or if a
    {cmd:dprobit} (see help {helpb probit}), {cmd:truncreg,marginal}
    (help {helpb truncreg}), or {cmd:dtobit} (Cong 2000) model is estimated. One
    of the parameters {cmd:u}, {cmd:c}, or {cmd:p}, corresponding to the
    unconditional, conditional, and probability marginal effects, respectively,
    is required for {cmd:dtobit}. Note that the standard errors, confidence
    intervals, t-statistics, and p-values are transformed as well.

{p 8 8 2}
    Using the {cmd:margin} option with multiple-equation models can be tricky.
    The marginal effects of variables that are used in several equations are
    printed repeatedly for each equation because the equations per se are
    meaningless for {cmd:mfx}. To display the effects for certain equations only,
    specify the {cmd:meqs()} option. Alternatively, use the {cmd:keep()} and
    {cmd:drop()} options to eliminate redundant rows. The {cmd:equations()}
    option might also be of help here.
    
{p 8 8 2}
    As of Stata 11, the use of {helpb mfx} is no longer suggested, since 
    {helpb mfx} has been superseded by {helpb margins}. Results from 
    {helpb margins} can directly be tabulated by {cmd:estout} as long as
    the {cmd:post} option is specified with {helpb margins}. Alternatively, 
    you may add results from {helpb margins} to an existing 
    model using {helpb estadd:estadd margins} or 
    {helpb estpost:estpost margins}. See 
    {browse "http://repec.sowi.unibe.ch/stata/estout/coefficients.html#002"} for
    an example on tabulating results from {helpb margins}.
    {p_end}
{marker discrete}
{p 4 8 2}
    {cmd:discrete(}{it:string}{cmd:)} may be used to override the default symbol and
    explanatory text used to identify dummy variables when applying the 
    {helpb estout##margin:margin} option. The first token in {it:string} is 
    used as the symbol. The default is:

{p 12 12 2}
        {inp:discrete(" (d)" for discrete change of dummy variable from 0 to 1)}

{p 8 8 2}
    To display explanatory text, specify either the {cmd:legend} option or use
    the {cmd:@discrete} variable (see the
    {help estout##atvar:Remarks on using @-variables}).

{p 8 8 2}
    Use {cmd:nodiscrete} to disable the identification of dummy variables as
    such. The default is to indicate the dummy variables unless they have been
    interpreted as continuous variables in all of the models for which results are
    reported (for {cmd:dprobit} and {cmd:dtobit}, however, dummy variables will
    always be listed as discrete variables unless {cmd:nodiscrete} is specified).
    {p_end}
{marker meqs}
{p 4 8 2}
    {cmd:meqs(}{it:eq_list}{cmd:)} specifies that marginal effects requested 
    by the {helpb estout##margin:margin} option be printed only for the
    equations in {it:eq_list}. Specifying this option does not affect how the
    marginal effects are calculated.  An {it:eq_list} comprises one or more equation
    names (without colons) separated by white space. If you use the
    {cmd:equations()} option to match equations, be sure to refer to the matched
    equation names and not to the original equation names in the models.
    {p_end}
{marker dropped}
{p 4 8 2}
    {cmd:dropped}[{cmd:(}{it:string}{cmd:)}] causes null coefficients
    (coefficients for which {cmd:e(b)} and {cmd:e(V)} is zero) to be indicated
    as dropped. {it:string} specifies the text to be printed in place of
    the estimates. The default text is "(dropped)".
    {p_end}
{marker level}
{p 4 8 2}
    {cmd:level(}{it:#}{cmd:)} assigns the confidence level, in percent, for
    the confidence intervals of the coefficients (see help {help level}).

{marker sum}
{dlgtab:Summary statistics}
{marker stats}
{p 4 8 2}
    {cmd:stats(}{it:scalarlist}[{cmd:,} {it:stats_subopts}]{cmd:)} specifies
    one or  more scalar statistics - separated by white space - to be displayed
    at the bottom of the table. The {it:scalarlist} may contain numeric
    {cmd:e()}-scalars such as, e.g., {cmd:N}, {cmd:r2}, or {cmd:chi2}, but also
    string {cmd:e()}-macros such as {cmd:cmd} or {cmd:depvar}. In
    addition, the following statistics are available:

{p 12 24 2}
        {cmd:aic}{space 5}Akaike's information criterion{p_end}
{p 12 24 2}
        {cmd:bic}{space 5}Schwarz's information criterion{p_end}
{p 12 24 2}
        {cmd:rank}{space 4}rank of {cmd:e(V)}, i.e. the number of free
        parameters in model{p_end}
{p 12 24 2}
        {cmd:p}{space 7}the p-value of the model (overall model significance)

{p 8 8 2}
    See {bf:[R] estimates table} for details on the {cmd:aic} and {cmd:bic} statistics.
    The rules for the determination of {cmd:p} are as follows (note that although
    the procedure outlined below is appropriate for most models, there might be
    some models for which it is not):

{p 12 15 2}
        1) p-value provided: If the {cmd:e(p)} scalar is provided by the
        estimation command, it will be interpreted as indicating the p-value
        of the model.

{p 12 15 2}
        2) F test: If {cmd:e(p)} is not provided, {cmd:estout} checks for the
        presence of the {cmd:e(df_m)}, {cmd:e(df_r)}, and {cmd:e(F)}
        scalars and, if they are present, the p-value of the model will be
        calculated as {cmd:Ftail(df_m,df_r,F)}. This p-value corresponds to
        the standard overall  F test of linear regression.

{p 12 15 2}
        3) chi2 test: Otherwise, if neither {cmd:e(p)} nor {cmd:e(F)} is
        provided, {cmd:estout} checks for the presence of {cmd:e(df_m)} and
        {cmd:e(chi2)} and, if they are present, calculates the p-value as
        {cmd:chi2tail(df_m,chi2)}. This p-value corresponds to the
        Likelihood-Ratio or Wald chi2 test.

{p 12 15 2}
        4) If neither {cmd:e(p)}, {cmd:e(F)}, nor {cmd:e(chi2)}
        is available, no p-value will be reported.

{p 8 8 2}
    Type {cmd:ereturn list} after estimating a model to see a list of
    the returned {cmd:e()}-scalars and macros (see help {helpb ereturn}). Use
    the {helpb estadd} command to add extra statistics and
    other information to the {cmd:e()}-returns.

{p 8 8 2}
    The following {it:stats_subopts} are available. Use:
    {p_end}
{marker statsfmt}
{p 12 16 2}
        {cmd:fmt(}{it:{help estout##fmt:fmt}} [{it:{help estout##fmt:fmt}} {it:...}]{cmd:)}
        to set the display formats for the scalars statistics in {it:scalarlist}.
        {it:{help estout##fmt:fmt}} may be any of Stata's numerical display
        formats, e.g., {cmd:%9.0g} or {cmd:%8.2f}, an integer {it:#} such as
        {cmd:1} or {cmd:3} to use a fixed format with {it:#} decimal places, or
        {cmd:a}{it:#} such as {cmd:a1} or {cmd:a3} to use {cmd:estout}'s adaptive
        display format (see {help estout##fmt:Numerical formats} in the {help
        estout##rem:Remarks} section for details). For example, {cmd:fmt(3 0)}
        would be suitable for {cmd:stats(r2_a N)}. Note that the last specified
        format is used for the remaining scalars if the list of scalars is longer
        than the list of formats. Thus, only one format needs to be specified if
        all scalars are to be displayed in the same format. If no format is
        specified, the default format is the display format of the coefficients.
        {p_end}
{marker statslabels}
{p 12 16 2}
        {cmd:labels(}{it:strlist}[{cmd:,} {it:{help estout##lsub:label_subopts}}]{cmd:)}
        to specify labels for rows containing the scalar statistics. If
        specified, the labels are used instead of the scalar names. For example:

{p 20 20 2}
            {inp:. estout} {it:...}{inp:, stats(r2_a N, labels("Adj. R-Square" "Number of Cases"))}

{p 16 16 2}
        Note that names like {cmd:r2_a} produce an error in LaTeX because the
        underscore character has a special meaning in LaTeX (to print the
        underscore in LaTeX, type {cmd:\_}). Use the {cmd:label()} suboption to
        rename such statistics, e.g. {cmd:stats(r2_a, labels(r2\_a))}. An alternative
        approach is to use {cmd:estout}'s {cmd:substitute()} option (see the
        {help estout##lay:Layout} options).
        {p_end}
{marker statsstar}
{p 12 16 2}
        {cmd:star}[{cmd:(}{it:scalarlist}{cmd:)}] to specify that the overall
        significance of the model be denoted by stars. The stars are attached to
        the scalar statistics specified in {it:scalarlist}. If
        {it:scalarlist} is omitted, the stars are attached to the first
        reported scalar statistic. The printing of the stars is suppressed in
        empty results cells (i.e. if the scalar statistic in question is missing
        for a certain model). The determination of the model significance is
        based on the p-value of the model (see above).

{p 16 16 2}
        Hint: It is possible to attach the stars to different scalar statistics
        within the same table. For example, specify
        {cmd:stats(,star(r2_a r2_p))}
        when tabulating OLS estimates and, say, probit estimates. For
        the OLS models, the F test will be carried out and the significance
        stars will be attached to the {cmd:r2_a}; for the probit models, the
        chi2 test will be used and the stars will appear next to the
        {cmd:r2_p}.
        {p_end}
{marker statslayout}
{p 12 16 2}
        {cmd:layout(}{it:array}{cmd:)} to rearrange the summary statistics. The default
        is to print the statistics in separate rows beneath one another (in
        each model's first column). The syntax for {it:array} is

                    <{it:row}> [ <{it:row}> ... ]

{p 16 16 2}
        where {it:row} is

                    <{it:cell}> [ <{it:cell}> ... ]

{p 16 16 2}
        and {cmd:@} is used as a placeholder for the statistics, one
        after another. Rows and cells that contain blanks
        have to be embraced in quotes. For example,

                    {com} ... stats(chi2 df_m N, layout("@ @" @)){txt}

{p 16 16 2}
        prints for each model in row 1/column 1 the chi-squared, in
        row1/column 2 the degrees of freedom, and in row 2/column 1 the number of
        observations. Cells may contain multiple statistics and text other than
        the placeholder symbol is printed as is (provided the cells' statistics are part
        of the model). For example,

                    {com} ... stats(chi2 df_m N, layout(`""@ (@)""' @)){txt}

{p 16 16 2}
        prints a cell containing "chi2 (df_m)" in the first row and the
        number of observations in the second row. Note that the number of columns
        in the table only depends on the {cmd:cells()} option (see above) and not
        on the {cmd:layout()} suboption. If, for example, the table has two columns
        per model and you specify three columns of summary statistics, the summary statistics
        in the third column are not printed.
        {p_end}
{marker statspchar}
{p 12 16 2}
        {cmd:pchar(}{it:symbol}{cmd:)} to specify the placeholder symbol
        used in {cmdab:layout()}. The default placeholder is {cmd:@}.

{marker sig}
{dlgtab:Significance stars}
{marker starlevels}
{p 4 8 2}
    {cmd:starlevels(}{it:levelslist}{cmd:)} overrides the default thresholds and
    symbols for "significance stars". For instance,
    {bind:{cmd:starlevels(+ 0.10 * 0.05)}}
    sets the following thresholds: {cmd:+} for p<.10 and {cmd:*} for
    p<.05. Note that the thresholds must lie in the (0,1] interval and must be
    specified in descending order. To, for example, denote insignificant
    results, type {bind:{cmd:starlevels(* 1 "" 0.05)}}.
    {p_end}
{marker stardrop}
{p 4 8 2}
    {cmd:stardrop(}{it:droplist} [{cmd:, relax}]{cmd:)}
    identifies the coefficients for which the significance stars be
    suppressed. {it:droplist} is specified as in
    {helpb estout##drop:drop()} (see above).
    {p_end}
{marker starkeep}
{p 4 8 2}
    {cmd:starkeep(}{it:keeplist} [{cmd:, relax}]{cmd:)} selects the coefficients
    for which the significance stars, if requested, be printed. {it:keeplist}
    is specified analogous to {it:droplist} in
    {helpb estout##drop:drop()} (see above).
    {p_end}
{marker stardetach}
{p 4 8 2}
    {cmd:stardetach} specifies that a delimiter be placed between the statistics
    and the significance stars (i.e. that the stars are to be displayed in their
    own column).

{marker lay}
{dlgtab:Layout}
{marker varwidth}
{p 4 8 2}
    {cmd:varwidth(}{it:#}{cmd:)} specifies the number of characters used to display
    the names (labels) of regressors and statistics (i.e. {cmd:varwidth}
    specifies the width of the table's left stub). Long names (labels) are
    abbreviated (depending on the {cmd:abbrev} option) and short or empty
    cells are padded out with blanks to fit the width specified by the user.
    {cmd:varwidth} set to 0 means that the names are not
    abbreviated and no white space is added. Specifying low values may cause
    misalignment.
    {p_end}
{marker modelwidth}
{p 4 8 2}
    {cmd:modelwidth(}{it:#} [{it:#} ...]{cmd:)} designates the number of characters
    used to display the results columns. If a non-zero {cmd:modelwidth} is
    specified, model names are abbreviated if necessary (depending on the
    {cmd:abbrev} option) and short or empty results cells are padded out
    with blanks. In contrast, {cmd:modelwidth} does not shorten or truncate
    the display of the results themselves (coefficients, t-statistics,
    summary statistics, etc.) although it may add blanks if needed.
    {cmd:modelwidth} set to 0 means that the model names are not
    abbreviated and no white space is added. Specifying low values may
    cause misalignment. Specify a list of numbers in {cmd:modelwidth()} to
    assign individual widths to the different results columns (the list is
    recycled if there are more columns than numbers).

{p 8 8 2}
    The purpose of {cmd:modelwidth} is to be able to construct a fixed-format
    table and thus make the raw table more readable. Be aware, however, that the
    added blanks may cause problems with the conversion to a table in word
    processors or spreadsheets.
    {p_end}
{marker unstack}
{p 4 8 2}
    {cmd:unstack} specifies that the individual equations from multiple-equation
    models (e.g. {cmd:mlogit}, {cmd:reg3}, {cmd:heckman}) be placed in
    separate columns. The default is to place the equations below one another in a
    single column. Summary statistics will be reported for each equation if
    {cmd:unstack} is specified and the estimation command is either {cmd:reg3},
    {cmd:sureg}, or {cmd:mvreg} (see help {helpb reg3}, help {helpb sureg},
    help {helpb mvreg}).
    {p_end}
{marker begin}
{p 4 8 2}
    {cmd:begin(}{it:string}{cmd:)} specifies a string to be printed at the
    beginning of every table row. It is possible to
    use special functions such as {cmd:_tab} or {cmd:_skip} in
    {cmd:begin()}. For more information on using such functions, see the
    description of the functions in help {helpb file}.
    {p_end}
{marker delimiter}
{p 4 8 2}
    {cmd:delimiter(}{it:string}{cmd:)} designates the delimiter used between the
    table columns. See the {cmd:begin} option above for further details.
    {p_end}
{marker end}
{p 4 8 2}
    {cmd:end(}{it:string}{cmd:)} specifies a string to be printed at the end of
    every table row. See the {cmd:begin} option above for further details.
    {p_end}
{marker incelldel}
{p 4 8 2}
    {cmd:incelldelimiter(}{it:string}{cmd:)} specifies text to be printed
    between parameter statistics that have been combined in a single cell
    by the {cmd:&} operator. See the {helpb estout##par:cells()} option
    for details. The default string is a single blank.
    {p_end}
{marker dmarker}
{p 4 8 2}
    {cmd:dmarker(}{it:string}{cmd:)} specifies the form of the decimal marker. The
    standard decimal symbol (a period or a comma, depending on the input provided
    to {cmd:set dp}; see help {help format}) is replaced by {it:string}.
    {p_end}
{marker msign}
{p 4 8 2}
    {cmd:msign(}{it:string}{cmd:)} determines the form of the minus sign. The
    standard minus sign ({cmd:-}) is replaced by {it:string}.
    {p_end}
{marker lz}
{p 4 8 2}
    {cmd:lz} specifies that the leading zero of fixed format numbers in the
    interval (-1,1) be printed. This is the default. Use {cmd:nolz} to advise
    {cmd:estout} to omit the leading zeros (that is, to print numbers like
    {cmd:0.021} or {cmd:-0.33} as {cmd:.021} and {cmd:-.33}).
    {p_end}
{marker extracols}
{p 4 8 2}
    {cmd:extracols(}{it:{help numlist}}{cmd:)} inserts empty table columns
    at the indicated positions. For example, {cmd:extracols(1)} adds
    an extra column between the left stub of the table and the first
    column.
    {p_end}
{marker substitute}
{p 4 8 2}
    {cmd:substitute(}{it:subst_list}{cmd:)} specifies that the substitutions
    specified in {it:subst_list} be applied to the estimates table after it has
    been created. Specify {it:subst_list} as a list of substitution pairs, that
    is:

{p 12 12 2}
        {it:from} {it:to} [{it:from} {it:to} ...]

{p 8 8 2}
    For example, specify {cmd:substitute(_ \_)} to replace the underscore
    character (as in {cmd:_cons} or {cmd:F_p}) with it's LaTeX equivalent {cmd:\_}.

{marker lab}
{dlgtab:Labeling}
{marker label}
{p 4 8 2}
    {cmd:label} specifies that variable labels be displayed instead of variable
    names in the left stub of the table.
    {p_end}
{marker abbrev}
{p 4 8 2}
    {cmd:abbrev} specifies that long names and labels be abbreviated if
    a {cmd:modelwidth()} and/or a {cmd:varwidth()} is specified.
    {p_end}
{marker wrap}
{p 4 8 2}
    {cmd:wrap} causes long variable labels to be wrapped if space permits and
    a {cmd:varwidth()} is specified. The {cmd:wrap} option is only useful if
    several parameter statistics are printed beneath one another and, therefore,
    white space is available beneath the labels.
    {p_end}
{marker interaction}
{p 4 8 2}
    {cmd:interaction(}{it:string}{cmd:)} specifies the string to be used 
    as delimiter for interaction terms (only relevant in Stata 11 or newer). The
    default is {cmd:interaction(" # ")}. For {cmd:style(tex)} the default is 
    {cmd:interaction(" $\times$ ")}.
    {p_end}
{marker title}
{p 4 8 2}
    {cmd:title(}{it:string}{cmd:)} may be used to specify a title for the table.
    The {it:string} is printed at the top of the table unless {cmd:prehead()},
    {cmd:posthead()}, {cmd:prefoot()}, or {cmd:postfoot()} is specified. In
    the latter case, the variable {cmd:@title} can be used to insert the title.
    {p_end}
{marker note}
{p 4 8 2}
    {cmd:note(}{it:string}{cmd:)} may be used to specify a note for the table.
    The {it:string} is printed at the bottom, of the table unless {cmd:prehead()},
    {cmd:posthead()}, {cmd:prefoot()}, or {cmd:postfoot()} is specified. In
    the latter case, the variable {cmd:@note} can be used to insert the note.
    {p_end}
{marker legend}
{p 4 8 2}
    {cmd:legend} adds a legend explaining the significance symbols and
    thresholds.
    {p_end}
{marker prehead}
{p 4 8 2}
    {cmd:prehead(}{it:strlist}{cmd:)}, {cmd:posthead(}{it:strlist}{cmd:)},
    {cmd:prefoot(}{it:strlist}{cmd:)}, and {cmd:postfoot(}{it:strlist}{cmd:)} may
    be used to define lists of text lines to appear before and after the table
    heading or the table footer. For example, the specification

{p 12 12 2}
        {inp:. estout} {it:...}{inp:, prehead("\S_DATE \S_TIME" "")}

{p 8 8 2}
    would add a line containing the current date and time followed by
    an empty line before the table. Various substitution functions can be used
    as part of the text lines specified in {it:strlist} (see the
    {help estout##atvar:Remarks on using @-variables}). For example,
    {cmd:@hline} plots a horizontal "line" (series of dashes, by default; see
    the {cmd:hlinechar()} option) or {cmd:@M} inserts the number of models
    in the table. {cmd:@M} could be used in a LaTeX table heading
    as follows:

{p 12 12 2}
        {inp:. estout} {it:...}{inp:, prehead(\begin{tabular}{l*{@M}{r}})}
    {p_end}
{marker hlinechar}
{p 4 8 2}
    {cmd:hlinechar(}{it:string}{cmd:)} specifies the character(s) to be
    used in {cmd:@hline}. The default is {cmd:hlinechar(-)}, resulting in a
    dashed line. To produce a solid line, specify {cmd:hlinechar(`=char(151)')}
    (Windows only; other systems may use other codes).
    {p_end}
{marker varlabels}
{p 4 8 2}
    {cmd:varlabels(}{it:matchlist}[{cmd:,} {it:suboptions}]{cmd:)} may be used to
    relabel the regressors from the models, where {it:matchlist} is

{p 12 12 2}
        {it:name} {it:label} [{it:name} {it:label} ...]

{p 8 8 2}
    A {it:name} is a parameter name (e.g. {cmd:price}) or a full name
    (e.g. {cmd:mean:price}) (abbreviation and wildcards
    not allowed). For example, specify {cmd:varlabels(_cons Constant)} to replace
    each occurrence of {cmd:_cons} with {cmd:Constant}. (Note that, in LaTeX,
    the underscore character produces an error unless it is specified as
    {cmd:\_}. Thus, names such as {cmd:_cons} should always be changed if
    the estimates table is to be used with LaTeX. The {cmd:substitute()} may also be
    helpful; see the {help estout##lay:Layout} options.) The {it:suboptions} are:

{p 12 16 2}
        {cmd:blist(}{it:matchlist}{cmd:)} to assign specific prefixes to
        certain rows in the table body. Specify the {it:matchlist} as pairs of
        regressors and prefixes, that is:

{p 20 20 2}
            {it:name} {it:prefix} [{it:name} {it:prefix} ...]

{p 16 16 2}
        A {it:name} is a parameter name (e.g. {cmd:price}), an equation name
        followed by a colon (e.g. {cmd:mean:}), or a full name
        (e.g. {cmd:mean:price}) (abbreviation and wildcards
        not allowed). Note that equation names cannot be used if the
        {cmd:unstack} option is specified.

{p 12 16 2}
        {cmd:elist(}{it:matchlist}{cmd:)} to assign specific suffixes to
        certain rows in the table body (see the analogous {cmd:blist()} option
        above). This option may, for example, be useful for separating
        thematic blocks of variables by
        adding vertical space at the end of each block. A LaTeX example:

{p 20 20 2}
            {inp:. estout} {it:...}{inp:, varlabels(,elist(price \addlinespace mpg \addlinespace))}

{p 16 16 2}
        (the  macro {cmd:\addlinespace} is provided by the
        {cmd:booktabs} package in LaTeX)

{p 12 16 2}
        {it:{help estout##lsub:label_subopts}}, which are
        explained in their own section.
        {p_end}
{marker labcol2}
{p 4 8 2}
    {cmd:labcol2(}{it:strlist}[{cmd:,} {it:suboptions}]{cmd:)} adds a second column
    containing additional labels for the coefficients and summary statistics. Labels
    containing spaces should be embraced in double quotes ({bind:{cmd:"}{it:label 1}{cmd:"}}
    {bind:{cmd:"}{it:label 2}{cmd:"}} etc.). An example would be to add a column
    indicating the hypothesized directions of effects, e.g.,

        {com}. estout {txt}{it:...}{com}, labcol2(+ - +/- + 0){txt}

{p 8 8 2}
    The {it:suboptions} are:

{p 12 16 2}
        {cmd:title(}{it:strlist}{cmd:)} to add text in the table header above
        the column. Use double quotes to break the title into several
        rows (given there are multiple header rows), i.e. specify {it:strlist}
        as {bind:{cmd:"}{it:line 1}{cmd:"}} {bind:{cmd:"}{it:line 2}{cmd:"}} etc.

{p 12 16 2}
        {cmd:width(}{it:#}{cmd:)} to set the width, in number of characters, of the
        column. The default is the value of {cmd:modelwidth()}.
        {p_end}
{marker refcat}
{p 4 8 2}
    {cmd:refcat(}{it:matchlist}[{cmd:,} {it:suboptions}]{cmd:)} may be used to
    insert a row containing information on the reference category
    of a categorical variable in the model. {it:matchlist} is

{p 12 12 2}
        {it:name} {it:refcat} [{it:name} {it:refcat} ...]

{p 8 8 2}
    A {it:name} is a parameter name (e.g. {cmd:_Irep78_2})
    (abbreviation and wildcards not allowed). For
    example, assume that you include the categorical variable {cmd:rep78}
    ("Repair Record 1978" from the auto dataset) in some of your models
    using {cmd:xi} (see help {helpb xi}). Since {cmd:rep78} has five
    levels, 1 through 5, {cmd:xi} will create 4 dummy variables,
    {cmd:_Irep78_2} through {cmd:_Irep78_5}. You can now type

{p 12 12 2}
        {inp:. estout} {it:...}{inp:, refcat(_Irep78_2 _Irep78_1)}

{p 8 8 2}
    to add a table row containing "_Irep78_1" in the left stub and
    "ref." in each column in which the {cmd:_Irep78_2}
    dummy appears. The {it:suboptions} are:

{p 12 16 2}
        {cmd:label(}{it:string}{cmd:)} to specify the label that is printed
        in the table columns. The default is {cmd:label(ref.)}. Type {cmd:nolabel}
        to suppress the default label.

{p 12 16 2}
        {cmd:below} to position the reference category row below the specified
        coefficient's row. The default is above. For example, if the 5th
        category of {cmd:rep78} is used as reference category, i.e. if
        {cmd:_Irep78_1} through {cmd:_Irep78_4} are included in the models,
        you might want to type {cmd:refcat(_Irep78_4 _Irep78_5, below)}.
        {p_end}
{marker mlabels}
{p 4 8 2}
    {cmd:mlabels(}{it:strlist}[{cmd:,} {it:suboptions}]{cmd:)} determines the
    model captions printed in the table heading. The default is to use the names of
    the stored estimation sets (or their titles, if the {cmd:label} option is
    specified and titles are available). The {it:suboptions} for use with
    {cmd:mlabels} are:

{p 12 16 2}
        {cmd:depvars} to specify that the name (or label) of the (first) dependent
        variable of the model be used as model label.

{p 12 16 2}
        {cmd:titles} to specify that, if available, the title of the stored
        estimation set be used as the model label. Note that the {cmd:label} option
        implies {cmd:titles} (unless {cmd:notitles} is specified). {cmd:depvars}
        takes precedence over {cmd:titles}.

{p 12 16 2}
        {cmd:numbers} to cause the model labels to be numbered consecutively.

{p 12 16 2}
        {it:{help estout##lsub:label_subopts}}, which are explained in their own section.
        {p_end}
{marker collabels}
{p 4 8 2}
    {cmd:collabels(}{it:strlist}[{cmd:,} {it:{help estout##lsub:label_subopts}}]{cmd:)}
    specifies labels for the columns within models or equations. The
    default is to compose a label from the names or labels of the
    statistics printed in the cells of that column. The {it:label_subopts}
    are explained in their own section below.
    {p_end}
{marker eqlabels}
{p 4 8 2}
    {cmd:eqlabels(}{it:strlist}[{cmd:,} {it:suboptions}]{cmd:)}
    labels the equations. The default is to use the equation names as
    stored by the estimation command, or to use the variable labels if the
    equation names correspond to individual variables and the {cmd:label}
    option is specified. The {it:suboptions} for use with {cmd:eqlabels}
    are:

{p 12 16 2}
        {cmd:merge} to merge equation labels and parameter labels instead of
        printing equation labels in separate rows. Equation and parameter labels
        will be separated by ":" unless another delimiter is specified via the
        {cmd:suffix()} suboption (see {it:{help estout##lsub:label_subopts}}).
        {cmd:merge} has no effect if {cmd:unstack} is specified.

{p 12 16 2}
        {it:{help estout##lsub:label_subopts}}, which are explained in their own
        section. Note  that {bind:{cmd:eqlabels(none)}} causes {cmd:_cons} to be
        replaced with the equation name or label, if {cmd:_cons} is the only
        parameter in an equation. This is useful, e.g., for tabulating
        {cmd:ologit} or {cmd:oprobit} results in Stata 9. Specify
        {bind:{cmd:eqlabels("", none)}} to not replace {cmd:_cons}.
        {p_end}
{marker mgroups}
{p 4 8 2}
    {cmd:mgroups(}{it:strlist}[{cmd:,} {it:suboptions}]{cmd:)} may be used to
    labels groups of (consecutive) models at the top of the table heading. The
    labels are placed in the first physical column of the output for the group of
    models to which they apply. The {it:suboptions} for use with {cmd:mgroups}
    are:

{p 12 16 2}
        {cmd:pattern(}{it:pattern}{cmd:)} to establish how the models are to be grouped.
        {it:pattern} should be a list of zeros and ones, with ones indicating the
        start of a new group of models. For example,

{p 20 20 2}
            {inp:. estout} {it:...}{inp:, mgroups("Group 1" "Group 2", pattern(1 0 0 1 0))}

{p 16 16 2}
        would group Models 1, 2, and 3 together and then groups Models 4 and 5
        together as well. Note that the first group will always start with the first
        model regardless of whether the first token of {it:pattern} is a one or a
        zero.

{p 12 16 2}
        {it:{help estout##lsub:label_subopts}}, which are explained
        in their own section. In
        particular, the {cmd:span} suboption might be of interest here.
        {p_end}
{marker numbers}
{p 4 8 2}
    {cmd:numbers}[{cmd:(}{it:l} {it:r}{cmd:)}] adds a row to the table header
    displaying consecutive model numbers. The default is to
    enclose the numbers in parentheses, i.e. {cmd:(1)}, {cmd:(2)}, etc.
    Alternatively, specify {it:l} and {it:r} to change the tokens on the
    left and right of each number. For example, {cmd:numbers("" ")")}
    would result in {cmd:1)}, {cmd:2)}, etc.

{marker out}
{dlgtab:Output}
{marker replace}
{p 4 8 2}
    {cmd:replace} permits {cmd:estout} to overwrite an existing file.
    {p_end}
{marker append}
{p 4 8 2}
    {cmd:append} specifies that the output be appended to an existing file. It
    may be used even if the file does not yet exist.
    {p_end}
{marker type}
{p 4 8 2}
    {cmd:type} specifies that the assembled estimates table be printed in the
    results window and the log file. This is the default unless {cmd:using} is
    specified. Use {cmd:notype} to suppress the display of the table.
    {p_end}
{marker showtabs}
{p 4 8 2}
    {cmd:showtabs} requests that tabs be displayed as {cmd:<T>}s in both the
    results window and the log file instead of in expanded form. This option does
    not affect how tabs are written to the text file specified by {cmd:using}.
    {p_end}
{marker topfile}
{p 4 8 2}
    {cmd:topfile(}{it:filename}{cmd:)} and
    {cmd:bottomfile(}{it:filename}{cmd:)} may be used to insert text before
    and after the table, where the text is imported from a file on disk. Note that
    {cmd:substitute()} does not apply to text inserted by {cmd:topfile()} or
    {cmdab:bottomfile()}.

{marker def}
{dlgtab:Defaults}
{marker style}
{p 4 8 2}
    {cmd:style(}{it:style}{cmd:)} specifies a "style" for the output
    table. {cmdab:def:aults:(}{it:style}{cmd:)} is a synonym for
    {cmd:style(}{it:style}{cmd:)}. A "style" is a named combination of options
    that is saved in an auxiliary file called {cmd:estout_}{it:style}{cmd:.def}.
    In addition, there are five internal styles called {cmd:smcl}
    (default for screen display), {cmd:tab} (export default), {cmd:fixed},
    {cmd:tex}, and {cmd:html}. The {cmd:smcl} style is suitable for displaying
    the table in Stata's results window and is the default unless
    {cmd:using} is specified. It includes {help smcl:SMCL} formatting tags and
    horizontal lines to structure the table. The particulars of the other styles are:

            settings {col 38}styles
            {col 26}{cmd:tab}{col 34}{cmd:fixed}{col 42}{cmd:tex}{col 50}{cmd:html}
            {hline 47}
            {cmd:begin}     {col 50}{cmd:<tr><td>}
            {cmd:delimiter} {col 26}{cmd:_tab}{col 34}{cmd:" "}{col 42}{cmd:&}{col 50}{cmd:</td><td>}
            {cmd:end}       {col 42}{cmd:\\}{col 50}{cmd:</td></tr>}
            {cmd:varwidth}  {col 26}{cmd:0}{col 34}{cmd:12/20}*{col 42}{cmd:12/20}*{col 50}{cmd:12/20}*
            {cmd:modelwidth}{col 26}{cmd:0}{col 34}{cmd:12}{col 42}{cmd:12}{col 50}{cmd:12}
            {cmd:abbrev}    {col 26}off{col 34}on{col 42}off{col 50}off
                                         (* if {cmd:label} is on)

{p 8 8 2}
    {cmd:tab} is the default export style (i.e. if {cmd:using} is specified).

{p 8 8 2}
    Note that explicitly specified options take precedence
    over settings provided by a style. For example, if you type

            {com}. estout, delimiter("") style(tab){txt}

{p 8 8 2}
    then the column delimiter will be set to empty string since the
    {cmd:delimiter()} option overwrites the default from the {cmd:tab}
    style. Similarly, specifying
    {cmd:noabbrev} will turn abbreviation off if using the {cmd:fixed}
    style.

{p 8 8 2}
    See {help estout##defaults:Defaults files} in the
    {help estout##rem:Remarks} section to make available your own style.

{marker lsub}
{it:{dlgtab:label_subopts}}

{p 4 4 2}
The following suboptions may be used within the {cmd:mgroups()},
{cmd:mlabels()}, {cmd:collabels()}, {cmd:eqlabels()},
{cmd:varlabels()}, and {cmd:stats(, labels())} options:

{p 4 8 2}
    {cmd:none} suppresses the printing of the labels or drops the
    part of the table heading to which it applies. Note that instead of
    typing {bind:{it:option}{cmd:(, none)}} you may simply specify
    {it:option}{cmd:(none)}.

{p 4 8 2}
    {cmd:prefix(}{it:string}{cmd:)} specifies a common prefix to be added to each
    label.

{p 4 8 2}
    {cmd:suffix(}{it:string}{cmd:)} specifies a common suffix to be added to each
    label.

{p 4 8 2}
    {cmd:begin(}{it:strlist}{cmd:)} specifies a prefix to be printed at the
    beginning of the part of the table to which it applies. If {cmd:begin} is
    specified in {cmd:varlabels()} or {cmd:stats(,labels())}, the prefix will
    be repeated for each regressor or summary statistic.

{p 4 8 2}
    {cmd:first} specifies that the first occurrence of the {cmd:begin()}-prefix in
    {cmd:varlabels()} or {cmd:stats(,labels())} be printed. This
    is the default. Use {cmd:nofirst} to suppress the first occurrence of the
    prefix. In {cmd:varlabels()}, {cmd:nofirst} applies equation-wise, i.e., the first
    {cmd:begin()}-prefix in each equation is suppressed (unless {cmd:unstack} is
    specified).

{p 4 8 2}
    {cmd:end(}{it:strlist}{cmd:)} specifies a suffix to be printed at the end of the
    part of the table to which it applies. If {cmd:end} is specified in
    {cmd:varlabels()} or {cmd:stats(,labels())}, the suffix will be repeated
    for each regressor or summary statistic.

{p 4 8 2}
    {cmd:last} specifies that the last occurrence of the {cmd:end()}-suffix in
    {cmd:varlabels()} or {cmd:stats(,labels())} be printed. This
    is the default. Use {cmd:nolast} to suppress the last occurrence of the
    suffix. In {cmd:varlabels()}, {cmd:nolast} applies equation-wise, i.e., the last
    {cmd:end()}-suffix in each equation is suppressed (unless {cmd:unstack} is
    specified).

{p 4 8 2}
    {cmd:replace} causes the label suboption {cmd:begin()}-prefix and {cmd:end()}-suffix
    to be used instead of the global {cmd:begin()} and {cmd:end()} strings. The default
    is to print both. {cmd:replace} also applies to {cmd:blist()} and {cmd:elist()}
    if specified in {cmd:varlabels()}.

{p 4 8 2}
    {cmd:span} causes labels to span columns, i.e. extends the labels across
    several columns, if appropriate. This suboption is relevant only for the
    {cmd:mgroups()}, {cmd:mlabels()}, {cmd:eqlabels()}, and
    {cmd:collabels()} options. The {cmd:@span} string returns the number of
    spanned columns if it is included in the label, prefix, or suffix. A LaTeX example:

{p 8 8 2}
        {inp:. estout} {it:...}{inp:, mlabels(, span prefix(\multicolumn{@span}{c}{) suffix(}))}

{p 4 8 2}
    {cmd:erepeat(}{it:string}{cmd:)} specifies a string that is repeated for each
    group of spanned columns at the very end of the row if the {cmd:span}
    suboption is specified. This suboption is relevant only for the
    {cmd:mgroups()}, {cmd:mlabels()}, {cmd:eqlabels()}, and
    {cmd:collabels()} options. If the {cmd:@span} string is included in
    {it:string} it will be replaced by the range of columns spanned. A LaTeX example:

{p 8 8 2}
        {inp:. estout} {it:...}{inp:, mlabels(, span erepeat(\cline{@span}))}

{p 4 8 2}
    {cmd:lhs(}{it:string}{cmd:)} inserts {it:string} into the otherwise empty cell
    in the left stub of the row of the table heading to which it applies. This
    suboption is relevant only for the {cmd:mgroups()}, {cmd:mlabels()},
    {cmd:eqlabels()}, and {cmd:collabels()} options.

{marker msub}
{it:{dlgtab:matrix_subopts}}

{p 4 4 2}
The following suboptions may be applied within the {cmd:matrix()},
{cmd:e()}, or {cmd:r()} argument used to tabulate a matrix:
    {p_end}
{marker mfmt}
{p 4 8 2}
    {cmd:fmt(}{it:fmtlist}{cmd:)} sets the display formats for the matrix.
    {it:fmtlist} contains a list of format specifications, one for each
    column of the matrix. {it:fmtlist} is recycled if it supplies less
    specifications than there are columns in the matrix. A format
    specification may be a single {it:{help estout##fmt:fmt}} such as,
    e.g., {cmd:%9.0g} or {cmd:a3} (see {help estout##fmt:Numerical formats}
    in the {help estout##rem:Remarks} section for details) to be applied to
    all cells in the column. Alternatively, a format specification may be
    a list of {it:{help estout##fmt:fmt}}s, enclosed in double quotes, to be
    used for the cells in the column one by one. The last format in the
    list is used for the remaining cells if the number of cells in the
    column is greater than the number of formats in the list. Also see the
    {help estout##ex7:examples} below.
    {p_end}
{marker mtranspose}
{p 4 8 2}
    {cmd:transpose} causes the matrix to be transposed for tabulation.

{marker exa}
{title:Examples}

    Contents
        {help estout##intro:Introduction}
        {help estout##ex1:Publication style table}
        {help estout##ex2:t-statistics for selected variables only}
        {help estout##ex3:Summary statistics only}
        {help estout##ex4:Table of descriptives}
        {help estout##ex5:Unstack multiple equations}
        {help estout##ex7:Tabulating a matrix}

{p 4 4 2} Please first read the {help estout##intro:Introduction}. The
other examples are more advanced and intended for users
already familiar with the basic features of
{cmd:estout}. Additional examples can be found in Jann (2005) and at
{browse "http://repec.sowi.unibe.ch/stata/estout/"}.

{marker intro}
{dlgtab:Introduction}

{p 4 4 2}
The full syntax of {cmd:estout} is rather complex and is to be found
above. However, consider the following basic syntax, which
includes only the most important options:

{p 8 15 2}
{cmd:estout} [ {it:namelist} ] [ {cmd:using} {it:filename} ] [ {cmd:,}
 {cmdab:c:ells:(}{it:array}{cmd:)}
 {cmdab:s:tats:(}{it:scalarlist}{cmd:)}
 {cmdab:sty:le:(}{it:style}{cmd:)}
 {it:more_options}
 ]

{p 4 4 2}
where {it:namelist} is a list of the names of stored estimation sets (the name
list can be entered as {cmd:*} to refer to all stored estimates). The
{cmd:cells()} and {cmd:stats()} options determine the primary contents of
the table. The {cmd:style()} option determines the basic formatting of the
table.

{p 4 4 2}{ul:Basic usage}

{p 4 4 2}
The general procedure for using {cmd:estout} is to first store several
models using the {cmd:estimates store} or the {helpb eststo} command and then apply
{cmd:estout} to display or save a table of the estimates. By default,
{cmd:estout} displays a plain table of the coefficients of the models and
uses {help SMCL} tags and horizontal lines to structure the table:

        {com}. sysuse auto
        {txt}(1978 Automobile Data)

        {com}. replace price = price / 1000
        {txt}price was {res}int{txt} now {res}float
        {txt}(74 real changes made)

        {com}. replace weight = weight / 1000
        {txt}weight was {res}int{txt} now {res}float
        {txt}(74 real changes made)

        {com}. quietly regress price weight mpg
        {txt}
        {com}. estimates store m1, title(Model 1)
        {txt}
        {com}. generate forXmpg = foreign * mpg
        {txt}
        {com}. quietly regress price weight mpg forXmpg foreign
        {txt}
        {com}. estimates store m2, title(Model 2)
        {txt}
        {com}. estout m1 m2
        {res}
        {txt}{hline 38}
        {txt}                       m1           m2
        {txt}                        b            b
        {txt}{hline 38}
        {txt}weight      {res}     1.746559     4.613589{txt}
        {txt}mpg         {res}    -.0495122     .2631875{txt}
        {txt}forXmpg     {res}                 -.3072165{txt}
        {txt}foreign     {res}                  11.24033{txt}
        {txt}_cons       {res}     1.946068    -14.44958{txt}
        {txt}{hline 38}

{p 4 4 2}Alternatively, if {cmd:using} is specified, {cmd:estout} writes a
raw tab-delimited table (without SMCL tags and without lines) to the
indicated file ({cmd:*} is used in the following example to indicate that
all stored models be tabulated):

        {com}. estout * using example.txt
        {txt}(output written to {browse  `"example.txt"'})

        {com}. type example.txt
        {res}        m1      m2
                b       b
        weight  1.746559        4.613589
        mpg     -.0495122       .2631875
        forXmpg         -.3072165
        foreign         11.24033
        _cons   1.946068        -14.44958
        {txt}
{p 4 4 2} The table looks messy in the Stata results window or the Stata
log because the columns are tab-separated (note that tab characters are not
preserved in the results window or the log). However, the table would look
tidy if "example.txt" were opened, for example, in a spreadsheet program.

{p 4 4 2}{ul:Choosing a style}

{p 4 4 2}{cmd:estout} has a {cmd:style()} option to set the basic format of
the table. The default style for screen display is the {cmd:smcl} style.
The default export style (i.e. if {cmd:using} is specified) is the
{cmd:tab} style. (See the examples above.) Other predefined styles are
{cmd:fixed}, {cmd:tex}, and {cmd:html}, but it is also possible to define
one's own styles (see {help estout##defaults:Defaults files} in the
{help estout##rem:Remarks} section). The {cmd:tex} style, for example, modifies
the output table for use with LaTeX's tabular environment:

        {com}. estout *, style(tex) varlabels(_cons \_cons)
        {res}
                    &          m1&          m2\\
                    &           b&           b\\
        weight      &    1.746559&    4.613589\\
        mpg         &   -.0495122&    .2631875\\
        forXmpg     &            &   -.3072165\\
        foreign     &            &    11.24033\\
        \_cons      &    1.946068&   -14.44958\\
        {txt}
{p 4 4 2}
Note that {cmd:_cons} has been replaced by its LaTeX equivalent in the example above
using the {cmd:varlabels()} option (the underscore character produces an
error in LaTeX unless it is preceded by a backslash). For more
information on the {cmd:varlabels()} option, see {cmd:estout}'s
{help estout##lab:Labeling} options.

{p 4 4 2}{ul:The cells option}

{p 4 4 2}
Use the {cmd:cells()} option to specify the parameter statistics to be
tabulated and how they are to be arranged. The parameter statistics
available are {cmd:b} (point estimates; the default), {cmd:se} (standard
errors), {cmd:t} (t-/z-statistics), {cmd:p} (p-values), {cmd:ci}
(confidence intervals; to display the lower and upper bounds in separate
cells use {cmd:ci_l} and {cmd:ci_u}), as well as any additional
parameter statistics included in the {cmd:e()}-returns for the models
(see {cmd:estout}'s {help estout##par:Parameter Statistics} options). For
example, {cmd:cells(b se)} results
in the reporting of point estimates and standard errors:

        {com}. estout *, cells(b se)
        {res}
        {txt}{hline 38}
        {txt}                       m1           m2
        {txt}                     b/se         b/se
        {txt}{hline 38}
        {txt}weight      {res}     1.746559     4.613589{txt}
                    {res}     .6413538     .7254961{txt}
        {txt}mpg         {res}    -.0495122     .2631875{txt}
                    {res}      .086156     .1107961{txt}
        {txt}forXmpg     {res}                 -.3072165{txt}
                    {res}                  .1085307{txt}
        {txt}foreign     {res}                  11.24033{txt}
                    {res}                  2.751681{txt}
        {txt}_cons       {res}     1.946068    -14.44958{txt}
                    {res}      3.59705      4.42572{txt}
        {txt}{hline 38}

{p 4 4 2}
Multiple statistics are placed in separate rows beneath one another by
default as in the example above. However, elements that are listed in
quotes or in parentheses are placed beside one another. For
example, specifying {bind:{cmd:cells("b se t p")}} or, equivalently,
{bind:{cmd:cells((b se t p))}} produces the following table:

        {com}. estout m2, cells("b se t p")
        {res}
        {txt}{hline 64}
        {txt}                       m2
        {txt}                        b           se            t            p
        {txt}{hline 64}
        {txt}weight      {res}     4.613589     .7254961     6.359219     1.89e-08{txt}
        {txt}mpg         {res}     .2631875     .1107961     2.375421     .0203122{txt}
        {txt}forXmpg     {res}    -.3072165     .1085307    -2.830687     .0060799{txt}
        {txt}foreign     {res}     11.24033     2.751681     4.084896     .0001171{txt}
        {txt}_cons       {res}    -14.44958      4.42572     -3.26491     .0017061{txt}
        {txt}{hline 64}

{p 4 4 2}
The two approaches can be combined. For example, {cmd:cells("b p" se)}
would produce a table with point estimates and standard errors beneath one
another in the first column and p-values in the top row of the second
column for each model.

{p 4 4 2}
Note that for each statistic named in the {cmd:cells()} option a set of
suboptions may be specified in parentheses. For example, in social sciences
it is common to report standard errors or t-statistics in parentheses beneath
the coefficients and to indicate the significance of individual
coefficients with stars. Furthermore, the results are rounded. Just such a
table can be created using the following procedure:

        {com}. estout *, cells(b(star fmt(3)) t(par fmt(2)))
        {res}
        {txt}{hline 44}
        {txt}                       m1              m2
        {txt}                      b/t             b/t
        {txt}{hline 44}
        {txt}weight      {res}        1.747**         4.614***{txt}
                    {res}       (2.72)          (6.36)   {txt}
        {txt}mpg         {res}       -0.050           0.263*  {txt}
                    {res}      (-0.57)          (2.38)   {txt}
        {txt}forXmpg     {res}                       -0.307** {txt}
                    {res}                      (-2.83)   {txt}
        {txt}foreign     {res}                       11.240***{txt}
                    {res}                       (4.08)   {txt}
        {txt}_cons       {res}        1.946         -14.450** {txt}
                    {res}       (0.54)         (-3.26)   {txt}
        {txt}{hline 44}

{p 4 4 2}
The {cmd:estout} default is to display {cmd:*} for p<.05,
{cmd:**} for p<.01, and {cmd:***} for p<.001. However, note that
the significance thresholds and symbols are fully customizable (see {cmd:estout}'s
{help estout##sig:Significance stars} options).

{p 4 4 2}{ul:The stats option}

{p 4 4 2}
Finally, use the {cmd:stats()} option to specify scalar
statistics to be displayed for each model in the table footer. The
available scalar statistics are {cmd:aic} (Akaike's information criterion),
{cmd:bic} (Schwarz's information criterion), {cmd:rank} (the rank of
{cmd:e(V)}, i.e. the number of free parameters in model), {cmd:p} (the
p-value of the model), as well as any numeric or string scalars contained in the
{cmd:e()}-returns for the models (see
{cmd:estout}'s
{help estout##sum:Summary statistics} options). For example, specify
{cmd:stats(r2 bic N)} to add the R-squared, BIC, and the number of cases:

        {com}. estout *, stats(r2 bic N)
        {res}
        {txt}{hline 38}
        {txt}                       m1           m2
        {txt}                        b            b
        {txt}{hline 38}
        {txt}weight      {res}     1.746559     4.613589{txt}
        {txt}mpg         {res}    -.0495122     .2631875{txt}
        {txt}forXmpg     {res}                 -.3072165{txt}
        {txt}foreign     {res}                  11.24033{txt}
        {txt}_cons       {res}     1.946068    -14.44958{txt}
        {txt}{hline 38}
        {txt}r2          {res}     .2933891     .5516277{txt}
        {txt}bic         {res}     356.2918     331.2406{txt}
        {txt}N           {res}           74           74{txt}
        {txt}{hline 38}
{marker ex1}
{dlgtab:Publication style table}

        {com}. label variable foreign "Foreign car type"
        {txt}
        {com}. label variable forXmpg "Foreign*Mileage"
        {txt}
        {com}. estout *, cells(b(star fmt(%9.3f)) se(par))                ///
        >     stats(r2_a N, fmt(%9.3f %9.0g) labels(R-squared))      ///
        >     legend label collabels(none) varlabels(_cons Constant)
        {res}
        {txt}{hline 52}
        {txt}                          Model 1         Model 2
        {txt}{hline 52}
        {txt}Weight (lbs.)       {res}        1.747**         4.614***{txt}
                            {res}      (0.641)         (0.725)   {txt}
        {txt}Mileage (mpg)       {res}       -0.050           0.263*  {txt}
                            {res}      (0.086)         (0.111)   {txt}
        {txt}Foreign*Mileage     {res}                       -0.307** {txt}
                            {res}                      (0.109)   {txt}
        {txt}Foreign car type    {res}                       11.240***{txt}
                            {res}                      (2.752)   {txt}
        {txt}Constant            {res}        1.946         -14.450** {txt}
                            {res}      (3.597)         (4.426)   {txt}
        {txt}{hline 52}
        {txt}R-squared           {res}        0.273           0.526   {txt}
        {txt}N                   {res}           74              74   {txt}
        {txt}{hline 52}
        {txt}* p<0.05, ** p<0.01, *** p<0.001
{marker ex2}
{dlgtab:t-statistics for selected variables only}

        {com}. estout *, cells(b(star) t(par keep(mpg)))
        {res}
        {txt}{hline 44}
        {txt}                       m1              m2
        {txt}                      b/t             b/t
        {txt}{hline 44}
        {txt}weight      {res}     1.746559**      4.613589***{txt}
        {txt}mpg         {res}    -.0495122        .2631875*  {txt}
                    {res}  (-.5746806)      (2.375421)   {txt}
        {txt}forXmpg     {res}                    -.3072165** {txt}
        {txt}foreign     {res}                     11.24033***{txt}
        {txt}_cons       {res}     1.946068       -14.44958** {txt}
        {txt}{hline 44}
{marker ex3}
{dlgtab:Summary statistics only}

        {com}. estout *, cells(none) stats(r2_a bic N, star)
        {res}
        {txt}{hline 44}
        {txt}                       m1              m2
        {txt}{hline 44}
        {txt}r2_a        {res}     .2734846***     .5256351***{txt}
        {txt}bic         {res}     356.2918        331.2406   {txt}
        {txt}N           {res}           74              74   {txt}
        {txt}{hline 44}
{marker ex4}
{dlgtab:Table of descriptives}

        {com}. quietly generate x = uniform()
        {txt}
        {com}. quietly regress x price weight mpg foreign
        {txt}
        {com}. estadd mean

        {txt}added matrix:
                       e(mean) :  {res}1 x 5
        {txt}
        {com}. estadd sd, nobinary

        {txt}added matrix:
                         e(sd) :  {res}1 x 5
        {txt}
        {com}. estout, cells("mean sd") stats(N) mlabels(,none) drop(_cons)
        {res}
        {txt}{hline 38}
        {txt}                     mean           sd
        {txt}{hline 38}
        {txt}price       {res}     6.165257     2.949496{txt}
        {txt}weight      {res}     3.019459     .7771936{txt}
        {txt}mpg         {res}      21.2973     5.785503{txt}
        {txt}foreign     {res}     .2972973             {txt}
        {txt}{hline 38}
        {txt}N           {res}           74             {txt}
        {txt}{hline 38}
{marker ex5}
{dlgtab:Unstack multiple equations}

        {com}. quietly sureg (price foreign weight length) ///
        >               (mpg displ = foreign weight)
        {txt}
        {com}. estout, cells(b t(par)) stats(r2 chi2 p) unstack
        {res}
        {txt}{hline 51}
        {txt}                    price          mpg displacement
        {txt}                      b/t          b/t          b/t
        {txt}{hline 51}
        {txt}foreign     {res}      3.57526    -1.650029     -25.6127{txt}
                    {res}   (5.749891)  (-1.565555)  (-2.047999){txt}
        {txt}weight      {res}     5.691462    -6.587886     96.75485{txt}
                    {res}   (6.182983)  (-10.55641)   (13.06594){txt}
        {txt}length      {res}    -.0882711                          {txt}
                    {res}  (-2.809689)                          {txt}
        {txt}_cons       {res}     4.506212      41.6797    -87.23547{txt}
                    {res}   (1.255897)   (19.64914)   (-3.46585){txt}
        {txt}{hline 51}
        {txt}r2          {res}      .548808     .6627029     .8115213{txt}
        {txt}chi2        {res}     89.73586     145.3912     318.6174{txt}
        {txt}p           {res}     2.50e-19     2.68e-32     6.50e-70{txt}
        {txt}{hline 51}
{marker ex7}
{dlgtab:Tabulating a matrix}

{p 4 4 2}
    Use {cmd:estout matrix(}{it:matname}{cmd:)} to tabulate Stata matrix
    {it:matname}. Example:

        {com}. set seed 123
        {txt}
        {com}. matrix A = matuniform(3,2)
        {txt}
        {com}. matrix list A

        {txt}A[3,2]
                c1         c2
        r1  {res}.91204397   .0075452
        {txt}r2  {res}.28085881  .46027868
        {txt}r3  {res}.56010592  .67319061
        {txt}
        {com}. estout matrix(A)
        {res}
        {txt}{hline 38}
        {txt}                        A
        {txt}                       c1           c2
        {txt}{hline 38}
        {txt}r1          {res}      .912044     .0075452{txt}
        {txt}r2          {res}     .2808588     .4602787{txt}
        {txt}r3          {res}     .5601059     .6731906{txt}
        {txt}{hline 38}

{p 4 4 2}
    Numeric formats for the columns can be set using the {cmd:fmt()}
    suboption:

        {com}. estout matrix(A, fmt(2 3))
        {res}
        {txt}{hline 38}
        {txt}                        A
        {txt}                       c1           c2
        {txt}{hline 38}
        {txt}r1          {res}         0.91        0.008{txt}
        {txt}r2          {res}         0.28        0.460{txt}
        {txt}r3          {res}         0.56        0.673{txt}
        {txt}{hline 38}

{p 4 4 2}
    A list of formats can be specified for each column:

        {com}. estout matrix(A, fmt("2 3 4" "4 3 2"))
        {res}
        {txt}{hline 38}
        {txt}                        A
        {txt}                       c1           c2
        {txt}{hline 38}
        {txt}r1          {res}         0.91       0.0075{txt}
        {txt}r2          {res}        0.281        0.460{txt}
        {txt}r3          {res}       0.5601         0.67{txt}
        {txt}{hline 38}
{marker rem}
{title:Remarks}

    Contents

        {help estout##fmt:Numerical formats}
        {help estout##spchar:Special characters}
        {help estout##atvar:Using @-variables}
        {help estout##defaults:Defaults files}
{marker fmt}
{dlgtab:Numerical formats}

{p 4 4 2}
Numerical display formats may be specified in {cmd:estout}
as follows:

{p 5 8 2}
1. Official Stata's display formats: You may specify formats, such as
{cmd:%9.0g} or {cmd:%8.2f}. See help {help format} for a list
of available formats. {cmd:%g} or {cmd:g} may be used as a
synonym for {cmd:%9.0g}.

{p 5 8 2}
2. Fixed format: You may specify an integer value such as {cmd:0},
{cmd:1}, {cmd:2}, etc. to request a display format with a fixed number
of decimal places. For example, {cmd:cells(t(fmt(3)))} would display
t-statistics with three decimal places.

{p 5 8 2}
3. Automatic format: You may specify {cmd:a1}, {cmd:a2}, ..., or
{cmd:a9} to cause {cmd:esttab} to choose a reasonable display format for
each number depending on the number's value. {cmd:a} may be used as a
synonym for {cmd:a3}. The {it:#} in
{cmd:a}{it:#} determines the minimum precision according to the
following rules:

{p 10 12 2}
o Absolute numbers smaller than 1 are displayed with {it:#}
significant decimal places (i.e. with {it:#} decimal places ignoring
any leading zeros after the decimal point). For example,
{cmd:0.00123456} is displayed as {cmd:0.00123} if the format is
{cmd:a3}.

{p 10 12 2}
o Absolute numbers greater than 1 are displayed with as many digits
required to retain at least one decimal place and are displayed with
a minimum of ({it:#} + 1) digits. For example, if the format is
{cmd:a3}, {cmd:1.23456} is displayed as {cmd:1.235}, {cmd:12.3456} is
displayed as {cmd:12.35}, and {cmd:1234.56} is displayed as
{cmd:1234.6}.

{p 10 12 2}
o In any case, integers are displayed with zero decimal places, and
very large or very small absolute numbers are displayed in
exponential format.

{marker spchar}
{dlgtab:Special characters}

{p 4 4 2}
The {cmd:\} and {cmd:$} characters and quotation marks have
special meanings in Stata. You should therefore consider the following
instructions if you, for example, intend to specify akward delimiters or
specify special characters in labels:

{p 6 8 2}- Strings containing unmatched quotes should be enclosed in compound double
quotes (thus, {cmd:delimiter(`"""')} results in columns
delimited by {cmd:"}, while {cmd:delimiter(")} produces an error).

{p 6 8 2}- The backslash character is used to delay macro expansion in
Stata. Specifying {cmd:\\} in Stata 8 just results in the printing of {cmd:\}. To get
a double backslash in Stata 8 (the {cmd:\newline} command in TeX), type {cmd:\\\}.

{p 6 8 2}- The dollar sign is used for global macro expansion in Stata. Thus,
{cmd:$x} would result in the display of the contents of global macro
{cmd:x} (or nothing, if the macro is empty). Therefore, use
{cmd:\$} to produce {cmd:$} in the output. For math mode in LaTeX I
recommend using {cmd:\(}...{cmd:\)} instead of {cmd:$}...{cmd:$}.

{p 4 4 2}
Stata's {cmd:char()} function may also be used to specify odd characters
(see help {help strfun}). In particular, {cmd:"`=char(9)'"}
results in a tab character and {cmd:"`=char(13)'"} results
in a carriage return. For example, {bind:{cmd:delimiter(" `=char(9)' ")}}
specifies that a tab character with a leading and
a trailing blank be used as delimiter.

{p 4 4 2} {it:Tip:} It is sometimes very useful to set the format of all cells in a
spreadsheet to "Text" before pasting the estimates table. This prevents the
spreadsheet program from trying to interpret the cells and ensures that the contents
of the table remain unchanged.

{marker atvar}
{dlgtab:Using @-variables}

{p 4 4 2}
{cmd:estout} features several variables that can be used within string
specifications. The following list provides an overview of these variables.

{p 5 8 2}o{space 2}In {cmd:prehead()},  {cmd:posthead()}, {cmd:prefoot()},
  and {cmd:postfoot()}, in the {cmd:begin()} and {cmd:end()} label
  suboptions, and in the {cmd:blist()} and {cmd:elist()} suboptions
  in {cmd:varlabels()}:

{p 12 16 2}{cmd:@span} to return the value of a count variable for the total number of physical
  columns of the table.

{p 12 16 2}{cmd:@M} to return the number of models in the table.

{p 12 16 2}{cmd:@E} to return the total number columns containing separate equations.

{p 12 16 2}{cmd:@width} to return the total width of the table (number of characters).

{p 12 16 2}{cmd:@hline} to return a horizontal line (series of dashes, by default;
  see the {cmd:hlinechar()} option).

{p 5 8 2}o{space 2}In {cmd:prehead()},  {cmd:posthead()}, {cmd:prefoot()},
  and {cmd:postfoot()}:

{p 12 16 2}{cmd:@title} to return the title specified with the {cmd:title()} option.

{p 12 16 2}{cmd:@note} to return the note specified with the {cmd:note()} option.

{p 12 16 2}{cmd:@discrete} to return the explanations provided by the
  {cmd:discrete()} option (provided that the  {cmd:margin} option is activated).

{p 12 16 2}{cmd:@starlegend} to return a legend explaining the significance symbols.

{p 5 8 2}o{space 2}In the   {cmd:prefix()} and {cmd:suffix()} suboptions of {cmd:mgroups()},
  {cmd:mlabels()}, {cmd:eqlabels()}, and
  {cmd:collabels()}, and in the labels specified in these options:

{p 12 16 2}{cmd:@span} to return the number of spanned columns.

{p 5 8 2}o{space 2}In the {cmd:erepeat()} suboption of
  {cmd:mgroups()}, {cmd:mlabels()}, {cmd:eqlabels()}, and
  {cmd:collabels()}:

{p 12 16 2}{cmd:@span} to return the range of spanned columns (e.g. {cmd:2-4} if columns 2, 3 and 4
  are spanned).

{marker defaults}
{dlgtab:Defaults files}

{p 4 4 2}{ul:Creating new defaults files:}

{p 4 4 2}
To make available an own set
of default options, proceed as follows:

{p 8 11 2}
1. Download "estout_mystyle.def" from the SSC
Archive (click
{stata "copy http://fmwww.bc.edu/repec/bocode/e/estout_mystyle.def estout_mystyle.def, text":here}
to copy the file from SSC and store it in the working directory).

{p 8 11 2}
2. Open "estout_mystyle.def" in a text editor and make the desired modifications
(click {stata "doedit estout_mystyle.def":here} to open "estout_mystyle.def" in Stata's Do-File
Editor).

{p 8 11 2}
3. Save the file in the current directory or elsewhere
in the ado-file path as {cmd:estout_}{it:newstyle}{cmd:.def} (see help {help sysdir}).

{p 4 4 2}To use the new options set in {cmd:estout}, then type:

        {inp:. estout} {it:...} {inp:, style(}{it:newstyle}{inp:)}


{p 4 4 2}{ul:Defaults files syntax:}

{p 4 4 2}
{cmd:estout} has two main types of options, which are treated differentially
in defaults files. On the one hand, there are simple on/off options without
arguments, like {cmd:legend} or {cmd:showtabs}. To turn such an option on,
enter the option followed by the options name as an argument, i.e. add the line

        {it:option} {it:option}

{p 4 4 2}
to the defaults file. For example,

        {inp:legend legend}

{p 4 4 2}
specifies that a legend be printed in the table footer. Otherwise, if you want
to turn the option of, just delete or comment out the line that contains it (or
specify {it:option} without an argument).

{p 4 4 2}
To temporarily turn off an option that has been activated in a defaults file,
specify {cmd:no}{it:option} in the command line (do not, however, use
{cmd:no}{it:option} in defaults files). For example, if the legend has been
turned on in the defaults file, but you want to suppress it in a specific call of
{cmd:estout}, type

        {inp:. estout} {it:...}{inp:, nolegend}

{p 4 4 2}
On the other hand, there are options that take arguments, such as
{cmd:prehead(}{it:args}{cmd:)}, {cmd:delimiter(}{it:args}{cmd:)}, or
{cmd:stats(}{it:args}{cmd:,} {it:...}{cmd:)}. Such options are specified as

        {it:option} {it:args}

{p 4 4 2}
in the defaults file (where {it:args} must not include suboptions; see
below). Specifying an option in the command line overwrites the settings from
the defaults file. However, note that a {cmd:no} form, which exists for the
first options type, is not available here.

{p 4 4 2}
Last but not least, there are two options that reflect a combination of the first
and second types: {cmd:eform}[{cmd:(}{it:args}{cmd:)}] and
{cmd:margin}[{cmd:(}{it:args}{cmd:)}]. These options can be specified
as either

        {it:option} {it:option}

{p 4 4 2}
or

        {it:option} {it:args}

{p 4 4 2}
in the defaults file; the {cmd:no} form is allowed.

{p 4 4 2}
Many {cmd:estout} options have suboptions, i.e., an option might take the
form {it:option}{cmd:(}{it:...}{cmd:,} {it:suboption}{cmd:)} or
{it:option}{cmd:(}{it:...}{cmd:,} {it:suboption}{cmd:(}{it:args}{cmd:))}. In
the defaults file, the suboptions cannot be included in the
definition of a higher-level option. Instead, they must be
specified in their own lines, as either

        {it:optionsuboption} {it:suboption}

{p 4 4 2}
or

        {it:optionsuboption} {it:args}

{p 4 4 2}
In the case of a two-level nesting of options, the name
used to refer to the suboption is a concatenation of the option's name and the
suboption's name,
i.e. {cmd:"}{it:optionsuboption}{cmd:"="}{it:option}{cmd:"+"}{it:suboption}{cmd:"}. For
example, the {cmd:labels()} suboption of the {cmd:stats()} option would be
set by the term {cmd:statslabels}. Analogously, the three level nesting in
the {cmd:stats()} option yields suboption names composed of three names. For
instance, the suboption called by the command

        {inp:. estout} {it:...}{inp:, stats(}{it:...}{inp:, labels(}{it:...}{inp:, prefix(}{it:args}{inp:)))}

{p 4 4 2}
would be referred to as

        {inp:statslabelsprefix} {it:args}

{p 4 4 2}
in the defaults file. The {cmd:cells()} option represents an exception to
this rule. It may be defined in the defaults file using
only a plain array of cells elements without suboptions, e.g.

        {inp:cells "b se" p}

{p 4 4 2}
However, the suboptions of the cells elements may be referred to as
{it:el_suboption}, for example

        {inp:b_star star}

{p 4 4 2}
or

        {inp:se_par [ ]}


{p 4 4 2}{ul:Comments in defaults files:}

{p 4 4 2}
Be aware that the support for comments in defaults files is limited. In
particular, the {cmd:/*} and {cmd:*/} comment indicators cannot be used.
The other comment indicators work (more or less) as usual, that is:

{p 5 8 2}
 o{space 2}Empty lines and lines beginning with {cmd:*} (with or without preceding
blanks) will be ignored.

{p 5 8 2}
 o{space 2}{cmd://} preceded by one or more blanks indicates that the rest of the
line should be ignored. Lines beginning with {cmd://} (with or without preceding
blanks) will be ignored.

{p 5 8 2}
 o{space 2}{cmd:///} preceded by one or more blanks indicates that the rest of the
line should be ignored and the part of the line preceding it should be added to
the next line. In other words, {cmd:///} can be used to split commands into
two or more lines of code.

{marker ret}
{title:Saved results}

{p 4 4 2}
{cmd:estout} saves the following in {cmd:r()}:

{p 4 4 2}Scalars
    {p_end}
{p 6 20 2}{cmd:r(nmodels)}{space 4}number of models
    {p_end}
{p 6 20 2}{cmd:r(ccols)}{space 6}number of columns per model in {cmd:r(coefs)}
    {p_end}

{p 4 4 2}Macros
    {p_end}
{p 6 20 2}{cmd:r(cmdline)}{space 4}command as typed
    {p_end}
{p 6 20 2}{cmd:r(names)}{space 6}names of models
    {p_end}
{p 6 20 2}{cmd:r(m}{it:#}{cmd:_}{it:name}{cmd:)}{space 4}model-specific
macros where {it:#} is the model number and {it:name} is macro name
    {p_end}

{p 4 4 2}Matrices
    {p_end}
{p 6 20 2}{cmd:r(coefs)}{space 6}coefficients
    {p_end}
{p 6 20 2}{cmd:r(stats)}{space 6}summary statistics
    {p_end}

{marker ref}
{title:References}

{p 4 8 2}Cong, R. (2000). sg144: Marginal effects of the tobit model.
{it:Stata Technical Bulletin} 56: 27-34.

{p 4 8 2}Jann, B. (2005). Making regression tables from stored estimates.
{it:The Stata Journal} 5(3): 288-308.

{p 4 8 2}Jann, B. (2007). Making regression tables simplified.
{it:The Stata Journal} 7(2): 227-244.

{p 4 8 2}Newson, R. (2003). Confidence intervals and p-values for delivery to the end
user. {it:The Stata Journal} 3(3): 245-269.

{marker ack}
{title:Acknowledgements}

{p 4 4 2}I would like to thank numerous people
for their comments and suggestions. Among them
are
Joao Pedro Azevedo,
Kit Baum,
Elisabeth Coutts,
Henriette Engelhardt,
Jonathan Gardnerand,
Simone Hirschvogl,
Daniel Hoechle,
Friedrich Huebler,
Maren Kandulla,
J. Scott Long,
David Newhouse,
Clive Nicholas,
Fredrik Wallenberg,
Ian Watson, and
Vince Wiggins.

{marker aut}
{title:Author}

    Ben Jann, Institute of Sociology, University of Bern, jann@soz.unibe.ch

{marker als}
{title:Also see}

    Manual:  {hi:[R] estimates}

    SJ:      SJ5-3 st0085 (Jann 2005)
             SJ7-2 st0085_1 (Jann 2007)

{p 4 13 2}Online:  help for
 {helpb estimates},
 {help estcom},
 {helpb est_table:estimates table},
 {helpb ereturn},
 {help format},
 {helpb file},
 {helpb mfx},
 {helpb eststo},
 {helpb esttab},
 {helpb estadd},
 {helpb estpost}
{p_end}
