# Supplementary material for: Can Simple Psychological Interventions Increase Preventive Health Investment?
Source: J Eur Econ Assoc. 2021 Nov 30;20(3):1001–47. doi: 10.1093/jeea/jvab052 (PMC9194950; doi:10.1093/jeea/jvab052)
Supplement: jvab052_John_Orkin_Reproduction [file jvab052_john_orkin_reproduction.zip › Reproduction/ado/estout.pkg]

v 3
d estout
d Author: Ben Jann, University of Bern, jann@soz.unibe.ch
d
d Distribution-Date: 01feb2017
f _eststo.ado
f _eststo.hlp
f estadd.ado
f estadd.hlp
f estout.ado
f estout.hlp
f estout_mystyle.def
f estpost.ado
f estpost.hlp
f eststo.ado
f eststo.hlp
f esttab.ado
f esttab.hlp
