# Supplementary material for: Can Simple Psychological Interventions Increase Preventive Health Investment?
Source: J Eur Econ Assoc. 2021 Nov 30;20(3):1001–47. doi: 10.1093/jeea/jvab052 (PMC9194950; doi:10.1093/jeea/jvab052)
Supplement: jvab052_John_Orkin_Reproduction [file jvab052_john_orkin_reproduction.zip › Reproduction/ado/esttab.hlp]

{smcl}
{* 01feb2017}{...}
{hi:help esttab}{right:also see: {helpb estout}, {helpb eststo}, {helpb estadd}, {helpb estpost}}
{right: {browse "http://repec.sowi.unibe.ch/stata/estout/"}}
{hline}

{title:Title}

{p 4 4 2}{hi:esttab} {hline 2} Display formatted regression table


{title:Table of contents}

    {help esttab##syn:Syntax}
    {help esttab##des:Description}
    {help esttab##opt:Options}
    {help esttab##exa:Examples}
    {help esttab##aut:Backmatter}

{marker syn}
{title:Syntax}

{p 8 15 2}
{cmd:esttab} [ {it:namelist} ] [ {cmd:using} {it:filename} ] [ {cmd:,}
{it:options} ]


{p 4 4 2}where {it:namelist} is a name, a list of names, or {cmd:_all}. The 
{cmd:*} and {cmd:?} wildcards are allowed in {it:namelist}. A name may also be {cmd:.}, 
meaning the current (active) estimates.


    {it:options}{col 26}description
    {hline 70}
    {help esttab##main:Main}
      {cmd:b(}{it:{help esttab##fmt:fmt}}{cmd:)}{col 26}{...}
specify format for point estimates
      {cmd:beta}[{cmd:(}{it:{help esttab##fmt:fmt}}{cmd:)}]{col 26}{...}
display beta coefficients instead of point est's
      {cmd:main(}{it:name} [{it:{help esttab##fmt:fmt}}]{cmd:)}{col 26}{...}
display contents of {cmd:e(}{it:name}{cmd:)} instead of point e's
      {cmd:t(}{it:{help esttab##fmt:fmt}}{cmd:)}{col 26}{...}
specify format for t-statistics
      {cmd:abs}{col 26}{...}
use absolute value of t-statistics
      {cmd:not}{col 26}{...}
suppress t-statistics
      {cmd:z}[{cmd:(}{it:{help esttab##fmt:fmt}}{cmd:)}]{col 26}{...}
display z-statistics (affects label only)
      {cmd:se}[{cmd:(}{it:{help esttab##fmt:fmt}}{cmd:)}]{col 26}{...}
display standard errors instead of t-statistics
      {cmd:p}[{cmd:(}{it:{help esttab##fmt:fmt}}{cmd:)}]{col 26}{...}
display p-values instead of t-statistics
      {cmd:ci}[{cmd:(}{it:{help esttab##fmt:fmt}}{cmd:)}]{col 26}{...}
display confidence intervals instead of t-stat's
      {cmd:aux(}{it:name} [{it:{help esttab##fmt:fmt}}]{cmd:)}{col 26}{...}
display contents of {cmd:e(}{it:name}{cmd:)} instead of t-stat's
      [{ul:{cmd:no}}]{cmdab:con:stant}{col 26}{...}
do not/do report the intercept

    {help esttab##stars:Significance stars}
      [{cmd:no}]{cmd:star}[{cmd:(}{it:list}{cmd:)}]{col 26}{...}
do not/do report significance stars
      {cmd:staraux}{col 26}{...}
attach stars to t-stat's instead of point est's

    {help esttab##stat:Summary statistics}
      {cmd:r2}|{cmd:ar2}|{cmd:pr2}[{cmd:(}{it:{help esttab##fmt:fmt}}{cmd:)}]{col 26}{...}
display (adjusted, pseudo) R-squared
      {cmd:aic}|{cmd:bic}[{cmd:(}{it:{help esttab##fmt:fmt}}{cmd:)}]{col 26}{...}
display Akaike's or Schwarz's information crit.
      {cmdab:sca:lars:(}{it:list}{cmd:)}{col 26}{...}
display any other scalars contained in {cmd:e()}
      {cmd:sfmt(}{it:{help esttab##fmt:fmt}} [{it:...}]{cmd:)}{col 26}{...}
set format(s) for {cmd:scalars()}
      {cmd:noobs}{col 26}{...}
do not display the number of observations
      {cmd:obslast}{col 26}{...}
place the number of observations last

    {help esttab##layout:Layout}
      {cmd:wide}{col 26}{...}
place point est's and t-stat's beside one another
      {cmdab:one:cell}{col 26}{...}
combine point est's and t-stat's in a single cell
      [{ul:{cmd:no}}]{cmdab:pa:rentheses}{col 26}{...}
do not/do print parentheses around t-statistics
      {cmdab:br:ackets}{col 26}{...}
use brackets instead of parentheses
      [{ul:{cmd:no}}]{cmdab:gap:s}{col 26}{...}
suppress/add vertical spacing
      [{ul:{cmd:no}}]{cmdab:li:nes}{col 26}{...}
suppress/add horizontal lines
      {cmdab:noeqli:nes}{col 26}{...}
suppress lines between equations
      {cmd:compress}{col 26}{...}
reduce horizontal spacing
      {cmd:plain}{col 26}{...}
produce a minimally formatted table

    {help esttab##label:Labeling}
      {cmdab:l:abel}{col 26}{...}
make use of variable labels
      {cmdab:interact:ion:(}{it:str}{cmd:)}{col 26}{...}
specify interaction operator
      {cmdab:ti:tle:(}{it:string}{cmd:)}{col 26}{...}
specify a title for the table
      {cmdab:mti:tles}[{cmd:(}{it:list}{cmd:)}]{col 26}{...}
specify model titles to appear in table header
      {cmdab:nomti:tles}{col 26}{...}
disable model titles
      [{ul:{cmd:no}}]{cmdab:dep:vars}{col 26}{...}
do not/do use dependent variables as model titles
      [{ul:{cmd:no}}]{cmdab:num:bers}{col 26}{...}
do not/do print model numbers in table header
      {cmdab:coef:labels:(}{it:list}{cmd:)}{col 26}{...}
specify labels for coefficients
      [{ul:{cmd:no}}]{cmdab:note:s}{col 26}{...}
suppress/add notes in the table footer
      {cmdab:addn:otes:(}{it:list}{cmd:)}{col 26}{...}
add lines at the end of the table

    {help esttab##format:Document format}
      {cmd:smcl} | {cmdab:fix:ed} | {cmd:tab} | {cmd:csv} | {cmdab:sc:sv} | {cmd:rtf} | {cmdab:htm:l} | {cmd:tex} | {cmdab:bookt:abs}
      {col 26}{...}
set the document format ({cmd:smcl} is the default)
      {cmdab:f:ragment}{col 26}{...}
suppress table opening and closing (LaTeX, HTML)
      [{cmd:no}]{cmd:float}{col 26}{...}
whether to use a float environment or not (LaTeX)
      {cmd:page}[{cmd:(}{it:packages}{cmd:)}]{col 26}{...}
add page opening and closing (LaTeX, HTML)
      {cmdab:align:ment(}{it:string}{cmd:)}{col 26}{...}
set alignment within columns (LaTeX, HTML, RTF)
      {cmdab:width(}{it:string}{cmd:)}{col 26}{...}
set width of table (LaTeX, HTML)
      {cmdab:long:table}{col 26}{...}
multi-page table (LaTeX)
      {cmd:fonttbl(}{it:string}{cmd:)}{col 26}{...}
set custom font table (RTF)

    {help esttab##output:Output}
      {cmdab:r:eplace}{col 26}{...}
overwrite an existing file
      {cmdab:a:ppend}{col 26}{...}
append the output to an existing file
      {cmdab:ty:pe}{col 26}{...}
force prining the table in the results window
      {cmdab:n:oisily}{col 26}{...}
display the executed {helpb estout} command

    {help esttab##advanced:Advanced}
      {cmdab:d:rop:(}{it:list}{cmd:)}{col 26}{...}
drop individual coefficients
      {cmdab:noomit:ted}{col 26}{...}
drop omitted coefficients
      {cmdab:nobase:levels}{col 26}{...}
drop base levels of factor variables
      {cmdab:k:eep:(}{it:list}{cmd:)}{col 26}{...}
keep individual coefficients
      {cmdab:o:rder:(}{it:list}{cmd:)}{col 26}{...}
change order of coefficients
      {cmdab:eq:uations:(}{it:list}{cmd:)}{col 26}{...}
match the models' equations
      {cmd:eform}{col 26}{...}
report exponentiated coefficients
      {cmdab:uns:tack}{col 26}{...}
place multiple equations in separate columns
      {it:estout_options}{col 26}{...}
any other {helpb estout} options
    {hline 70}

{marker des}
{title:Description}

{p 4 4 2}
{cmd:esttab} is a wrapper for {helpb estout}. It produces a
pretty-looking publication-style regression table from stored
estimates without much typing. The compiled table is displayed in the
Stata results window or, optionally, written to a text file specified
by {cmd:using} {it:filename}. If {it:filename} is specified without
suffix, a default suffix is added depending on the specified document
format (".smcl" for {cmd:smcl}, ".txt" for {cmd:fixed} and {cmd:tab}, ".csv" for {cmd:csv}
and {cmd:scsv}, ".rtf" for {cmd:rft}, ".html" for {cmd:html}, and
".tex" for {cmd:tex} and {cmd:booktabs}).

{p 4 4 2}
{it:namelist} provides the names of the stored estimation sets to be
tabulated. You may use the {cmd:*} and {cmd:?} wildcards in
{it:namelist}. If {it:namelist} is omitted, {cmd:esttab} tabulates the
estimation sets stored by {cmd:eststo} (see help {helpb eststo})
or, if no such estimates are present, the currently active
estimates (i.e. the model fit last).

{p 4 4 2}
See help {helpb estimates} for information about storing estimation
results. An alternative to the {cmd:estimates store} command is
provided by {helpb eststo}.

{p 4 4 2}
{cmd:esttab} can also be used to tabulate a Stata matrix applying syntax 
{bind:{cmd:esttab} {cmdab:m:atrix:(}{it:name}{cmd:)}}, where {it:name} 
is the name of the matrix. Furthermore, an {cmd:e()}-matrix or {cmd:r()}-matrix
can be tabulated specifying {cmd:esttab e(}{it:name}{cmd:)} or 
{cmd:esttab r(}{it:name}{cmd:)}. Most options under the headings  
'Main', 'Significance stars', and 'Summary statistics' are irrelevant 
in this case. See help {helpb estout} for further details on tabulating matrices.

{marker opt}
{title:Options}
{marker main}
{dlgtab:Main}

{p 4 8 2}
{cmd:b(}{it:{help esttab##fmt:fmt}}{cmd:)} sets the numerical display format
for the point estimates. The default format is {cmd:a3}. (See
{help esttab##fmt:Numerical formats} below for details on available
formats.)

{p 4 8 2}
{cmd:beta}[{cmd:(}{it:{help esttab##fmt:fmt}}{cmd:)}] requests that
standardized beta coefficients be displayed in place of the raw point
estimates and, optionally, sets the display format (the default is to
print three decimal places). Note that {cmd:beta} causes the
intercept to be dropped from the table (unless {cmd:constant} is
specified).{p_end}
{marker main}
{p 4 8 2}
{cmd:main(}{it:name} [{it:{help esttab##fmt:fmt}}]{cmd:)} requests that
the statistics stored in {cmd:e(}{it:name}{cmd:)} be displayed in
place of the point estimates and, optionally, sets the display format
(the default is to use the display format for point estimates). For
example, {cmd:e(}{it:name}{cmd:)} may contain statistics added by
{cmd:estadd} (see help {helpb estadd}).

{p 4 8 2}
{cmd:t(}{it:{help esttab##fmt:fmt}}{cmd:)} sets the display format for
t-statistics. The default is to display two decimal places.

{p 4 8 2}
{cmd:abs} causes absolute values of t-statistics to be reported.

{p 4 8 2}
{cmd:not} suppresses the printing of t-statistics.

{p 4 8 2}
{cmd:z}[{cmd:(}{it:{help esttab##fmt:fmt}}{cmd:)}] requests that
z-statistics be displayed. z-statistics are the same as t-statistics. Hence, 
specifying {cmd:z} does not change the table contents, it only changes the 
label.

{p 4 8 2}
{cmd:se}[{cmd:(}{it:{help esttab##fmt:fmt}}{cmd:)}] requests that
standard errors be displayed in place of t-statistics and,
optionally, sets the display format (the default is to use the
display format for point estimates).

{p 4 8 2}
{cmd:p}[{cmd:(}{it:{help esttab##fmt:fmt}}{cmd:)}] requests that
p-values be displayed in place of t-statistics and, optionally, sets
the display format (the default is to print three decimal places)

{p 4 8 2}
{cmd:ci}[{cmd:(}{it:{help esttab##fmt:fmt}}{cmd:)}] requests that
confidence intervals be displayed in place of t-statistics and,
optionally, sets the display format (the default is to use the
display format for point estimates). {cmd:level(}{it:#}{cmd:)}
assigns the confidence level, in percent. The default is
{cmd:level(95)} or as set by {helpb set level}.{p_end}
{marker aux}
{p 4 8 2}
{cmd:aux(}{it:name} [{it:{help esttab##fmt:fmt}}]{cmd:)} requests that
the statistics stored in {cmd:e(}{it:name}{cmd:)} be displayed in
place of t-statistics and, optionally, sets the display format (the
default is to use the display format for point estimates). For
example, {cmd:e(}{it:name}{cmd:)} may contain statistics added by
{cmd:estadd} (see help {helpb estadd}, if installed).

{p 4 8 2}
{cmd:noconstant} causes the intercept be dropped from the table.
Specify {cmd:constant} to include the constant in situations where it
is dropped by default.

{marker stars}
{dlgtab:Significance stars}

{p 4 8 2}
{cmd:star}[{cmd:(}{it:symbol} {it:level} [{it:...}]{cmd:)}] causes
stars denoting the significance of the coefficients to be printed
next to the point estimates. This is the default. Type {cmd:nostar}
to suppress the stars. The default symbols and thresholds are:
{cmd:*} for p<.05, {cmd:**} for p<.01, and {cmd:***} for p<.001.
Alternatively, for example, type {bind:{cmd:star(+ 0.10 * 0.05)}} to
set the following thresholds: {cmd:+} for p<.10 and {cmd:*} for
p<.05. Note that the thresholds must lie in the (0,1] interval and
must be specified in descending order.

{p 4 8 2}
{cmd:staraux} causes the significance stars be printed next to the
t-statistics (or standard errors, etc.) instead of the point estimates.

{marker stat}
{dlgtab:Summary statistics}

{p 4 8 2}
{cmd:r2}[{cmd:(}{it:{help esttab##fmt:fmt}}{cmd:)}],
{cmd:ar2}[{cmd:(}{it:{help esttab##fmt:fmt}}{cmd:)}], and
{cmd:pr2}[{cmd:(}{it:{help esttab##fmt:fmt}}{cmd:)}]
include the R-squared, the adjusted R-squared, and the
pseudo-R-squared in the table footer and, optionally, set the
corresponding display formats (the default is to display three
decimal places).

{p 4 8 2}
{cmd:aic}[{cmd:(}{it:{help esttab##fmt:fmt}}{cmd:)}] and
{cmd:bic}[{cmd:(}{it:{help esttab##fmt:fmt}}{cmd:)}]
include Akaike's and Schwarz's information criterion in the table
footer and, optionally, set the corresponding display formats (the
default is to use the display format for point estimates).{p_end}
{marker scalars}
{p 4 8 2}
{cmd:scalars(}{it:list}{cmd:)} may be used to add other
{cmd:e()}-scalars to the table footer (type {cmd:ereturn list} to
display a list of available {cmd:e()}-scalars after fitting a model;
see help {helpb ereturn}). For example, {cmd:scalars(df_m)} would
report the model degrees of freedom for each model. {it:list} may be
a simple list of names of {cmd:e()}-scalars, e.g.

            {com}. esttab, scalars(ll_0 ll chi2){txt}

{p 8 8 2}
or, alternatively, a list of quoted name-label pairs, e.g.

            {com}. esttab, scalars({bind:"ll Log lik."} {bind:"chi2 Chi-squared"}){txt}

{p 4 8 2}
{cmd:sfmt(}{it:{help esttab##fmt:fmt}} [{it:...}]{cmd:)} sets the
display format(s) for the statistics specified in {cmd:scalars()}
(the default is to use the display format for point estimates). If
{cmd:sfmt()} contains less elements than {cmd:scalars()}, the last
specified format is used for the remaining scalars. That is, only one
format needs to be specified if the same format be used for all
scalars.

{p 4 8 2}
{cmd:noobs} suppresses displaying information on the number of
observations. The default is to report the number of observations for
each model in the table footer.

{p 4 8 2}
{cmd:obslast} displays the number of observations in the last row of
the table footer. The default is to use the first row.

{marker layout}
{dlgtab:Layout}
{marker wide}
{p 4 8 2}
{cmd:wide} causes point estimates and t-statistics (or standard errors,
etc.) to be printed beside one another instead of beneath one another.
{p_end}
{marker onecell}
{p 4 8 2}
{cmd:onecell} causes point estimates and t-statistics (or standard errors,
etc.) to be combined in a single table cell. This option is useful primarily 
in {cmd:rtf} or {cmd:html} mode. In these modes a line break is 
inserted between the two statistics. The benefit from using {cmd:onecell} 
in {cmd:rtf} or {cmd:html} mode is that long coefficients labels do not 
derange the table layout. The default for other modes is to insert
a blank between the statistics. Use {cmd:estout}'s 
{helpb estout##incelldel:incelldelimiter()} option to change this.

{p 4 8 2}
{cmd:parentheses} encloses t-statistics (or standard errors, etc.) in
parentheses. This is the default. Specify {cmd:noparentheses} to
suppress the parentheses.

{p 4 8 2}
{cmd:brackets} uses square brackets, [], instead of parentheses. Note
that brackets are the default for confidence intervals.

{p 4 8 2}
{cmd:gaps} adds empty rows (or, more generally, additional vertical
space) between coefficients to increase readability (empty rows are
also inserted between the table's header, body, and footer, unless
{cmd:lines} is activated). This is the default unless {cmd:wide} or
{cmd:not} is specified. Type {cmd:nogaps} to suppress the extra
spacing.

{p 4 8 2}
{cmd:lines} adds horizontal lines to the table separating the table's
header, body, and footer and, in the case of multiple 
equation models, the equations. This is the default. Specify {cmd:nolines}
to suppress the lines. Lines are always suppressed in the {cmd:tab}
and {cmd:csv} modes. 

{p 4 8 2}
{cmd:noeqlines} suppresses the horizontal lines between equations 
in the case of multiple equation models.{p_end}
{marker compress}
{p 4 8 2}
{cmd:compress} reduces the amount of horizontal spacing (so that more
models fit on screen without line breaking). The option has no effect
in the {cmd:tab} and {cmd:csv} modes. Furthermore, note that in the
TeX and HTML modes the {cmd:compress} option only changes the
arrangement the table's code, but not the look of the compiled
end-product. In {cmd:rtf}, however, {cmd:compress} changes the look
of the formatted table.{p_end}
{marker plain}
{p 4 8 2}
{cmd:plain} produces a minimally formatted table. It is a shorthand
to specifying {cmd:nostar}, {cmd:nodepvars}, {cmd:nonumbers},
{cmd:noparentheses}, {cmd:nogaps}, {cmd:nolines} and {cmd:nonotes}
and setting all formats to {cmd:%9.0g}. Note that the disabled
options can be switched on again. For example, type

            {com}. esttab, plain star{txt}

{p 8 8 2}
to produce a plain table including significance stars.

{marker label}
{dlgtab:Labeling}

{p 4 8 2}
{cmd:label} specifies that variable labels be used instead of
variable names (and estimation set titles be used instead of
estimation set names). Furthermore, {cmd:label} prints "Constant"
instead of "_cons".

{p 4 8 2}
{cmd:interaction(}{it:string}{cmd:)} specifies the string to be used 
as delimiter for interaction terms (only relevant in Stata 11 or newer). The
default is {cmd:interaction(" # ")}. For {cmd:tex} and {cmd:booktabs} the 
default is {cmd:interaction(" $\times$ ")}.
{p_end}
{marker title}
{p 4 8 2}
{cmd:title(}{it:string}{cmd:)} may be used to provide a title for the
table. If specified, {it:string} is printed at the top of the table.
Note that specifying a title causes the table to be set up as a
floating object in LaTeX mode (unless the {cmd:nofloat} option 
is specified). You may want to set a label for
referencing in this case. For example, if you type
{cmd:title(...\label{tab1})}, then "\ref{tab1}" could be used in the
LaTeX document to point to the table.

{p 4 8 2} 
{cmd:mtitles}, without argument, specifies that for each model the title 
(or, if empty, the name) of the stored estimation set be printed as the model's 
title in the table header. If {cmd:mtitles} is omitted, the default is to 
use name or label of the dependent variable as the model's title (see the 
{cmd:depvar} option). Alternatively, use {cmd:mtitles(}{it:list}{cmd:)} 
specifies a list of model titles. Enclose the titles
in double quotes if they contain spaces,
e.g. {bind:{cmd:mtitles("Model 1" "Model 2")}}. 

{p 4 8 2}
{cmd:nomtitles} suppresses printing of model titles.

{p 4 8 2}
{cmd:depvars} prints the name (or label) of the (first) dependent
variable of a model as the model's title in the table header. This is
the default. Specify {cmd:nodepvars} to use the names of
the stored estimation sets as titles.

{p 4 8 2}
{cmd:numbers} includes a row containing consecutive model numbers in
the table header. This is the default. Specify {cmd:nonumbers} to
suppress printing the model numbers.

{p 4 8 2}
{cmd:coeflabels(}{it:name} {it:label} [...]{cmd:)} specifies labels
for the coefficients. Specify names and labels in pairs and, if
necessary, enclose labels in double quotes,
e.g. {cmd:coeflabels(mpg Milage rep78 {bind:"Repair Record"})}.

{p 4 8 2}
{cmd:notes} prints notes at the end of the table explaining the
significance symbols and the type of displayed statistics. This is
the default. Specify {cmd:nonotes} to suppress the notes.

{p 4 8 2}
{cmd:addnotes(}{it:list}{cmd:)} may be used to add further lines of
text at the bottom of the table. Lines containing blanks must be
enclosed in double quotes,
e.g. {cmd:addnotes({bind:"Line 1"} {bind:"Line 2"})}.

{marker format}
{dlgtab:Document format}

{p 4 8 2}
{cmd:smcl}, {cmd:fixed}, {cmd:tab}, {cmd:csv},  {cmd:scsv}, {cmd:rtf},
{cmd:html}, {cmd:tex}, and {cmd:booktabs} choose the table's basic
output format. The default format is {cmd:smcl} unless 
{cmd:using} is specified, in which case the default format
depends on the filename's suffix ({cmd:smcl} for ".smcl", {cmd:csv} 
for ".csv", {cmd:rtf} for ".rtf", 
{cmd:html} for ".htm" or ".html", {cmd:tex} for ".tex", and {cmd:fixed}
for all other filenames). To override the default behavior, specify one of the 
following format options.

{p 8 8 2}
{cmd:smcl} produces a {help SMCL} formatted table to be displayed in the 
Stata results window or the Stata viewer.

{p 8 8 2}
{cmd:fixed} produces a fixed-format ASCII table. This is suitable,
for example, if the table be displayed in a text editor.

{p 8 8 2}
{cmd:tab} produces a tab-delimited ASCII table.
{p_end}
{marker csv}
{p 8 8 2}
{cmd:csv} produces a CSV ({ul:C}omma {ul:S}eparated {ul:V}alue
format) table for use with Microsoft Excel. Delimiter is a comma. In
order to prevent Excel from interpreting the contents of the table
cells, they are enclosed double quotes preceded by an equal sign
(i.e. ="..."). However, if the {cmd:plain} option is specified, the
table cells are enclosed in double quotes without the leading equal
sign. The first method is appropriate if you want to preserve the
table's formatting. The second method is appropriate if you want to
use the table's contents for further computations in Excel.
{p_end}
{marker scsv}
{p 8 8 2}
{cmd:scsv} is a variant on the CSV format that uses a semicolon as
the delimiter. This is appropriate for some non-English versions of
Excel (e.g. the German version).
{p_end}
{marker rtf}
{p 8 8 2}
{cmd:rtf} produces a Rich Text Format table for use with word
processors.

{p 8 8 2}
{cmd:html} produces a simple HTML formatted table.

{p 8 8 2}
{cmd:tex} produces a LaTeX formatted table.
{p_end}
{marker booktabs}
{p 8 8 2}
{cmd:booktabs} produces a LaTeX formatted table for use with LaTeX's
{it:booktabs} package.
{p_end}
{marker fragment}
{p 4 8 2}
{cmd:fragment} causes the table's opening and closing specifications
to be suppressed. This is relevant primarily in LaTeX and HTML mode.

{p 4 8 2}
{cmd:float} causes the table to be set up as a floating object in LaTeX mode 
(table environment). Providing a {cmd:title()} implies {cmd:float}. Specify 
{cmd:nofloat} to omit the float environment in this case (this is useful, e.g., 
for LyX users).

{p 4 8 2}
{cmd:page}[{cmd:(}{it:packages}{cmd:)}] adds opening and closing code
to define a whole LaTeX or HTML document. The default is to produce a
raw table that can then be included into an existing LaTeX or HTML
document. Specifying {it:packages} in parentheses causes
{cmd:\usepackage{c -(}}{it:packages}{cmd:{c )-}} to be added to the
preamble of the LaTeX document (note that the {it:booktabs} package
is automatically loaded if {cmd:booktabs} is specified).

{p 4 8 2}
{cmd:alignment(}{it:string}{cmd:)} may be used to specify the
alignment of the models' columns in LaTeX, HTML, or RTF mode.

{p 8 8 2}
In LaTeX mode {it:string} should be a LaTeX column specifier. The
default is to center the columns. To produce right-aligned columns,
for example, type {cmd:alignment(r)}. If the table contains multiple
columns per model/equation, the alignment specification should define
all columns. For example, if the {cmd:wide} option is specified, you
could type {cmd:alignment(cr)} to, say, center the point estimates
and right-align the t-statistics. Note that more sophisticated column
definitions are often needed to produce appealing results. In
particular, LaTeX's {it:dcolumn} package proves useful to align
columns on the decimal point.

{p 8 8 2}
In HTML mode {it:string} should be a HTML alignment specifier. The
default is to omit alignment specification, which results in left
aligned columns. To center the columns in HTML, for example, specify
{cmd:alignment(center)}. Other than in LaTeX mode, the same alignment
is used for all columns if the table contains multiple columns per
model/equation in the HTML mode.

{p 8 8 2}
In RTF mode {it:string} should be one of {cmd:l}, {cmd:c}, {cmd:r},
and {cmd:j}. The default is to center the columns. To produce
right-aligned columns, for example, type {cmd:alignment(r)}. The same
alignment is used for all columns if the table contains multiple
columns per model/equation in the RTF mode.

{p 8 8 2}
Note that {cmd:alignment()} does not change the alignment of the
variable names/labels in the left stub of the table. They are always
left-aligned.

{p 4 8 2}
{cmd:width(}{it:string}{cmd:)} sets the overall width of the table in
LaTeX or HTML. {it:string} should be LaTeX or HTML literal. For
example, specify {cmd:width(\hsize)} in LaTeX or {cmd:width(100%)} in
HTML to span the whole page. The table columns will spread regularly
over the specified width. Note that in RTF mode {helpb estout}'s
{cmd:varwidth()} and {cmd:modelwidth()} options may be used to change
the width of the table columns.

{p 4 8 2}
{cmdab:longtable} causes the {it:longtable} environment to be used in
LaTeX. Use {cmdab:longtable} for tables that are too
long to fit on a single page. {cmdab:longtable} cannot be combined
with {cmd:width()}. Make sure to load the {it:longtable} package 
in the LaTeX document, i.e. include {cmd:\usepackage{longtable}} in the 
document's preamble.

{p 4 8 2}
{cmd:fonttbl(}{it:string}{cmd:)} defines a custom font table in RTF. The 
default is "{cmd:\f0\fnil Times New Roman;}". For example, typing

            {com}. esttab using example.rtf, ti("\f1 The Auto Data") ///
                fonttbl(\f0\fnil Times New Roman;\f1\fnil Arial;){txt}

{p 8 8 2}
would add a title in Arial.

{marker output}
{dlgtab:Output}

{p 4 8 2}
{cmd:replace} permits {cmd:esttab} to overwrite an existing file.

{p 4 8 2}
{cmd:append} specifies that the output be appended to an existing
file. It may be used even if the file does not yet exist. Specifying
{cmd:append} together with {cmd:page} in TeX or HTML mode causes the
new table to be inserted at the end of the body of an existing
document ({cmd:esttab} seeks a line reading "\end{document}" or
"</body>", respectively, and starts appending from there;
contents after this line will be overwritten). In RTF mode, existing
documents are assumed to end with a line containing a single "}".

{p 4 8 2}
{cmd:type} specifies that the assembled table be printed in the
results window and the log file. This is the default unless
{cmd:using} is specified.

{p 4 8 2}
{cmd:noisily} displays the executed {helpb estout} command.

{marker advanced}
{dlgtab:Advanced}

{p 4 8 2}
{cmd:drop(}{it:droplist}{cmd:)} identifies the coefficients to be
dropped from the table. A {it:droplist} comprises one or more
specifications, separated by white space. A specification can be
either a parameter name (e.g. {cmd:price}), an equation name followed
by a colon (e.g. {cmd:mean:}), or a full name
(e.g. {cmd:mean:price}). You may use the {cmd:*} and {cmd:?} wildcards
in equation names and parameter names. Be sure to refer to the matched
equation names, and not to the original equation names in the models,
when using the {cmd:equations()} option to match equations.

{p 4 8 2}
{cmd:noomitted} drops omitted coefficients (only relevant in Stata 11 or 
newer).

{p 4 8 2}
{cmd:nobaselevels} drops base levels of factor variables (only relevant 
in Stata 11 or newer).

{p 4 8 2}
{cmd:keep(}{it:keeplist}{cmd:)} selects the coefficients to be
included in the table. {it:keeplist} is specified analogous to
{it:droplist} in {cmd:drop()} (see above).

{p 4 8 2}
{cmd:order(}{it:orderlist}{cmd:)} changes the order of the
coefficients and equations within the table. {it:orderlist} is
specified analogous to {it:droplist} in {cmd:drop()} (see above).
Coefficients and equations that do not appear in {it:orderlist} are
placed last (in their original order).

{p 4 8 2}
{cmd:equations(}{it:eqmatchlist}{cmd:)} specifies how the models'
equations are to be matched. This option is passed to the internal
call of {cmd:estimates table}. See help {helpb estimates} on how to
specify this option. The most common usage is {cmd:equations(1)} to
match all the first equations in the models.

{p 4 8 2}
{cmd:eform} displays the regression table in exponentiated form. The
exponent of a coefficient is displayed in lieu of the untransformed
coefficient; standard errors and confidence intervals are transformed
as well. Note that the intercept is dropped in eform-mode, unless
{cmd:constant} is specified.

{p 4 8 2}
{cmd:unstack} specifies that the individual equations from
multiple-equation models (e.g. {cmd:mlogit}, {cmd:reg3},
{cmd:heckman}) be placed in separate columns. The default is to place
the equations below one another in a single column.

{p 4 8 2}
{it:estout_options} are any other {cmd:estout} options (see help
{helpb estout}). Note that {cmd:estout} options take precedence over
{cmd:esttab} options. For example,

{p 8 20 2}
{cmd:cells()}{space 5}disables {cmd:b()}, {cmd:beta()}, {cmd:main()},
{cmd:t()}, {cmd:abs}, {cmd:not}, {cmd:se()}, {cmd:p()}, {cmd:ci()},
{cmd:aux()}, {cmd:star}, {cmd:staraux}, {cmd:wide}, {cmd:onecell}, 
{cmd:parentheses}, and {cmd:brackets},

{p 8 20 2}
{cmd:stats()}{space 5}disables {cmd:r2()}, {cmd:ar2()}, {cmd:pr2()},
{cmd:aic()}, {cmd:bic()}, {cmd:scalars()}, {cmd:sfmt()}, {cmd:noobs},
and {cmd:obslast}.

{p 8 8 2}
Other {cmd:estout} options that should be used with care are
{cmd:begin()}, {cmd:delimiter()}, {cmd:end()}, {cmd:prehead()},
{cmd:posthead()}, {cmd:prefoot()}, {cmd:postfoot()}, {cmd:mlabels()},
and {cmd:varlabels()}. Furthermore, note that {cmd:estout}'s {cmd:style()} 
option does not have much effect because most options that would be affected 
by {cmd:style()} are set explicitly by {cmd:esttab}.

{marker fmt}
{dlgtab:Numerical formats}

{p 4 4 2}
Numerical display formats may be specified in {cmd:esttab} as follows:

{p 5 8 2}
1. Official Stata's display formats: You may specify formats, such as
{cmd:%9.0g} or {cmd:%8.2f}. See help {help format} for a list
of available formats. {cmd:%g} or {cmd:g} may be used as a
synonym for {cmd:%9.0g}.

{p 5 8 2}
2. Fixed format: You may specify an integer value such as {cmd:0},
{cmd:1}, {cmd:2}, etc. to request a display format with a fixed number
of decimal places. For example, {cmd:t(3)} would display t-statistics
with three decimal places.

{p 5 8 2}
3. Automatic format: You may specify {cmd:a1}, {cmd:a2}, ..., or
{cmd:a9} to cause {cmd:esttab} to choose a reasonable display format for
each number depending on the number's value. {cmd:a} may be used as a 
synonym for {cmd:a3}. The {it:#} in
{cmd:a}{it:#} determines the minimum precision according to the
following rules:

{p 10 12 2}
o Absolute numbers smaller than 1 are displayed with {it:#}
significant decimal places (i.e. with {it:#} decimal places ignoring
any leading zeros after the decimal point). For example,
{cmd:0.00123456} is displayed as {cmd:0.00123} if the format is
{cmd:a3}.

{p 10 12 2}
o Absolute numbers greater than 1 are displayed with as many digits
required to retain at least one decimal place and are displayed with
a minimum of ({it:#} + 1) digits. For example, if the format is
{cmd:a3}, {cmd:1.23456} is displayed as {cmd:1.235}, {cmd:12.3456} is
displayed as {cmd:12.35}, and {cmd:1234.56} is displayed as
{cmd:1234.6}.

{p 10 12 2}
o In any case, integers are displayed with zero decimal places, and
very large or very small absolute numbers are displayed in
exponential format.

{marker exa}
{title:Examples}

{p 4 4 2}
The following examples are intended to illustrate the basic usage of
{cmd:esttab}.  Additional examples can be found at
{browse "http://repec.sowi.unibe.ch/stata/estout/"}. 

{p 4 4 2} The procedure is to first fit and store some models (see {helpb eststo}) and then apply 
{cmd:esttab} to these stored estimates:

        {com}. eststo clear
        {txt}
        {com}. sysuse auto
        {txt}(1978 Automobile Data)
        
        {com}. eststo: quietly regress price weight mpg
        {txt}({res}est1{txt} stored)
        
        {com}. eststo: quietly regress price weight mpg foreign
        {txt}({res}est2{txt} stored)
        
        {com}. esttab, ar2
        {res}
        {txt}{hline 44}
        {txt}                      (1)             (2)   
        {txt}                    price           price   
        {txt}{hline 44}
        {txt}weight      {res}        1.747**         3.465***{txt}
                    {res} {ralign 12:{txt:(}2.72{txt:)}}    {ralign 12:{txt:(}5.49{txt:)}}   {txt}
        
        {txt}mpg         {res}       -49.51           21.85   {txt}
                    {res} {ralign 12:{txt:(}-0.57{txt:)}}    {ralign 12:{txt:(}0.29{txt:)}}   {txt}
        
        {txt}foreign     {res}                       3673.1***{txt}
                    {res}                 {ralign 12:{txt:(}5.37{txt:)}}   {txt}
        
        {txt}_cons       {res}       1946.1         -5853.7   {txt}
                    {res} {ralign 12:{txt:(}0.54{txt:)}}    {ralign 12:{txt:(}-1.73{txt:)}}   {txt}
        {txt}{hline 44}
        {txt}N           {res}           74              74   {txt}
        {txt}adj. R-sq   {res}        0.273           0.478   {txt}
        {txt}{hline 44}
        {txt}t statistics in parentheses
        {txt}* p<0.05, ** p<0.01, *** p<0.001


{p 4 4 2}
The same table using labels:

        {com}. esttab, ar2 label
        {res}
        {txt}{hline 52}
        {txt}                              (1)             (2)   
        {txt}                            Price           Price   
        {txt}{hline 52}
        {txt}Weight (lbs.)       {res}        1.747**         3.465***{txt}
                            {res} {ralign 12:{txt:(}2.72{txt:)}}    {ralign 12:{txt:(}5.49{txt:)}}   {txt}
        
        {txt}Mileage (mpg)       {res}       -49.51           21.85   {txt}
                            {res} {ralign 12:{txt:(}-0.57{txt:)}}    {ralign 12:{txt:(}0.29{txt:)}}   {txt}
        
        {txt}Car type            {res}                       3673.1***{txt}
                            {res}                 {ralign 12:{txt:(}5.37{txt:)}}   {txt}
        
        {txt}Constant            {res}       1946.1         -5853.7   {txt}
                            {res} {ralign 12:{txt:(}0.54{txt:)}}    {ralign 12:{txt:(}-1.73{txt:)}}   {txt}
        {txt}{hline 52}
        {txt}Observations        {res}           74              74   {txt}
        {txt}Adjusted R-squared  {res}        0.273           0.478   {txt}
        {txt}{hline 52}
        {txt}t statistics in parentheses
        {txt}* p<0.05, ** p<0.01, *** p<0.001


{p 4 4 2}
Plain table:

        {com}. esttab, ar2 plain
        {res}
        {txt}                     est1         est2
        {txt}                      b/t          b/t
        {txt}weight      {res}     1.746559     3.464706{txt}
                    {res}     2.723238     5.493003{txt}
        {txt}mpg         {res}    -49.51222      21.8536{txt}
                    {res}    -.5746808     .2944391{txt}
        {txt}foreign     {res}                   3673.06{txt}
                    {res}                  5.370142{txt}
        {txt}_cons       {res}     1946.069    -5853.696{txt}
                    {res}      .541018    -1.733408{txt}
        {txt}N           {res}           74           74{txt}
        {txt}adj. R-sq   {res}     .2734846     .4781119{txt}


{p 4 4 2}
Using standard errors in brackets and suppress significance stars:

        {com}. esttab, se nostar brackets
        {res}
        {txt}{hline 38}
        {txt}                      (1)          (2)
        {txt}                    price        price
        {txt}{hline 38}
        {txt}weight      {res}        1.747        3.465{txt}
                    {res} {ralign 12:{txt:[}0.641{txt:]}} {ralign 12:{txt:[}0.631{txt:]}}{txt}
        
        {txt}mpg         {res}       -49.51        21.85{txt}
                    {res} {ralign 12:{txt:[}86.16{txt:]}} {ralign 12:{txt:[}74.22{txt:]}}{txt}
        
        {txt}foreign     {res}                    3673.1{txt}
                    {res}              {ralign 12:{txt:[}684.0{txt:]}}{txt}
        
        {txt}_cons       {res}       1946.1      -5853.7{txt}
                    {res} {ralign 12:{txt:[}3597.0{txt:]}} {ralign 12:{txt:[}3377.0{txt:]}}{txt}
        {txt}{hline 38}
        {txt}N           {res}           74           74{txt}
        {txt}{hline 38}
        {txt}Standard errors in brackets


{p 4 4 2}
Printing beta coefficients:

        {com}. esttab, beta
        {res}
        {txt}{hline 44}
        {txt}                      (1)             (2)   
        {txt}                    price           price   
        {txt}{hline 44}
        {txt}weight      {res}        0.460**         0.913***{txt}
                    {res} {ralign 12:{txt:(}2.72{txt:)}}    {ralign 12:{txt:(}5.49{txt:)}}   {txt}
        
        {txt}mpg         {res}       -0.097           0.043   {txt}
                    {res} {ralign 12:{txt:(}-0.57{txt:)}}    {ralign 12:{txt:(}0.29{txt:)}}   {txt}
        
        {txt}foreign     {res}                        0.573***{txt}
                    {res}                 {ralign 12:{txt:(}5.37{txt:)}}   {txt}
        {txt}{hline 44}
        {txt}N           {res}           74              74   {txt}
        {txt}{hline 44}
        {txt}Standardized beta coefficients; t statistics in parentheses
        {txt}* p<0.05, ** p<0.01, *** p<0.001

{marker aut}
{title:Author}

{p 4 4 2}
Ben Jann, Institute of Sociology, University of Bern, jann@soz.unibe.ch

{marker als}
{title:Also see}

    Manual:  {hi:[R] estimates}

{p 4 13 2}Online:  help for
 {helpb estimates},
 {help estcom},
 {helpb estout},
 {helpb eststo},
 {helpb estadd},
 {helpb estpost}
{p_end}
