# Supplementary material for: Can Simple Psychological Interventions Increase Preventive Health Investment?
Source: J Eur Econ Assoc. 2021 Nov 30;20(3):1001–47. doi: 10.1093/jeea/jvab052 (PMC9194950; doi:10.1093/jeea/jvab052)
Supplement: jvab052_John_Orkin_Reproduction [file jvab052_john_orkin_reproduction.zip › Reproduction/ado/fillmisstime.ado]

*! version 1.0.0  31may2013
* This program, written by Johannes Haushofer, May 31, 2013, takes a varlist, 
* and creates a new variable called "var_full" where all missings of var are replaced 
* with zero, and another variable called "var_missing" which is a dummy for "var==.". 
* With the "replace" option, the command replaces any existing variables var_full and/or var_missing.

* SYNTAX: fillmmisstime(varlist) [, replace]

 program define fillmisstime
	syntax varlist(min=1) [if] [in] [, BY(string)] [,replace]
	
	foreach x of varlist `varlist' {
		if "`replace'" != "" {
			if "`var_ending'" == "00" | "`var_ending'" == "01" | "`var_ending'" == "10" | "`var_ending'" == "11"{
				qui local length = length("`x'")
				qui local varname = substr("`x'",1,`length'-2)
				qui local timetag = substr("`x'",`length'-1,.)
				display "`timetag'" 
				cap drop `varname'_full`timetag'
				cap drop `varname'_miss`timetag'
				}
			else {
				qui local length = length("`x'")
				qui local varname = substr("`x'",1,`length'-1)
				qui local timetag = substr("`x'",`length',.)
				display "`timetag'"
				cap drop `varname'_full`timetag'
				cap drop `varname'_miss`timetag'
				}
			}
		local var_ending = substr("`x'",-2,.)
		display "`var_ending'"
		if "`var_ending'" == "00" | "`var_ending'" == "01" | "`var_ending'" == "10" | "`var_ending'" == "11"{
			qui g `x'_full = `x'
			qui local length = length("`x'")
			qui local varname = substr("`x'",1,`length'-2)
			qui local timegendertag = substr("`x'",`length'-1,.)
			qui ren `x'_full `varname'_full`timegendertag'
		
			qui g `varname'_miss`timegendertag' = `varname'_full`timegendertag'==.
			qui replace `varname'_full`timegendertag' = 0 if `varname'_full`timegendertag' == .
			dis "Generated new variables `varname'_full`timegendertag' and `varname'_miss`timegendertag'"
			qui local l: variable label `x'
			label variable `varname'_full`timegendertag' "`l' - Full"
			label variable `varname'_miss`timegendertag' "`l' - Missing"
		}
		else{
			qui g `x'_full = `x'
			
			qui local length = length("`x'")
			qui local varname = substr("`x'",1,`length'-1)
			qui local timetag = substr("`x'",`length',.)
			qui ren `x'_full `varname'_full`timetag'
		
			qui g `varname'_miss`timetag' = `varname'_full`timetag'==.
			qui replace `varname'_full`timetag' = 0 if `varname'_full`timetag' == .
			dis "Generated new variables `varname'_full`timetag' and `varname'_miss`timetag'"
			qui local l: variable label `x'
			label variable `varname'_full`timetag' "`l' - Full"
			label variable `varname'_miss`timetag' "`l' - Missing"
		}
		}
end
