# Supplementary material for: Can Simple Psychological Interventions Increase Preventive Health Investment?
Source: J Eur Econ Assoc. 2021 Nov 30;20(3):1001–47. doi: 10.1093/jeea/jvab052 (PMC9194950; doi:10.1093/jeea/jvab052)
Supplement: jvab052_John_Orkin_Reproduction [file jvab052_john_orkin_reproduction.zip › Reproduction/ado/readme.txt]

Recommended installation procedure:

 Type -ssc install estout, replace- in Stata.

Alternative installation procedure (if you cannot
use -ssc- due to firewall issues, etc.):

 1. Download estout.zip.

 2. Unzip estout.zip into a temporary directory on
    your hard disk (e.g. c:\temp).

 3. Start Stata and type -net from c:\temp- or
    wherever you unzipped the files.

 4. Type -net install estout, replace-.

01feb2017, Ben Jann
