# Supplementary material for: Can Simple Psychological Interventions Increase Preventive Health Investment?
Source: J Eur Econ Assoc. 2021 Nov 30;20(3):1001–47. doi: 10.1093/jeea/jvab052 (PMC9194950; doi:10.1093/jeea/jvab052)
Supplement: jvab052_John_Orkin_Reproduction [file jvab052_john_orkin_reproduction.zip › Reproduction/ado/_Archive/estout.hlp]

{smcl}
{* 02jun2014}{...}
{cmd:help estout}{right: ({browse "http://www.stata-journal.com/article.html?article=up0043":SJ14-2: st0085_2})}
{hline}

{title:Title}

{p2colset 5 15 17 2}{...}
{p2col :{hi:estout} {hline 2}}Make regression tables from stored estimates{p_end}
{p2colreset}{...}


{title:Table of contents}

    {help estout##syn:Syntax}
    {help estout##des:Description}
    {help estout##opt:Options}
    {help estout##exa:Examples}
    {help estout##rem:Remarks}
    {help estout##ret:Stored results}


{marker syn}{...}
{title:Syntax}

{p 8 15 2}
{cmd:estout} [{help estout##what:{it:what}}]
    [{cmd:using} {it:filename}]
    [{cmd:,} {help estout##opt0:{it:options}}]

{marker what}{...}

{synoptset 28}{...}
{synopthdr:what}
{synoptline}
{synopt:{it:namelist}}tabulate stored estimation sets; {it:namelist} is a
name, a list of names, or {cmd:_all}; the {cmd:*} and {cmd:?} wildcards are
allowed; a name may also be {cmd:.}, meaning the current (active)
estimates{p_end}

{synopt:{cmdab:m:atrix:(}{it:name}[{cmd:,} {it:subopts}]{cmd:)}}tabulate
matrix {it:name}{p_end}
{synopt:{cmd:e(}{it:name}[{cmd:,} {it:subopts}]{cmd:)}}tabulate matrix
{cmd:e(}{it:name}{cmd:)}{p_end}
{synopt:{cmd:r(}{it:name}[{cmd:,} {it:subopts}]{cmd:)}}tabulate matrix
{cmd:r(}{it:name}{cmd:)}{p_end}
{synoptline}
{p2colreset}{...}

{synoptset 28}{...}
{synopthdr:subopts}
{synoptline}
{synopt:{helpb estout##mfmt:{ul:f}mt}{cmd:(}{it:fmtlist}{cmd:)}}set the
display formats{p_end}
{synopt:{helpb estout##mtranspose:{ul:t}ranspose}}tabulate transposed
matrix{p_end}

{marker opt0}{...}
    {it:options}{col 35}Description
    {hline 74}
    Parameter statistics
      {helpb estout##cells:{ul:c}ells}{cmd:(}{it:elements subopts}{cmd:)}{col 35}{...}
specify contents of the table cells, where
{col 37}an {it:element}'s {it:subopts} are in paren-
{col 37}theses, that is, {it:element}[{cmd:(}{it:subopts}{cmd:)}]
          {it:elements}:
          {cmd:b}{col 35}raw coefficient (point estimate)
          {cmd:se}{col 35}standard error
          {cmd:var}{col 35}variance
          {cmd:t}{col 35}t or z statistic
          {cmd:z}{col 35}t or z statistic (synonym for {cmd:t})
          {cmd:p}{col 35}p-value
          {cmd:ci}{col 35}confidence interval
          {cmd:ci_l}{col 35}lower bound of confidence interval
          {cmd:ci_u}{col 35}upper bound of confidence interval
          {cmd:_star}{col 35}significance stars
          {cmd:_sign}{col 35}sign of point estimate
          {cmd:_sigsign}{col 35}sign and significance of estimate
          {cmd:.}{col 35}null element (empty cell)
          {cmd:&}{col 35}combine elements in single cell
          {it:myel}{col 35}results from {cmd:e(}{it:myel}{cmd:)}
          {it:myel}{cmd:[}{it:#}{cmd:]}{col 35}results from row {it:#} in {cmd:e(}{it:myel}{cmd:)}
          {it:myel}{cmd:[}{it:rowname}{cmd:]}{col 35}results from row {it:rowname} in {cmd:e(}{it:myel}{cmd:)}


          {it:subopts} (for each {it:element},
                except for {cmd:.} and {cmd:&}):
          [{cmdab:no:}]{helpb estout##cstar:{ul:s}tar}{col 35}{...}
attach "significance stars"
          {helpb estout##cfmt:{ul:f}mt}{cmd:(}{it:{help estout##fmt:fmt}} [{it:{help estout##fmt:fmt}} ...]{cmd:)}{col 35}{...}
set the display formats
          {helpb estout##clabel:{ul:l}abel}{cmd:(}{it:string}{cmd:)}{col 35}{...}
define a label for {it:element}
          {helpb estout##cpar:par}[{cmd:(}{it:l} {it:r}{cmd:)}] | {cmd:nopar}{col 35}{...}
place results in parentheses
          {helpb estout##cvacant:{ul:v}acant}{cmd:(}{it:string}{cmd:)}{col 35}{...}
print {it:string} if coefficient is absent
          {helpb estout##cdrop:{ul:d}rop}{cmd:(}{it:droplist}[{cmd:, relax}]{cmd:)}{col 35}{...}
drop certain individual results
          {helpb estout##ckeep:{ul:k}eep}{cmd:(}{it:keeplist}{cmd:)}{col 35}{...}
keep certain individual results
          {helpb estout##cpattern:{ul:pat}tern}{cmd:(}{it:pattern}{cmd:)}{col 35}{...}
model selection
          {helpb estout##cpvalue:{ul:pval}ue}{cmd:(}{it:name}{cmd:)}{col 35}{...}
set p-values for {cmd:star}; default is {cmd:pvalue(p)}
          [{cmd:no}]{helpb estout##cabs:abs}{col 35}{...}
use absolute t statistics
          [{cmdab:no:}]{helpb estout##ctranspose:{ul:t}ranspose}{col 35}{...}
transpose {cmd:e(}{it:myel}{cmd:)} for tabulation

      {helpb estout##drop:{ul:d}rop}{cmd:(}{it:droplist}[{cmd:, relax}]{cmd:)}{col 35}{...}
drop individual coefficients
      [{cmdab:no:}]{helpb estout##omitted:{ul:omit}ted}{col 35}{...}
include omitted coefficients
      [{cmdab:no:}]{helpb estout##baselevels:{ul:base}levels}{col 35}{...}
include base levels
      {helpb estout##keep:{ul:k}eep}{cmd:(}{it:keeplist}{cmd:)}{col 35}{...}
keep individual coefficients
      {helpb estout##order:{ul:o}rder}{cmd:(}{it:orderlist}{cmd:)}{col 35}{...}
change order of coefficients
      {helpb estout##indicate:{ul:i}ndicate}{cmd:(}{it:groups} [{cmd:,} {it:subopt}]{cmd:)}{col 35}{...}
indicate presence of parameters
        {it:subopt}: {cmdab:l:abels(}{it:yes} {it:no}{cmd:)}{col 35}{...}
redefine "Yes" and "No" labels
      {helpb estout##rename:{ul:ren}ame}{cmd:(}{it:old} {it:new} [{it:old} {it:new} ...]{cmd:)}{col 37}{...}
rename individual coefficients
      {helpb estout##equations:{ul:eq}uations}{cmd:(}{it:eqmatchlist}{cmd:)}{col 35}{...}
match the models' equations
      {helpb estout##eform:eform}[{cmd:(}{it:pattern}{cmd:)}]|{cmd:noeform}{col 35}{...}
report exponentiated coefficients
      {helpb estout##transform:{ul:tr}ansform}{cmd:(}{it:list} [{cmd:,} {it:subopt}]{cmd:)}{col 35}{...}
apply transformations to coefficients
        {it:subopt}: {cmdab:p:attern:(}{it:pattern}{cmd:)}{col 35}{...}
select models
      {helpb estout##margin:{ul:m}argin}[{cmd:(}{cmd:u}|{cmd:c}|{cmd:p}{cmd:)}]|{cmdab:nom:argin}{col 35}{...}
report marginal effects after {helpb mfx}
      {helpb estout##discrete:{ul:di}screte}{cmd:(}{it:string}{cmd:)}|{cmdab:nodi:screte}{col 35}{...}
identify 0/1 variables (if {cmd:margin})
      {helpb estout##meqs:{ul:meq}s}{cmd:(}{it:eq_list}{cmd:)}{col 35}{...}
select equations for marginal effects
      {helpb estout##dropped:dropped}[{cmd:(}{it:string}{cmd:)}]|{cmd:nodropped}{col 35}{...}
indicate null coefficients as dropped
      {helpb estout##level:level}{cmd:(}{it:#}{cmd:)}{col 35}{...}
set level for confidence intervals

    Summary statistics
      {helpb estout##stats:{ul:s}tats}{cmd:(}{it:scalarlist}[{cmd:,} {it:subopts}]{cmd:)}{col 36}{...}
display summary statistics at the
{col 38}bottom of the table
        {it:subopts}:
          {helpb estout##statsfmt:{ul:f}mt}{cmd:(}{it:{help estout##fmt:fmt}} [{it:{help estout##fmt:fmt}} ...]{cmd:)}{col 35}{...}
set the display formats
          {helpb estout##statslabels:{ul:l}abels}{cmd:(}{it:strlist}[{cmd:,} {col 35}{...}
label the summary statistics
             {it:{help estout##lsub0:label_subopts}}]{cmd:)}
          {helpb estout##statsstar:{ul:s}tar}[{cmd:(}{it:sca'list}{cmd:)}]|{cmdab:nos:tar}{col 35}{...}
denote the model significance
          {helpb estout##statslayout:{ul:lay}out}{cmd:(}{it:array}{cmd:)}{col 35}{...}
arrange the summary statistics
          {helpb estout##statspchar:{ul:pc}har}{cmd:(}{it:symbol}{cmd:)}{col 35}{...}
placeholder in {cmdab:layout()}; default is {cmd:pchar(@)}

    Significance stars
      {helpb estout##starlevels:{ul:starl}evels}{cmd:(}{it:levelslist}{cmd:)}{col 35}{...}
define thresholds and symbols,
{col 37}where '{it:levelslist}' is '{it:symbol} {it:#}
{col 37}[{it:symbol} {it:#} ...]' with {it:#} in (0,1] and
{col 37}listed in descending order
      {helpb estout##stardrop:{ul:stard}rop}{cmd:(}{it:droplist}{cmd:)}{col 35}{...}
drop stars for individual coefs
      {helpb estout##starkeep:{ul:stark}eep}{cmd:(}{it:keeplist}{cmd:)}{col 35}{...}
keep stars for individual coefs
      [{cmdab:no:}]{helpb estout##stardetach:{ul:stard}etach}{col 35}{...}
display the stars in their own column

    Layout
      {helpb estout##varwidth:{ul:var}width}{cmd:(}{it:#}{cmd:)}{col 35}{...}
set width of the table's left stub
      {helpb estout##modelwidth:{ul:model}width}{cmd:(}{it:#} [{it:#} ...]{cmd:)}{col 35}{...}
set width of the results columns
      [{cmdab:no:}]{helpb estout##unstack:{ul:uns}tack}{col 35}{...}
place equations from multiple-
{col 37}equation models in separate columns
      {helpb estout##begin:{ul:beg}in}{cmd:(}{it:string}{cmd:)}{col 35}{...}
specify the beginning of the rows
      {helpb estout##delimiter:{ul:del}imiter}{cmd:(}{it:string}{cmd:)}{col 35}{...}
specify the column delimiter
      {helpb estout##end:end}{cmd:(}{it:string}{cmd:)}{col 35}{...}
specify the ending of the table rows
      {helpb estout##incelldel:{ul:incell}delimiter}{cmd:(}{it:string}{cmd:)}{col 35}{...}
specify delimiter within cell
      {helpb estout##dmarker:{ul:dm}arker}{cmd:(}{it:string}{cmd:)}{col 35}{...}
define the decimal marker
      {helpb estout##msign:{ul:ms}ign}{cmd:(}{it:string}{cmd:)}{col 35}{...}
define the minus sign
      [{cmd:no}]{helpb estout##lz:lz}{col 35}{...}
print the leading zero of fixed
{col 37}format numbers in (-1,1)
      {helpb estout##extracols:{ul:extra}cols}{cmd:(}{it:numlist}{cmd:)}{col 35}{...}
add empty column to the table
      {helpb estout##substitute:{ul:sub}stitute}{cmd:(}{it:subst}{cmd:)}{col 35}{...}
apply end-of-pipe substitutions, where
{col 37}'{it:subst}' is '{it:from} {it:to} [{it:from} {it:to} ...]'

    Labeling
      [{cmdab:no:}]{helpb estout##label:{ul:l}abel}{col 35}{...}
use variable labels
      [{cmdab:no:}]{helpb estout##abbrev:{ul:ab}brev}{col 35}{...}
abbreviate long names and labels
      [{cmdab:no:}]{helpb estout##wrap:wrap}{col 35}{...}
wrap long labels (if space permits)
      {helpb estout##interaction:{ul:interact}ion}{cmd:(}{it:string}{cmd:)}{col 35}{...}
specify interaction operator
      {helpb estout##title:{ul:ti}tle}{cmd:(}{it:string}{cmd:)}{col 35}{...}
specify a title for the table
      {helpb estout##note:note}{cmd:(}{it:string}{cmd:)}{col 35}{...}
specify a note for the table
      [{cmdab:no:}]{helpb estout##legend:{ul:le}gend}{col 35}{...}
add a significance symbols legend
      {helpb estout##prehead:{ul:preh}ead}{cmd:(}{it:strlist}{cmd:)}{col 35}{...}
add text before the table heading
      {helpb estout##prehead:{ul:posth}ead}{cmd:(}{it:strlist}{cmd:)}{col 35}{...}
add text after the table heading
      {helpb estout##prehead:{ul:pref}oot}{cmd:(}{it:strlist}{cmd:)}{col 35}{...}
add text before the table footer
      {helpb estout##prehead:{ul:postf}oot}{cmd:(}{it:strlist}{cmd:)}{col 35}{...}
add text after the table footer
      {helpb estout##hlinechar:{ul:hl}inechar}{cmd:(}{it:string}{cmd:)}{col 35}{...}
specify look of {cmd:@hline}
      {helpb estout##varlabels:{ul:varl}abels}{cmd:(}{it:matchlist}[{cmd:,}
      {it:subopts}]{cmd:)} {col 35}{...}
relabel the parameters
        {it:subopts}:
          {cmdab:bl:ist:(}{it:matchlist}{cmd:)}{col 35}{...}
assign prefixes to certain rows
          {cmdab:el:ist:(}{it:matchlist}{cmd:)}{col 35}{...}
assign suffixes to certain rows
          {it:{help estout##lsub0:label_subopts}}
      {helpb estout##labcol2:{ul:labcol}2}{cmd:(}{it:strlist}[{cmd:,} {it:subopts}]{cmd:)} {col 35}{...}
add a second labeling column
        {it:subopts}:
          {cmdab:t:itle:(}{it:strlist}{cmd:)}{col 35}{...}
add column title in table header
          {cmdab:w:idth:(}{it:#}{cmd:)}{col 35}{...}
set width of column
      {helpb estout##refcat:{ul:ref}cat}{cmd:(}{it:matchlist}[{cmd:,} {it:subopts}]{cmd:)} {col 35}{...}
add reference category information
        {it:subopts}:
          {cmdab:l:abel:(}{it:string}{cmd:)} | {cmdab:nol:abel}{col 35}{...}
redefine the "ref." label
          {cmdab:b:elow}{col 35}{...}
change positioning of refcat
      {helpb estout##mlabels:{ul:ml}abels}{cmd:(}{it:strlist}[{cmd:,} {it:subopts}]{cmd:)}{col 35}{...}
label the models
        {it:subopts}:
          [{cmdab:no:}]{cmdab:dep:vars}{col 35}{...}
use the name/label of the dependent
{col 37}variable as model label
          [{cmdab:no:}]{cmdab:ti:tles}{col 35}{...}
use estimates title as model label
          [{cmdab:no:}]{cmdab:num:bers}{col 35}{...}
number models labels consecutively
          {it:{help estout##lsub0:label_subopts}}
      {helpb estout##collabels:{ul:coll}abels}{cmd:(}{it:strlist}[{cmd:,} {col 35}{...}
label the columns within models
        {it:{help estout##lsub0:label_subopts}}]{cmd:)}
      {helpb estout##eqlabels:{ul:eql}abels}{cmd:(}{it:strlist}[{cmd:,} {it:subopts}]{cmd:)}{col 35}{...}
label the equations
        {it:subopts}:
          [{cmdab:no:}]{cmdab:m:erge}{col 35}{...}
merge equation and parameter labels
          {it:{help estout##lsub0:label_subopts}}
      {helpb estout##mgroups:{ul:mgr}oups}{cmd:(}{it:strlist}[{cmd:,} {it:subopts}]{cmd:)}{col 35}{...}
define and label groups of models
        {it:subopts}:
          {cmdab:pat:tern:(}{it:pattern}{cmd:)}{col 35}{...}
define the grouping of the models
          {it:{help estout##lsub0:label_subopts}}
      {helpb estout##numbers:{ul:num}bers}[{cmd:(}{it:l} {it:r}{cmd:)}] | {cmdab:nonum:bers}{col 35}{...}
add a row containing model numbers

    Output
      [{cmdab:no:}]{helpb estout##replace:{ul:r}eplace}{col 35}{...}
overwrite an existing file
      [{cmdab:no:}]{helpb estout##append:{ul:a}ppend}{col 35}{...}
append the output to an existing file
      [{cmdab:no:}]{helpb estout##type:{ul:ty}pe}{col 35}{...}
print the table in the results window
      [{cmd:no}]{helpb estout##showtabs:showtabs}{col 35}{...}
display tabs as {cmd:<T>}s
      {helpb estout##topfile:{ul:top}file}{cmd:(}{it:filename}{cmd:)}{col 35}{...}
insert file contents above table
      {helpb estout##topfile:{ul:bot}tomfile}{cmd:(}{it:filename}{cmd:)}{col 35}{...}
insert file contents below table

    Defaults
      {helpb estout##style:{ul:sty}le}{cmd:(}{it:{help estout##styleopt:style}}{cmd:)}{col 35}{...}
specify a style for the output table

        {it:style}:
          {cmd:smcl}{col 35}SMCL formatted table (screen default)
          {cmd:tab}{col 35}tab delimited table (export default)
          {cmd:fixed}{col 35}fixed format table
          {cmd:tex}{col 35}table for use with LaTeX
          {cmd:html}{col 35}table for use with HTML
          {it:mystyle}{col 35}user-defined addition
    {hline 74}

{marker lsub0}{...}
{synoptset 28}{...}
{synopthdr:label_subopts}
{synoptline}
{synopt :[{cmd:no}]{cmd:none}}suppress the labels{p_end}
{synopt :{cmdab:p:refix:(}{it:string}{cmd:)}}add a common prefix{p_end}
{synopt :{cmdab:s:uffix:(}{it:string}{cmd:)}}add a common suffix{p_end}
{synopt :{cmdab:b:egin:(}{it:strlist}{cmd:)}}add an overall prefix{p_end}
{synopt :[{cmdab:no:}]{cmdab:f:irst}}print the first occurrence of {cmd:begin()}{p_end}
{synopt :{cmdab:e:nd:(}{it:strlist}{cmd:)}}add an overall suffix{p_end}
{synopt :[{cmdab:no:}]{cmdab:l:ast}}print the last occurrence of {cmd:end()}{p_end}
{synopt :{cmdab:r:eplace}}replace global {cmd:begin()}/{cmd:end()}{p_end}
{synopt :[{cmd:no}]{cmd:span}}span columns if appropriate{p_end}
{synopt :{cmdab:er:epeat:(}{it:string}{cmd:)}}add a "span" suffix{p_end}
{synopt :{cmd:lhs(}{it:string}{cmd:)}}label the table's left stub{p_end}
{synoptline}
{p2colreset}{...}


{marker des}{...}
{title:Description}

{p 4 4 2}
{cmd:estout} assembles a table of coefficients, significance stars, summary
statistics, standard errors, t or z statistics, p-values, confidence
intervals, and other statistics for one or more models previously fitted and
stored by {helpb estimates store} or {helpb eststo}.  It then displays the
table in Stata's results window or writes it to a text file specified by
{cmd:using}.  The default is to use {help smcl:SMCL} formatting tags and
horizontal lines to structure the table.  However, if {cmd:using} is specified,
a tab-delimited table without lines is produced.

{p 4 4 2}
{it:namelist} provides the names of the stored estimation sets to be
tabulated.  You may use the {cmd:*} and {cmd:?} wildcards in {it:namelist}.  The
results estimated last may be indicated by a period ({cmd:.}), even if they
have not yet been stored.  If no model is specified, {cmd:estout} tabulates the
estimation sets stored by {cmd:eststo} (see {helpb eststo}) or, if no such
estimates are present, the currently active estimates (that is, the model fit
last).  {cmd:estout} may be used after any estimation command that returns its
results in {cmd:e()}.

{p 4 4 2}
See the {it:{help estout##intro:Introduction}} in the
{it:{help estout##exa:Examples}} section for an introduction on using
{cmd:estout}.  See {helpb estimates} for general information about managing
estimation results.  Furthermore, see {helpb eststo} for an alternative to the
{cmd:estimates store} command.

{p 4 4 2}
The default for {cmd:estout} is to produce a plain table containing point
estimates.  Producing a fully formatted end-product may involve specifying many
options.  However, note that a simple-to-use {cmd:estout} wrapper producing
preformatted publication-style tables is available as {helpb esttab}.
Furthermore, use {helpb estadd} to make additional results available for
tabulation (such as the standardized coefficients or the means and standard
deviations of the regressors) and {helpb estpost} to tabulate results from
nonestimation commands such as {helpb summarize} or {helpb tabulate}.

{p 4 4 2}
{cmd:estout} can also be used to tabulate the contents of a Stata matrix (see
{helpb matrix}).  Type {cmd:estout matrix(}{it:name}{cmd:)}, where {it:name} is
the name of the matrix, instead of providing a {it:namelist} of stored
estimation sets.  See the {help estout##ex7:examples} below.  Alternatively, you
may also specify {cmd:e(}{it:name}{cmd:)} or {cmd:r(}{it:name}{cmd:)} to
tabulate an {cmd:e()}-matrix or an {cmd:r()}-matrix.  The {cmd:cells()} option
is disabled if tabulating a matrix.

{p 4 4 2}
Programs similar to {cmd:estout} include {cmd:outreg} by John Luke Gallup,
{cmd:outreg2} by Roy Wada, {cmd:modltbl} by John H. Tyler, {cmd:mktab} by
Nicholas Winter, {cmd:outtex} by Antoine Terracol, or {cmd:est2tex} by Marc
Muendler.  Also see Newson (2003) for a very appealing approach.


{marker opt}{...}
{title:Options}

    Contents

        {help estout##par:Parameter statistics}
        {help estout##sum:Summary statistics}
        {help estout##sig:Significance stars}
        {help estout##lay:Layout}
        {help estout##lab:Labeling}
        {help estout##out:Output}
        {help estout##def:Defaults}
        {it:{help estout##lsub:label_subopts}}
        {it:{help estout##msub:matrix_subopts}}

{marker par}{...}
{dlgtab:Parameter statistics}

{marker cells}{...}
{p 4 8 2}
{cmd:cells(}{it:array}{cmd:)} specifies the parameter statistics to be
    reported and how they are to be arranged.  The default is for cells to
    report only point estimates, that is, {cmd:cells(b)}.  {cmd:cells(none)}
    may be used to completely suppress the printing of parameter statistics.
    Alternatively, {cmd:cells(b se)} would result in the reporting of point
    estimates and standard errors.  Multiple statistics are placed in separate
    rows beneath one another by default.  However, elements of {it:array} that
    are listed in quotes or in parentheses, for example, {bind:{cmd:"b se"}}
    or {bind:{cmd:`"b se"'}} or {bind:{cmd:(b se)}}, are placed beside one
    another.  For example, {bind:{cmd:cells("b p" se)}} or, equivalently,
    {bind:{cmd:cells((b p) se)}} would produce a table with point estimates
    and p-values beside one another in the first row and standard errors in
    the second row beneath the point estimates.

{p 8 8 2}
    The parameter statistics available are {cmd:b} (point estimates), {cmd:se}
    (standard errors), {cmd:var} (variance), {cmd:t} (t/z statistics), {cmd:z}
    (synonym for {cmd:t}), {cmd:p} (p-values), and {cmd:ci} (confidence
    intervals; to display the lower and upper bounds in separate cells use
    {cmd:ci_l} and {cmd:ci_u}).  Any additional parameter statistics included
    in the {cmd:e()}-returns for the models can be tabulated as well.  If, for
    example, {cmd:e(beta)} contains the standardized coefficients, type
    {cmd:cells(beta)} to tabulate them (use {helpb estadd} to add statistics
    such as the standardized coefficients to the {cmd:e()}-returns of a
    model).  The syntax {it:name}{cmd:[}{it:#}{cmd:]} or
    {it:name}{cmd:[}{it:rowname}{cmd:]} can be used to refer to specific rows
    in {cmd:e(}{it:name}{cmd:)}.  For example, type
    {cmd:cell(ci_bc[1] ci_bc[2])} or {cmd:cell(ci_bc[ll] ci_bc[ul])} to
    tabulate the lower and upper bounds of the bias-corrected confidence
    intervals after {helpb bootstrap}.  The default is to report the results
    from the first row.  Also see the {cmd:eform} and {cmd:transform()}
    options for more information on the kinds of statistics that can be
    displayed.

{p 8 8 2}
    Further available elements in {it:array} are {cmd:_star}, {cmd:_sign}, and
    {cmd:_sigsign}.  {cmd:_star} causes stars denoting the significance of the
    coefficients to be printed (* for p<.05, ** for p<.01, and *** for p<.001;
    customizable via the {cmd:starlevels()} option below).  {cmd:_star} places
    the significance stars in their own cells.  See the {cmd:star} suboption
    below if you want to attach the stars to another element.  {cmd:_sign}
    prints the signs of the coefficients ("+", "-", or "0").  {cmd:_sigsign},
    a combination of {cmd:_star} and {cmd:_sign}, repeats the signs of the
    coefficients where the number of repetitions reflects the level of
    significance (nonsignificant coefficients are left empty; however, you may
    set the first level to 1 in the {cmd:starlevels()} option).

{p 8 8 2}
    Finally, {cmd:.} and {cmd:&} may be used in {it:array}.  {cmd:.} inserts a
    "null" element.  Use this to add empty cells.  For example,
    {cmd:cells("b p" ". se")} would produce a table with point estimates in
    the first column and p-values and standard errors beneath one another in
    the second column.  {cmd:&} is used to combine elements in the same cell.
    Use the {helpb estout##incelldel:incelldelimiter()} option to specify the
    text to be printed between the combined elements (the default is to print
    a single blank).  For example, in HTML, use {cmd:cell(b & se)} and
    {cmd:incelldelimiter(<br>)} to include point estimates and standard errors
    in a single cell and insert a line break between them.

{p 8 8 2}
    A set of suboptions may be specified in parentheses for each element named
    in {it:array} (except for {cmd:.} and {cmd:&}).  For example, to add
    significance stars to the coefficients and place the standard errors in
    parentheses, specify {bind:{cmd:cells(b(star) se(par))}}.  The following
    suboptions are available.

{marker cstar}{...}
{p 12 16 2}
{cmd:star} specifies that stars denoting the significance of the coefficients
be attached to the statistic: {cmd:*} for p<.05, {cmd:**} for p<.01, and
{cmd:***} for p<.001.  The symbols and the values for the thresholds and the
number of levels are fully customizable (see the
{help estout##sig:Significance stars} options).

{marker cfmt}{...}
{p 12 16 2}
        {cmd:fmt(}{it:{help estout##fmt:fmt}} [{it:{help estout##fmt:fmt}} ...]{cmd:)}
	specifies the display formats of a statistic.  It defaults to
	{cmd:%9.0g} or the format for the first statistic in {cmd:cells()}.
	If only one format is specified, it is used for all occurrences of the
	statistic.  For example, type

{p 20 20 2}
            {inp:. estout} {it:...}{inp:, cells("b(fmt(3)) t(fmt(2))")}

{p 16 16 2}
	to print coefficients and t-values beside one another using three
	decimal places for coefficients and two decimal places for t-values.
	If multiple formats are specified, the first format is used for the
	first regressor in the estimates table, the second format for the
	second regressor, and so on.  The last format is used for the
	remaining regressors if the number of regressors in the table is
	greater than the number of specified formats.  For instance, type

{p 20 20 2}
            {inp:. estout} {it:...}{inp:, cells(b(fmt(3 4 2)))}

{p 16 16 2}
        to use three decimal places for the first coefficient, four decimal
	places for the second, and two decimal places for all remaining
	coefficients.  Note that, regardless of the display format chosen,
	leading and trailing blanks are removed from the numbers.  White space
	can be added by specifying a {cmd:modelwidth()} (see the
	{it:{help estout##lay:Layout}} options).  {it:{help estout##fmt:fmt}}
	may be any of Stata's numerical display formats, for example,
	{cmd:%9.0g} or {cmd:%8.2f}, an integer {it:#} such as {cmd:1} or
	{cmd:3} to use a fixed format with {it:#} decimal places, or
	{cmd:a}{it:#} such as {cmd:a1} or {cmd:a3} to use {cmd:estout}'s
	adaptive display format (see {it:{help estout##fmt:Numerical formats}}
	in the {it:{help estout##rem:Remarks}} section for details).

{marker clabel}{...}
{p 12 16 2}
        {cmd:label(}{it:string}{cmd:)} specifies a label to appear in the
	column heading.  The default is the name of the statistic.

{marker cpar}{...}
{p 12 16 2}
	{cmd:par}[{cmd:(}{it:l} {it:r}{cmd:)}] specifies that the statistic in
	question be placed in parentheses.  It is also possible to specify
	custom "parentheses".  For example, {cmd:se(par({ }))} would display
	the standard errors in curly brackets, or
	{cmd:se(par(`"="("' `")""'))} will write parentheses in a way that
	Excel can recognize.  The syntax for {cmd:ci} is

{p 20 20 2}
            {cmd:ci(par}[{cmd:(}{it:l} {it:m} {it:r}{cmd:)}]{cmd:)}

{marker cvacant}{...}
{p 12 16 2}
       {cmd:vacant(}{it:string}{cmd:)} prints {it:string} if a coefficient is
       not in the model.  The default is to leave such cells empty.

{marker cdrop}{...}
{p 12 16 2}
	{cmd:drop(}{it:droplist}[{cmd:, relax}]{cmd:)} causes certain
	individual statistics to be dropped.  For example, specifying
	{cmd:t(drop(_cons))} suppresses the t statistics for the constants.
	{it:droplist} is specified as in the global
	{helpb estout##drop:drop()} option (see below).

{marker ckeep}{...}
{p 12 16 2}
	{cmd:keep(}{it:keeplist} [{cmd:, relax}]{cmd:)} causes certain
	individual statistics to be kept.  For example, the specification
	{cmd:t(keep(mpg))} would display the t statistics exclusively for the
	variable {cmd:mpg}.  {it:keeplist} is specified analogous to
	{it:droplist} in {helpb estout##drop:drop()} (see below).

{marker cpattern}{...}
{p 12 16 2}
	{cmd:pattern(}{it:pattern}{cmd:)} designates a pattern of models for
	which the statistics are to be reported, where the {it:pattern}
	consists of zeros and ones.  A {cmd:1} indicates that the statistic be
	printed; {cmd:0} indicates that it be suppressed.  For example,
	{cmd:beta(pattern(1 0 1))} would result in {cmd:beta} being reported
	for the first and third models, but not for the second.

{marker cpvalue}{...}
{p 12 16 2}
	{cmd:pvalue(}{it:name}{cmd:)} specifies the p-values used to determine
	the significance stars (see {cmd:star} above).  The default is
	{cmd:pvalue(p)}, indicating that the standard p-values are to be used
	(that is, the p-values computed form the coefficients vector and the
	variance matrix).  Alternatively, specify
	{cmd:pvalue(}{it:mypvalue}{cmd:)}, in which case the significance
	stars will be determined from the values in
	{cmd:e(}{it:mypvalue}{cmd:)}.  Values outside [0,1] will be ignored.

{marker cabs}{...}
{p 12 16 2}
	{cmd:abs} specifies that absolute t statistics be used instead of
	regular t statistics (relevant only if used with {cmd:t()}).

{marker ctranspose}{...}
{p 12 16 2}
	{cmd:transpose} specifies that {cmd:e(}{it:myel}{cmd:)} be transposed
	for tabulation.

{marker drop}{...}
{p 4 8 2}
    {cmd:drop(}{it:droplist}[{cmd:, relax}]{cmd:)} identifies the coefficients
    to be dropped from the table.  A {it:droplist} comprises one or more
    specifications, separated by white space.  A specification can be a
    parameter name (for example, {cmd:price}), an equation name followed by a
    colon (for example, {cmd:mean:}), or a full name (for example,
    {cmd:mean:price}).  You may use the {cmd:*} and {cmd:?} wildcards in
    equation names and parameter names.  Refer to the matched equation names
    in the models, and not to the original equation names, when using the
    {cmd:equations()} option to match equations.  Specify the {cmd:relax}
    suboption to allow {it:droplist} to contain elements for which no match
    can be found.

{marker omitted}{...}
{p 4 8 2}
    {cmd:omitted} includes omitted coefficients (only relevant in Stata 11 or
    later).  This is the default.  Type {cmd:noomitted} to drop omitted
    coefficients.

{marker baselevels}{...}
{p 4 8 2}
    {cmd:baselevels} includes base levels of factor variables (only relevant
    in Stata 11 or later).  This is the default.  Type {cmd:nobaselevels} to
    drop base levels of factor variables.

{marker keep}{...}
{p 4 8 2}
    {cmd:keep(}{it:keeplist} [{cmd:, relax}]{cmd:)} selects the coefficients
    to be included in the table.  {it:keeplist} is specified analogous to
    {it:droplist} in {helpb estout##drop:drop()} (see above).  Note that
    {cmd:keep()} does {it:not} change the the order of the coefficients.  Use
    {cmd:order()} to change the order of coefficients.

{marker order}{...}
{p 4 8 2}
    {cmd:order(}{it:orderlist}{cmd:)} changes the order of the coefficients
    and equations within the table.  {it:orderlist} is specified analogous to
    {it:droplist} in {cmd:drop()} (see above).  Reordering of coefficients is
    performed equation by equation, unless equations are explicitly specified.
    Coefficients and equations that do not appear in {it:orderlist} are placed
    last (in their original order).  Extra table rows are inserted for
    elements in {it:orderlist} that are not found in the table.

{marker indicate}{...}
{p 4 8 2}
    {cmd:indicate(}{it:groups}[{cmd:,} {cmdab:l:abels(}{it:yes}
    {it:no}{cmd:)}]{cmd:)} indicates for each model (or, if {cmd:unstack} is
    specified, for each equation) the presence of certain groups of
    coefficients at the end of the table body.  The syntax for {it:groups} is

            "{it:group}" ["{it:group}" {it:...}]

{p 8 8 2}
    where a {it:group} is

            [{it:name} =] {it:list}

{p 8 8 2}
    and {it:list} is a list of coefficient specifications as defined in
    {cmd:drop()} above.  The single groups should be enclosed in quotes,
    unless there is only one group and {it:name} is specified.  Note that
    {it:name} may contain spaces.

{p 8 8 2}
    For example, if some of the models contain a set of year dummies, say,
    {cmd:y1 y2 y3}, specify

            {com}estout{txt} {it:...}{com}, indicate(year effects = y1 y2 y3){txt}

{p 8 8 2}
    to drop the dummies from the table and add a "year effects" row containing
    "Yes" for models in which {it:at least one} of the dummies is present and
    "No" for the other models.  Furthermore, if some models also contain a set
    of region dummies, say, {cmd:reg_1} through {cmd:reg_17}, you could type
    
	    {com}estout{txt} {it:...}{com}, indicate("years = y1 y2 y3" "regions = reg_*"){txt}

{p 8 8 2}
    Use the {cmd:labels()} suboption to redefine the indication labels to be
    printed in the table.  The default is {cmd:labels(Yes No)}.  Use quotes if
    the labels include spaces, for example,
    {bind:{cmd:labels("in model"  "not in model")}}.

{marker rename}{...}
{p 4 8 2}
    {cmd:rename(}{it:matchlist}{cmd:)} changes the names of individual
    coefficients, where {it:matchlist} is

{p 12 12 2}
        {it:oldname} {it:newname} [{it:oldname} {it:newname} ...]

{p 8 8 2}
    {it:oldname} can be a parameter name (for example, {cmd:price}) or a full
    name including an equation specification (for example, {cmd:mean:price})
    (abbreviation and wildcards not allowed); {it:newname} is a name without
    equation specification and must not already occur in a model's equation.
    {cmd:rename()} is applied before matching the models and equations and can
    therefore be used to merge different coefficients across models (or
    equations if {cmd:unstack} is specified) into a single table row.  See the
    {cmd:varlabels()} option if you are interested in relabeling coefficients
    after matching models and equations.

{marker equations}{...}
{p 4 8 2}
    {cmd:equations(}{it:matchlist}{cmd:)} specifies how the models' equations
    are to be matched.  The default is to match all first equations into one
    equation (named {cmd:main} if the equations have different names) and
    match the remaining equations by name.  Specify {cmd:equations("")} to
    match all equations by name.  Alternatively, specify {it:matchlist}, which
    has the syntax

                {it:term} [{cmd:,} {it:term} ...]

{p 8 8 2}
    where {it:term} is

                [{it:eqname} {cmd:=}] {it:#}{cmd::}{it:#}...{cmd::}{it:#}{col 50}(syntax 1)

                [{it:eqname} {cmd:=}] {it:#}{col 50}(syntax 2)

{p 8 8 2}
In syntax 1, each {it:#} is a number or a period ({cmd:.}).  If a number, it
specifies the position of the equation in the corresponding model; {cmd:1:3:1}
would indicate that equation 1 in the first model matches equation 3 in the
second, which matches equation 1 in the third.  A period indicates that there
is no corresponding equation in the model; {cmd:1:.:1} indicates that equation
1 in the first matches equation 1 in the third.

{p 8 8 2}
In syntax 2, you specify just one number, say, {cmd:1} or {cmd:2}, and that is
shorthand for {cmd:1:1}...{cmd::1} or {cmd:2:2}...{cmd::2}, meaning that
equation 1 matches across all models specified or that equation 2 matches
across all models specified.

{p 8 8 2}
{it:eqname} is used to name the matched equations.  If it is suppressed, a name
such as {cmd:#1} or {cmd:#2} is used, depending on the position of the
{it:term}.  For example, {cmd:equations(1)} indicates that all first equations
are to be matched into one equation named {cmd:#1}.  All equations not matched
by position are matched by name.

{marker eform}{...}
{p 4 8 2}
{cmd:eform}[{cmd:(}{it:pattern}{cmd:)}] displays the coefficient table in
exponentiated form.  The exponent of {cmd:b} is displayed in lieu of the
untransformed coefficient; standard errors and confidence intervals are
transformed as well.  Specify a {it:pattern} if the exponentiation is to be
applied for only certain models.  For instance, {cmd:eform(1 0 1)} would
transform the statistics for Models 1 and 3, but not for Model 2.  Note that,
unlike {cmd:regress} and {cmd:estimates table}, {cmd:estout} in eform-mode
does not suppress the display of the intercept.  To drop the intercept in
eform-mode, specify {cmd:drop(_cons)}.  Note: {cmd:eform} is implemented via
the {cmd:transform()} option.  If both options are specified,
{cmd:transform()} takes precedence over {cmd:eform}.

{marker transform}{...}
{p 4 8 2}
{cmd:transform(}{it:list} [, {cmd:pattern(}{it:pattern}{cmd:)}]{cmd:)}
displays transformed coefficients, standard errors, and confidence intervals.
{it:list} may be

            {it:fx} {it:dfx}

{p 8 8 2}
where {it:fx} is the transformation function and {it:dfx} is its first
derivative.  {it:fx} is applied to coefficients and confidence intervals, that
is, {it:fx}({cmd:b}) and {it:fx}({cmd:ci}) is displayed instead of {cmd:b} and
{cmd:ci}.  {it:dfx} is used to delta transform standard errors, that is,
{cmd:se}*{it:dfx}({cmd:b}) is displayed instead of {cmd:se}.  Use {cmd:@} as a
placeholder for the function's argument in {it:fx} and {it:dfx}.  For example,
type

            {com}estout{txt} {it:...}{com}, transform(exp(@) exp(@)){txt}

{p 8 8 2}
to report exponentiated results (this is equivalent to specifying the
{cmd:eform} option).

{p 8 8 2}
Alternatively, {it:list} may be specified as

{p 12 12 2}
        {it:coefs} {it:fx} {it:dfx} [{it:...} [{it:coefs}] {it:fx} {it:dfx}]

{p 8 8 2}
where {it:coefs} identifies the coefficients to be transformed.  Syntax for
{it:coefs} is as explained above in the description of the {cmd:drop()} option
(however, include {it:coefs} in quotes if it contains multiple elements).  Say,
a model has two equations, {cmd:price} and {cmd:select}, and you want to
exponentiate the {cmd:price} equation but not the {cmd:select} equation.  You
could then type

            {com}estout{txt} {it:...}{com}, transform(price: exp(@) exp(@)){txt}

{p 8 8 2}
Note that omitting {it:coef} in the last transformation specification causes
the last transformation to be applied to all remaining coefficients.

{p 8 8 2}
Specify the {cmd:pattern()} suboption if the transformations are to be applied
only for certain models.  For instance, {cmd:pattern(1 0 1)} would apply the
transformation to Models 1 and 3, but not to Model 2.

{marker margin}{...}
{p 4 8 2}
{cmd:margin}[{cmd:(}{cmd:u}|{cmd:c}|{cmd:p}{cmd:)}] indicates that the
marginal effects or elasticities be reported instead of the raw coefficients.
This option has an effect only if {cmd:mfx} has been applied to a model before
its results were stored (see {helpb mfx}) or if a {cmd:dprobit} (see
{helpb probit}), {cmd:truncreg,marginal} ({helpb truncreg}), or {cmd:dtobit}
(Cong 2000) model is fit.  One of the parameters {cmd:u}, {cmd:c}, or
{cmd:p}, corresponding to the unconditional, conditional, and probability
marginal effects, respectively, is required for {cmd:dtobit}.  Note that the
standard errors, confidence intervals, t statistics, and p-values are
transformed as well.

{p 8 8 2}
Using the {cmd:margin} option with multiple-equation models can be tricky.
The marginal effects of variables that are used in several equations are
printed repeatedly for each equation because the equations are, per se,
meaningless for {cmd:mfx}.  To display the effects for only certain equations,
specify the {cmd:meqs()} option.  Alternatively, use the {cmd:keep()} and
{cmd:drop()} options to eliminate redundant rows.  The {cmd:equations()} option
might also be helpful here.

{p 8 8 2}
As of Stata 11, the use of {helpb mfx} is no longer suggested, because
{helpb mfx} has been superseded by {helpb margins}.  Results from
{helpb margins} can be directly tabulated by {cmd:estout} as long as the
{cmd:post} option is specified with {helpb margins}. Alternatively, you may
add results from {helpb margins} to an existing model using
{helpb estadd:estadd margins} or {helpb estpost:estpost margins}. See the
examples on tabulating results from {helpb margins} at
{browse "http://repec.org/bocode/e/estout/advanced.html"}.

{marker discrete}{...}
{p 4 8 2}
{cmd:discrete(}{it:string}{cmd:)} may be used to override the default symbol
and explanatory text used to identify dummy variables when applying the
{helpb estout##margin:margin} option.  The first token in {it:string} is used
as the symbol.  The default is

{p 12 12 2}
        {inp:discrete(" (d)" for discrete change of dummy variable from 0 to 1)}

{p 8 8 2}
    To display explanatory text, specify either the {cmd:legend} option or use
    the {cmd:@discrete} variable (see the
    {it:{help estout##atvar:Remarks on using @-variables}}).

{p 8 8 2}
Use {cmd:nodiscrete} to disable the identification of dummy variables as such.
The default is to indicate the dummy variables unless they have been
interpreted as continuous variables in all of the models for which results are
reported (for {cmd:dprobit} and {cmd:dtobit}, however, dummy variables will
always be listed as discrete variables, unless {cmd:nodiscrete} is specified).

{marker meqs}{...}
{p 4 8 2}
{cmd:meqs(}{it:eq_list}{cmd:)} specifies that marginal effects requested by
the {helpb estout##margin:margin} option be printed for only the equations in
{it:eq_list}.  Specifying this option does not affect how the marginal effects
are calculated.  An {it:eq_list} comprises one or more equation names (without
colons), separated by white space.  If you use the {cmd:equations()} option to
match equations, refer to the matched equation names and not to the
original equation names in the models.

{marker dropped}{...}
{p 4 8 2}
{cmd:dropped}[{cmd:(}{it:string}{cmd:)}] causes null coefficients
(coefficients for which {cmd:e(b)} and {cmd:e(V)} are zero) to be indicated as
dropped.  {it:string} specifies the text to be printed in place of the
estimates.  The default is {cmd:dropped(dropped)}.

{marker level}{...}
{p 4 8 2}
{cmd:level(}{it:#}{cmd:)} assigns the confidence level, as a percentage, for the
confidence intervals of the coefficients (see {helpb level}).

{marker sum}{...}
{dlgtab:Summary statistics}

{marker stats}{...}
{p 4 8 2}
{cmd:stats(}{it:scalarlist}[{cmd:,} {it:stats_subopts}]{cmd:)} specifies one
or more scalar statistics, separated by white space, to be displayed at the
bottom of the table.  The {it:scalarlist} may contain numeric
{cmd:e()}-scalars such as, for example, {cmd:N}, {cmd:r2}, or {cmd:chi2}, but
also string {cmd:e()}-macros such as {cmd:cmd} or {cmd:depvar}.  In addition,
the following statistics are available:

{p 12 24 2}
        {cmd:aic}{space 5}Akaike's information criterion{p_end}
{p 12 24 2}
        {cmd:bic}{space 5}Schwarz's information criterion{p_end}
{p 12 24 2}
        {cmd:rank}{space 4}rank of {cmd:e(V)}, that is, the number of free
        parameters in model{p_end}
{p 12 24 2}
        {cmd:p}{space 7}the p-value of the model (overall model significance)

{p 8 8 2}
See {bf:[R] estimates table} for details on the {cmd:aic} and {cmd:bic}
statistics.  The rules for the determination of {cmd:p} are as follows (note
that although the procedure outlined below is appropriate for most models,
there might be some models for which it is not):

{p 12 15 2}
1) p-value provided: If the {cmd:e(p)} scalar is provided by the estimation
command, it will be interpreted as indicating the p-value of the model.

{p 12 15 2}
2) F test: If {cmd:e(p)} is not provided, {cmd:estout} checks for the presence
of the {cmd:e(df_m)}, {cmd:e(df_r)}, and {cmd:e(F)} scalars and, if they are
present, the p-value of the model will be calculated as
{cmd:Ftail(df_m,df_r,F)}.  This p-value corresponds to the standard overall  F
test of linear regression.

{p 12 15 2}
3) chi2 test: If {cmd:e(p)} or {cmd:e(F)} is not provided,
{cmd:estout} checks for the presence of {cmd:e(df_m)} and {cmd:e(chi2)} and,
if they are present, calculates the p-value as {cmd:chi2tail(df_m,chi2)}.
This p-value corresponds to the likelihood-ratio or Wald chi2 test.

{p 12 15 2}
4) If {cmd:e(p)}, {cmd:e(F)}, or {cmd:e(chi2)} is not available, no
p-value will be reported.

{p 8 8 2}
Type {cmd:ereturn list} after fitting a model to see a list of the returned
{cmd:e()}-scalars and macros (see {helpb ereturn}).  Use the {helpb estadd}
command to add extra statistics and other information to the
{cmd:e()}-returns.

{p 8 8 2}
The following {it:stats_subopts} are available:

{marker statsfmt}{...}
{p 12 16 2}
{cmd:fmt(}{it:{help estout##fmt:fmt}} [{it:{help estout##fmt:fmt}}
{it:...}]{cmd:)} sets the display formats for the scalars statistics in
{it:scalarlist}.  {it:{help estout##fmt:fmt}} may be any of Stata's numerical
display formats, for example, {cmd:%9.0g} or {cmd:%8.2f}, an integer {it:#}
such as {cmd:1} or {cmd:3} to use a fixed format with {it:#} decimal places,
or {cmd:a}{it:#} such as {cmd:a1} or {cmd:a3} to use {cmd:estout}'s adaptive
display format (see {it:{help estout##fmt:Numerical formats}} in the
{it:{help estout##rem:Remarks}} section for details).  For example,
{cmd:fmt(3 0)} would be suitable for {cmd:stats(r2_a N)}. Note that the last
specified format is used for the remaining scalars if the list of scalars is
longer than the list of formats.  Thus only one format needs to be specified
if all scalars are to be displayed in the same format.  If no format is
specified, the default format is the display format of the coefficients.

{marker statslabels}{...}
{p 12 16 2}
{cmd:labels(}{it:strlist}[{cmd:,}
{it:{help estout##lsub:label_subopts}}]{cmd:)} specifies labels for rows
containing the scalar statistics.  If specified, the labels are used instead
of the scalar names.  For example,

{p 20 20 2}
            {inp:. estout} {it:...}{inp:, stats(r2_a N, labels("Adj. R-Square" "Number of Cases"))}

{p 16 16 2}
Note that names like {cmd:r2_a} produce an error in LaTeX because the
underscore character has a special meaning in LaTeX (to print the underscore
in LaTeX, type {cmd:\_}).  Use the {cmd:label()} suboption to rename such
statistics, for example, {cmd:stats(r2_a, labels(r2\_a))}.  An alternative
approach is to use {cmd:estout}'s {cmd:substitute()} option (see the
{help estout##lay:Layout} options).

{marker statsstar}{...}
{p 12 16 2}
{cmd:star}[{cmd:(}{it:scalarlist}{cmd:)}] specifies that the overall
significance of the model be denoted by stars.  The stars are attached to the
scalar statistics specified in {it:scalarlist}.  If {it:scalarlist} is omitted,
the stars are attached to the first reported scalar statistic.  The printing of
the stars is suppressed in empty results cells (that is, if the scalar
statistic in question is missing for a certain model).  The determination of
the model significance is based on the p-value of the model (see above).

{p 16 16 2}
Hint: It is possible to attach the stars to different scalar statistics within
the same table.  For example, specify {cmd:stats(,star(r2_a r2_p))} when
tabulating OLS estimates and, say, probit estimates.  For the OLS models, the F
test will be carried out and the significance stars will be attached to the
{cmd:r2_a}; for the probit models, the chi2 test will be used and the stars
will appear next to the {cmd:r2_p}.

{marker statslayout}{...}
{p 12 16 2}
{cmd:layout(}{it:array}{cmd:)} rearranges the summary statistics.  The
default is to print the statistics in separate rows beneath one another (in
each model's first column).  The syntax for {it:array} is

                    <{it:row}> [<{it:row}> ...]

{p 16 16 2}
where {it:row} is

                    <{it:cell}> [<{it:cell}> ...]

{p 16 16 2}
and {cmd:@} is used as a placeholder for the statistics, one after another.
Rows and cells that contain blanks have to be embraced in quotes.  For example,

                    {com} ... stats(chi2 df_m N, layout("@ @" @)){txt}

{p 16 16 2}
prints the chi-squared for each model in row 1/column 1, the
degrees of freedom in row1/column 2, and the number of observations in row
2/column 1.  Cells may contain multiple statistics, and text other than the
placeholder symbol is printed as is (provided the cells' statistics are part
of the model).  For example,

                    {com} ... stats(chi2 df_m N, layout(`""@ (@)""' @)){txt}

{p 16 16 2}
prints a cell containing "chi2 (df_m)" in the first row and the number of
observations in the second row.  Note that the number of columns in the table
depends only on the {cmd:cells()} option (see above) and not on the
{cmd:layout()} suboption.  If, for example, the table has two columns per
model and you specify three columns of summary statistics, the summary
statistics in the third column are not printed.

{marker statspchar}{...}
{p 12 16 2}
{cmd:pchar(}{it:symbol}{cmd:)} specifies the placeholder symbol used in
{cmdab:layout()}.  The default is {cmd:pchar(@)}.

{marker sig}{...}
{dlgtab:Significance stars}

{marker starlevels}{...}
{p 4 8 2}
{cmd:starlevels(}{it:levelslist}{cmd:)} overrides the default thresholds and
symbols for significance stars.  For instance,
{bind:{cmd:starlevels(+ 0.10 * 0.05)}} sets the following thresholds: {cmd:+}
for p<.10 and {cmd:*} for p<.05.  Note that the thresholds must lie in the
(0,1] interval and must be specified in descending order.  For example,
to denote insignificant results, type {bind:{cmd:starlevels(* 1 "" 0.05)}}.

{marker stardrop}{...}
{p 4 8 2}
{cmd:stardrop(}{it:droplist} [{cmd:, relax}]{cmd:)} identifies the
coefficients for which the significance stars be suppressed.  {it:droplist} is
specified as in {helpb estout##drop:drop()} (see above).

{marker starkeep}{...}
{p 4 8 2}
{cmd:starkeep(}{it:keeplist} [{cmd:, relax}]{cmd:)} selects the coefficients
for which the significance stars, if requested, be printed.  {it:keeplist} is
specified analogous to {it:droplist} in {helpb estout##drop:drop()} (see
above).

{marker stardetach}{...}
{p 4 8 2}
{cmd:stardetach} specifies that a delimiter be placed between the statistics
and the significance stars (that is, that the stars are to be displayed in
their own column).

{marker lay}{...}
{dlgtab:Layout}

{marker varwidth}{...}
{p 4 8 2}
{cmd:varwidth(}{it:#}{cmd:)} specifies the number of characters used to
display the names (labels) of regressors and statistics (that is,
{cmd:varwidth} specifies the width of the table's left stub).  Long names
(labels) are abbreviated (depending on the {cmd:abbrev} option), and short or
empty cells are padded out with blanks to fit the width specified by the user.
{cmd:varwidth} set to 0 means that the names are not abbreviated and no white
space is added.  Specifying low values may cause misalignment.

{marker modelwidth}{...}
{p 4 8 2}
{cmd:modelwidth(}{it:#} [{it:#} ...]{cmd:)} designates the number of
characters used to display the results columns.  If a nonzero
{cmd:modelwidth()} is specified, model names are abbreviated if necessary
(depending on the {cmd:abbrev} option), and short or empty results cells are
padded out with blanks.  In contrast, {cmd:modelwidth()} does not shorten or
truncate the display of the results (coefficients, t statistics,
summary statistics, etc.), although it may add blanks if needed.
{cmd:modelwidth()} set to 0 means that the model names are not abbreviated and
no white space is added.  Specifying low values may cause misalignment.
Specify a list of numbers in {cmd:modelwidth()} to assign individual widths to
the different results columns (the list is recycled if there are more columns
than numbers).

{p 8 8 2}
The purpose of {cmd:modelwidth()} is to be able to construct a fixed-format
table and thus make the raw table more readable.  Be aware, however, that the
added blanks may cause problems with the conversion to a table in word
processors or spreadsheets.

{marker unstack}{...}
{p 4 8 2}
{cmd:unstack} specifies that the individual equations from multiple-equation
models (for example, {cmd:mlogit}, {cmd:reg3}, {cmd:heckman}) be placed in
separate columns.  The default is to place the equations below one another in a
single column.  Summary statistics will be reported for each equation if
{cmd:unstack} is specified and the estimation command is either {cmd:reg3},
{cmd:sureg}, or {cmd:mvreg} (see {helpb reg3}, {helpb sureg}, and {helpb mvreg}).

{marker begin}{...}
{p 4 8 2}
{cmd:begin(}{it:string}{cmd:)} specifies a string to be printed at the
beginning of every table row.  It is possible to use special functions such as
{cmd:_tab} or {cmd:_skip} in {cmd:begin()}.  For more information on using such
functions, see the description of the functions in {helpb file}.

{marker delimiter}{...}
{p 4 8 2}
{cmd:delimiter(}{it:string}{cmd:)} designates the delimiter used between the
table columns.  See the {cmd:begin()} option above for further details.

{marker end}{...}
{p 4 8 2}
{cmd:end(}{it:string}{cmd:)} specifies a string to be printed at the end of
every table row.  See the {cmd:begin()} option above for further details.

{marker incelldel}{...}
{p 4 8 2}
{cmd:incelldelimiter(}{it:string}{cmd:)} specifies text to be printed between
parameter statistics that have been combined in a single cell by the {cmd:&}
operator.  See the {helpb estout##par:cells()} option for details.  The default
string is a single blank.

{marker dmarker}{...}
{p 4 8 2}
{cmd:dmarker(}{it:string}{cmd:)} specifies the form of the decimal marker.  The
standard decimal symbol (a period or a comma, depending on the input provided
to {cmd:set dp}; see {helpb format}) is replaced by {it:string}.

{marker msign}{...}
{p 4 8 2}
{cmd:msign(}{it:string}{cmd:)} determines the form of the minus sign.  The
standard minus sign ({cmd:-}) is replaced by {it:string}.

{marker lz}{...}
{p 4 8 2}
{cmd:lz} specifies that the leading zero of fixed format numbers in the
interval (-1,1) be printed. This is the default. Use {cmd:nolz} to advise
{cmd:estout} to omit the leading zeros (that is, to print numbers like
{cmd:0.021} or {cmd:-0.33} as {cmd:.021} and {cmd:-.33}).

{marker extracols}{...}
{p 4 8 2}
{cmd:extracols(}{it:{help numlist}}{cmd:)} inserts empty table columns at the
indicated positions.  For example, {cmd:extracols(1)} adds an extra column
between the left stub of the table and the first column.

{marker substitute}{...}
{p 4 8 2}
{cmd:substitute(}{it:subst_list}{cmd:)} specifies that the substitutions
specified in {it:subst_list} be applied to the estimates table after it has
been created.  Specify {it:subst_list} as a list of substitution pairs, that
is

{p 12 12 2}
        {it:from} {it:to} [{it:from} {it:to} ...]

{p 8 8 2}
For example, specify {cmd:substitute(_ \_)} to replace the underscore
character (as in {cmd:_cons} or {cmd:F_p}) with its LaTeX equivalent
{cmd:\_}.

{marker lab}{...}
{dlgtab:Labeling}

{marker label}{...}
{p 4 8 2}
{cmd:label} specifies that variable labels be displayed instead of variable
names in the left stub of the table.

{marker abbrev}{...}
{p 4 8 2}
{cmd:abbrev} specifies that long names and labels be abbreviated if a
{cmd:modelwidth()} or a {cmd:varwidth()} is specified.

{marker wrap}{...}
{p 4 8 2}
{cmd:wrap} causes long variable labels to be wrapped if space permits and a
{cmd:varwidth()} is specified.  The {cmd:wrap} option is useful only if several
parameter statistics are printed beneath one another and white
space is available beneath the labels.

{marker interaction}{...}
{p 4 8 2}
{cmd:interaction(}{it:string}{cmd:)} specifies the string to be used as a
delimiter for interaction terms (only relevant in Stata 11 or later).  The
default is {cmd:interaction(" # ")}.  For {cmd:style(tex)}, the default is
{cmd:interaction(" $\times$ ")}.

{marker title}{...}
{p 4 8 2}
{cmd:title(}{it:string}{cmd:)} may be used to specify a title for the table.
The {it:string} is printed at the top of the table, unless {cmd:prehead()},
{cmd:posthead()}, {cmd:prefoot()}, or {cmd:postfoot()} is specified.  In the
latter case, the variable {cmd:@title} can be used to insert the title.

{marker note}{...}
{p 4 8 2}
{cmd:note(}{it:string}{cmd:)} may be used to specify a note for the table.
The {it:string} is printed at the bottom of the table, unless {cmd:prehead()},
{cmd:posthead()}, {cmd:prefoot()}, or {cmd:postfoot()} is specified.  In the
latter case, the variable {cmd:@note} can be used to insert the note.

{marker legend}{...}
{p 4 8 2}
{cmd:legend} adds a legend explaining the significance symbols and thresholds.

{marker prehead}{...}
{p 4 8 2}
{cmd:prehead(}{it:strlist}{cmd:)}, {cmd:posthead(}{it:strlist}{cmd:)},
{cmd:prefoot(}{it:strlist}{cmd:)}, and {cmd:postfoot(}{it:strlist}{cmd:)} may
be used to define lists of text lines to appear before and after the table
heading or the table footer.  For example, the specification

{p 12 12 2}
        {inp:. estout} {it:...}{inp:, prehead("\S_DATE \S_TIME" "")}

{p 8 8 2}
would add a line containing the current date and time followed by an empty
line before the table.  Various substitution functions can be used as part of
the text lines specified in {it:strlist} (see the
{it:{help estout##atvar:Remarks on using @-variables}}).  For example,
{cmd:@hline} plots a horizontal "line" (series of dashes, by default; see the
{cmd:hlinechar()} option), or {cmd:@M} inserts the number of models in the
table.  {cmd:@M} could be used in a LaTeX table heading as follows:

{p 12 12 2}
        {inp:. estout} {it:...}{inp:, prehead(\begin{tabular}{l*{@M}{r}})}

{marker hlinechar}{...}
{p 4 8 2}
{cmd:hlinechar(}{it:string}{cmd:)} specifies the characters to be used in
{cmd:@hline}.  The default is {cmd:hlinechar(-)}, resulting in a dashed line.
To produce a solid line, specify {cmd:hlinechar(`=char(151)')} (Windows only;
other systems may use other codes).

{marker varlabels}{...}
{p 4 8 2}
{cmd:varlabels(}{it:matchlist}[{cmd:,} {it:suboptions}]{cmd:)} may be used to
relabel the regressors from the models, where {it:matchlist} is

{p 12 12 2}
        {it:name} {it:label} [{it:name} {it:label} ...]

{p 8 8 2}
A {it:name} is a parameter name (for example, {cmd:price}) or a full name (for
example, {cmd:mean:price}) (abbreviation and wildcards not allowed).  For
example, specify {cmd:varlabels(_cons Constant)} to replace each occurrence of
{cmd:_cons} with {cmd:Constant}.  Note that, in LaTeX, the underscore
character produces an error unless it is specified as {cmd:\_}.  Thus names
such as {cmd:_cons} should always be changed if the estimates table is to be
used with LaTeX.  The {cmd:substitute()} may also be helpful; see the
{help estout##lay:Layout} options. The {it:suboptions} are

{p 12 16 2}
{cmd:blist(}{it:matchlist}{cmd:)} assigns specific prefixes to certain rows
in the table body.  Specify the {it:matchlist} as pairs of regressors and
prefixes, that is

{p 20 20 2}
            {it:name} {it:prefix} [{it:name} {it:prefix} ...]

{p 16 16 2}
A {it:name} is a parameter name (for example, {cmd:price}), an equation name
followed by a colon (for example, {cmd:mean:}), or a full name (for example,
{cmd:mean:price}) (abbreviation and wildcards not allowed).  Note that equation
names cannot be used if the {cmd:unstack} option is specified.

{p 12 16 2}
{cmd:elist(}{it:matchlist}{cmd:)} assigns specific suffixes to certain rows
in the table body (see the analogous {cmd:blist()} option above).  This option
may, for example, be useful for separating thematic blocks of variables by
adding vertical space at the end of each block.  A LaTeX example:

{p 20 20 2}
            {inp:. estout} {it:...}{inp:, varlabels(,elist(price \addlinespace mpg \addlinespace))}

{p 16 16 2}
        (the  macro {cmd:\addlinespace} is provided by the
        {cmd:booktabs} package in LaTeX)

{p 12 16 2}
        {it:{help estout##lsub:label_subopts}}, which are
        explained in their own section.

{marker labcol2}{...}
{p 4 8 2}
{cmd:labcol2(}{it:strlist}[{cmd:,} {it:suboptions}]{cmd:)} adds a second
column containing additional labels for the coefficients and summary
statistics.  Labels containing spaces should be embraced in double quotes
({bind:{cmd:"}{it:label 1}{cmd:"}}, {bind:{cmd:"}{it:label 2}{cmd:"}}, etc.).
An example would be to add a column indicating the hypothesized directions of
effects, for example,

        {com}. estout {txt}{it:...}{com}, labcol2(+ - +/- + 0){txt}

{p 8 8 2}
The {it:suboptions} are

{p 12 16 2}
{cmd:title(}{it:strlist}{cmd:)} adds text in the table header above the
column.  Use double quotes to break the title into several rows (given there
are multiple header rows), that is, specify {it:strlist} as
{bind:{cmd:"}{it:line 1}{cmd:"}} {bind:{cmd:"}{it:line 2}{cmd:"}} etc.

{p 12 16 2}
{cmd:width(}{it:#}{cmd:)} sets the width, in number of characters, of the
column.  The default is the value of {cmd:modelwidth()}.

{marker refcat}{...}
{p 4 8 2}
{cmd:refcat(}{it:matchlist}[{cmd:,} {it:suboptions}]{cmd:)} inserts a row
containing information on the reference category of a categorical variable in
the model.  {it:matchlist} is

{p 12 12 2}
        {it:name} {it:refcat} [{it:name} {it:refcat} ...]

{p 8 8 2}
A {it:name} is a parameter name (for example, {cmd:_Irep78_2}) (abbreviation
and wildcards not allowed).  For example, assume that you include the
categorical variable {cmd:rep78} ("Repair Record 1978" from {cmd:auto.dta})
in some of your models using {cmd:xi} (see {helpb xi}).  Because {cmd:rep78} has
five levels, 1 through 5, {cmd:xi} will create 4 dummy variables,
{cmd:_Irep78_2} through {cmd:_Irep78_5}.  You can now type

{p 12 12 2}
        {inp:. estout} {it:...}{inp:, refcat(_Irep78_2 _Irep78_1)}

{p 8 8 2}
to add a table row containing "_Irep78_1" in the left stub and "ref." in each
column in which the {cmd:_Irep78_2} dummy appears.  The {it:suboptions} are

{p 12 16 2}
{cmd:label(}{it:string}{cmd:)} specifies the label that is printed in the
table columns.  The default is {cmd:label(ref.)}.  Type {cmd:nolabel} to
suppress the default label.

{p 12 16 2}
{cmd:below} positions the reference category row below the specified
coefficient's row.  The default is above.  For example, if the 5th category of
{cmd:rep78} is used as reference category, that is, if {cmd:_Irep78_1} through
{cmd:_Irep78_4} are included in the models, you might want to type
{cmd:refcat(_Irep78_4 _Irep78_5, below)}.

{marker mlabels}{...}
{p 4 8 2}
{cmd:mlabels(}{it:strlist}[{cmd:,} {it:suboptions}]{cmd:)} determines the
model captions printed in the table heading.  The default is to use the names
of the stored estimation sets (or their titles, if the {cmd:label} option is
specified and titles are available).  The {it:suboptions} for use with
{cmd:mlabels()} are

{p 12 16 2}
{cmd:depvars} specifies that the name (or label) of the first dependent
variable of the model be used as model label.

{p 12 16 2}
{cmd:titles} specifies that, if available, the title of the stored estimation
set be used as the model label.  Note that the {cmd:label} option implies
{cmd:titles} (unless {cmd:notitles} is specified).  {cmd:depvars} takes
precedence over {cmd:titles}.

{p 12 16 2}
{cmd:numbers} causes the model labels to be numbered consecutively.

{p 12 16 2}
{it:{help estout##lsub:label_subopts}}, which are explained in their own section.

{marker collabels}{...}
{p 4 8 2}
{cmd:collabels(}{it:strlist}[{cmd:,}
{it:{help estout##lsub:label_subopts}}]{cmd:)} specifies labels for the
columns within models or equations.  The default is to compose a label from
the names or labels of the statistics printed in the cells of that column.
The {it:label_subopts} are explained in their own section below.

{marker eqlabels}{...}
{p 4 8 2}
{cmd:eqlabels(}{it:strlist}[{cmd:,} {it:suboptions}]{cmd:)} labels the
equations.  The default is to use the equation names as stored by the
estimation command or to use the variable labels if the equation names
correspond to individual variables and the {cmd:label} option is specified.
The {it:suboptions} for use with {cmd:eqlabels()} are

{p 12 16 2}
{cmd:merge} merges equation labels and parameter labels instead of printing
equation labels in separate rows.  Equation and parameter labels will be
separated by ":", unless another delimiter is specified via the {cmd:suffix()}
suboption (see {it:{help estout##lsub:label_subopts}}).  {cmd:merge} has no
effect if {cmd:unstack} is specified.

{p 12 16 2}
{it:{help estout##lsub:label_subopts}}, which are explained in their own
section.  Note  that {bind:{cmd:eqlabels(none)}} causes {cmd:_cons} to be
replaced with the equation name or label if {cmd:_cons} is the only parameter
in an equation.  This is useful, for example, for tabulating {cmd:ologit} or
{cmd:oprobit} results in Stata 9.  Specify {bind:{cmd:eqlabels("", none)}} to
not replace {cmd:_cons}.

{marker mgroups}{...}
{p 4 8 2}
{cmd:mgroups(}{it:strlist}[{cmd:,} {it:suboptions}]{cmd:)} labels groups of
(consecutive) models at the top of the table heading.  The labels are placed
in the first physical column of the output for the group of models to which
they apply.  The {it:suboptions} for use with {cmd:mgroups} are

{p 12 16 2}
{cmd:pattern(}{it:pattern}{cmd:)} establishes how the models are to be
grouped.  {it:pattern} should be a list of zeros and ones, with ones
indicating the start of a new group of models.  For example,

{p 20 20 2}
            {inp:. estout} {it:...}{inp:, mgroups("Group 1" "Group 2", pattern(1 0 0 1 0))}

{p 16 16 2}
would group Models 1, 2, and 3 together and group Models 4 and 5
together as well.  Note that the first group will always start with the first
model regardless of whether the first token of {it:pattern} is a one or a
zero.

{p 12 16 2}
{it:{help estout##lsub:label_subopts}}, which are explained in their own
section.  In particular, the {cmd:span} suboption might be of interest here.

{marker numbers}{...}
{p 4 8 2}
{cmd:numbers}[{cmd:(}{it:l} {it:r}{cmd:)}] adds a row to the table header
displaying consecutive model numbers.  The default is to enclose the numbers in
parentheses, that is, {cmd:(1)}, {cmd:(2)}, etc.  Alternatively, specify {it:l}
and {it:r} to change the tokens on the left and right of each number.  For
example, {cmd:numbers("" ")")} would result in {cmd:1)}, {cmd:2)}, etc.

{marker out}{...}
{dlgtab:Output}

{marker replace}{...}
{p 4 8 2}
{cmd:replace} permits {cmd:estout} to overwrite an existing file.

{marker append}{...}
{p 4 8 2}
{cmd:append} specifies that the output be appended to an existing file.  It may
be used even if the file does not yet exist.

{marker type}{...}
{p 4 8 2}
{cmd:type} specifies that the assembled estimates table be printed in the
results window and the log file.  This is the default unless {cmd:using} is
specified.  Use {cmd:notype} to suppress the display of the table.

{marker showtabs}{...}
{p 4 8 2}
{cmd:showtabs} requests that tabs be displayed as {cmd:<T>}s in both the
results window and the log file instead of in expanded form.  This option does
not affect how tabs are written to the text file specified by {cmd:using}.

{marker topfile}{...}
{p 4 8 2}
{cmd:topfile(}{it:filename}{cmd:)} and {cmd:bottomfile(}{it:filename}{cmd:)}
may be used to insert text before and after the table, where the text is
imported from a file on disk.  Note that {cmd:substitute()} does not apply to
text inserted by {cmd:topfile()} or {cmdab:bottomfile()}.

{marker def}{...}
{dlgtab:Defaults}

{marker style}{...}
{p 4 8 2}
{cmd:style(}{it:style}{cmd:)} specifies a "style" for the output table.
{cmdab:def:aults:(}{it:style}{cmd:)} is a synonym for
{cmd:style(}{it:style}{cmd:)}.  A "style" is a named combination of options
that is saved in an auxiliary file called {cmd:estout_}{it:style}{cmd:.def}.
There are five internal styles called {cmd:smcl} (default for
screen display), {cmd:tab} (export default), {cmd:fixed}, {cmd:tex}, and
{cmd:html}.  The {cmd:smcl} style is suitable for displaying the table in
Stata's results window and is the default unless {cmd:using} is specified.  It
includes {help smcl:SMCL} formatting tags and horizontal lines to structure
the table.  The particulars of the other styles are

            settings {col 38}styles
            {col 26}{cmd:tab}{col 34}{cmd:fixed}{col 42}{cmd:tex}{col 50}{cmd:html}
            {hline 47}
            {cmd:begin()}     {col 50}{cmd:<tr><td>}
            {cmd:delimiter()} {col 26}{cmd:_tab}{col 34}{cmd:" "}{col 42}{cmd:&}{col 50}{cmd:</td><td>}
            {cmd:end()}       {col 42}{cmd:\\}{col 50}{cmd:</td></tr>}
            {cmd:varwidth()}  {col 26}{cmd:0}{col 34}{cmd:12/20}*{col 42}{cmd:12/20}*{col 50}{cmd:12/20}*
            {cmd:modelwidth()}{col 26}{cmd:0}{col 34}{cmd:12}{col 42}{cmd:12}{col 50}{cmd:12}
            {cmd:abbrev}    {col 26}off{col 34}on{col 42}off{col 50}off
                                         (* if {cmd:label} is on)

{p 8 8 2}
    {cmd:tab} is the default export style (that is, if {cmd:using} is specified).

{p 8 8 2}
Note that explicitly specified options take precedence over settings provided
by a style.  For example, if you type

            {com}. estout, delimiter("") style(tab){txt}

{p 8 8 2}
then the column delimiter will be set to empty string because the
{cmd:delimiter()} option overwrites the default from the {cmd:tab} style.
Similarly, specifying {cmd:noabbrev} will turn abbreviation off if using the
{cmd:fixed} style.

{p 8 8 2}
See {it:{help estout##defaults:Defaults files}} in the
{it:{help estout##rem:Remarks}} section to make your own style available.

{marker lsub}{...}
{it:{dlgtab:label_subopts}}

{p 4 4 2}
The following suboptions may be used within the {cmd:mgroups()},
{cmd:mlabels()}, {cmd:collabels()}, {cmd:eqlabels()},
{cmd:varlabels()}, and {cmd:stats(, labels())} options:

{p 4 8 2}
{cmd:none} suppresses the printing of the labels or drops the part of the
table heading to which it applies.  Note that instead of typing
{bind:{it:option}{cmd:(, none)}}, you may simply specify
{it:option}{cmd:(none)}.

{p 4 8 2}
{cmd:prefix(}{it:string}{cmd:)} specifies a common prefix to be added to each
label.

{p 4 8 2}
{cmd:suffix(}{it:string}{cmd:)} specifies a common suffix to be added to each
label.

{p 4 8 2}
{cmd:begin(}{it:strlist}{cmd:)} specifies a prefix to be printed at the
beginning of the part of the table to which it applies.  If {cmd:begin} is
specified in {cmd:varlabels()} or {cmd:stats(,labels())}, the prefix will be
repeated for each regressor or summary statistic.

{p 4 8 2}
{cmd:first} specifies that the first occurrence of the {cmd:begin()}-prefix in
{cmd:varlabels()} or {cmd:stats(,labels())} be printed.  This is the default.
Use {cmd:nofirst} to suppress the first occurrence of the prefix.  In
{cmd:varlabels()}, {cmd:nofirst} applies equation-wise, that is, the first
{cmd:begin()}-prefix in each equation is suppressed (unless {cmd:unstack} is
specified).

{p 4 8 2}
{cmd:end(}{it:strlist}{cmd:)} specifies a suffix to be printed at the end of
the part of the table to which it applies.  If {cmd:end()} is specified in
{cmd:varlabels()} or {cmd:stats(,labels())}, the suffix will be repeated for
each regressor or summary statistic.

{p 4 8 2}
{cmd:last} specifies that the last occurrence of the {cmd:end()}-suffix in
{cmd:varlabels()} or {cmd:stats(,labels())} be printed.  This is the default.
Use {cmd:nolast} to suppress the last occurrence of the suffix.  In
{cmd:varlabels()}, {cmd:nolast} applies equation-wise, that is, the last
{cmd:end()}-suffix in each equation is suppressed (unless {cmd:unstack} is
specified).

{p 4 8 2}
{cmd:replace} causes the label suboption {cmd:begin()}-prefix and
{cmd:end()}-suffix to be used instead of the global {cmd:begin()} and
{cmd:end()} strings.  The default is to print both.  {cmd:replace} also applies
to {cmd:blist()} and {cmd:elist()} if specified in {cmd:varlabels()}.

{p 4 8 2}
{cmd:span} causes labels to span columns, that is, extends the labels across
several columns, if appropriate.  This suboption is relevant only for the
{cmd:mgroups()}, {cmd:mlabels()}, {cmd:eqlabels()}, and {cmd:collabels()}
options.  The {cmd:@span} string returns the number of spanned columns if it is
included in the label, prefix, or suffix.  A LaTeX example:

{p 8 8 2}
        {inp:. estout} {it:...}{inp:, mlabels(, span prefix(\multicolumn{@span}{c}{) suffix(}))}

{p 4 8 2}
{cmd:erepeat(}{it:string}{cmd:)} specifies a string that is repeated for each
group of spanned columns at the very end of the row if the {cmd:span}
suboption is specified.  This suboption is relevant only for the
{cmd:mgroups()}, {cmd:mlabels()}, {cmd:eqlabels()}, and {cmd:collabels()}
options.  If the {cmd:@span} string is included in {it:string}, it will be
replaced by the range of columns spanned.  A LaTeX example:

{p 8 8 2}
        {inp:. estout} {it:...}{inp:, mlabels(, span erepeat(\cline{@span}))}

{p 4 8 2}
{cmd:lhs(}{it:string}{cmd:)} inserts {it:string} into the otherwise empty cell
in the left stub of the row of the table heading to which it applies.  This
suboption is relevant only for the {cmd:mgroups()}, {cmd:mlabels()},
{cmd:eqlabels()}, and {cmd:collabels()} options.

{marker msub}{...}
{it:{dlgtab:matrix_subopts}}

{p 4 4 2}
The following suboptions may be applied within the {cmd:matrix()},
{cmd:e()}, or {cmd:r()} argument used to tabulate a matrix:

{marker mfmt}{...}
{p 4 8 2}
{cmd:fmt(}{it:fmtlist}{cmd:)} sets the display formats for the matrix.
{it:fmtlist} contains a list of format specifications, one for each column of
the matrix.  {it:fmtlist} is recycled if it supplies fewer specifications than
there are columns in the matrix.  A format specification may be a single
{it:{help estout##fmt:fmt}} such as, for example, {cmd:%9.0g} or {cmd:a3} (see
{it:{help estout##fmt:Numerical formats}} in the
{it:{help estout##rem:Remarks}} section for details) to be applied to all
cells in the column.  Alternatively, a format specification may be a list of
{it:{help estout##fmt:fmt}}s, enclosed in double quotes, to be used for the
cells in the column one by one.  The last format in the list is used for the
remaining cells if the number of cells in the column is greater than the
number of formats in the list.  Also see the {help estout##ex7:examples}
below.

{marker mtranspose}{...}
{p 4 8 2}
{cmd:transpose} causes the matrix to be transposed for tabulation.


{marker exa}{...}
{title:Examples}

    Contents
        {help estout##intro:Introduction}
        {help estout##ex1:Publication style table}
        {help estout##ex2:t statistics for selected variables only}
        {help estout##ex3:Summary statistics only}
        {help estout##ex4:Table of descriptives}
        {help estout##ex5:Unstack multiple equations}
        {help estout##ex7:Tabulating a matrix}

{p 4 4 2} Please first read the {it:{help estout##intro:Introduction}}.  The
other examples are more advanced and intended for users
already familiar with the basic features of
{cmd:estout}.  Additional examples can be found in Jann (2005) and at
{browse "http://repec.org/bocode/e/estout"}.

{marker intro}{...}
{dlgtab:Introduction}

{p 4 4 2}
The full syntax of {cmd:estout} is rather complex and is to be found
above.  However, consider the following basic syntax, which
includes only the most important options:

{p 8 15 2}
{cmd:estout} [{it:namelist}] [{cmd:using} {it:filename}] [{cmd:,}
 {cmdab:c:ells:(}{it:array}{cmd:)}
 {cmdab:s:tats:(}{it:scalarlist}{cmd:)}
 {cmdab:sty:le:(}{it:style}{cmd:)}
 {it:more_options}]

{p 4 4 2}
where {it:namelist} is a list of the names of stored estimation sets (the name
list can be entered as {cmd:*} to refer to all stored estimates).  The
{cmd:cells()} and {cmd:stats()} options determine the primary contents of the
table.  The {cmd:style()} option determines the basic formatting of the table.

{p 4 4 2}{ul:Basic usage}

{p 4 4 2}
The general procedure for using {cmd:estout} is to first store several models
using the {cmd:estimates store} or the {helpb eststo} command and then apply
{cmd:estout} to display or save a table of the estimates.  By default,
{cmd:estout} displays a plain table of the coefficients of the models and uses
{help SMCL} tags and horizontal lines to structure the table.

        {com}. sysuse auto
        {txt}(1978 Automobile Data)

        {com}. replace price = price / 1000
        {txt}price was {res}int{txt} now {res}float
        {txt}(74 real changes made)

        {com}. replace weight = weight / 1000
        {txt}weight was {res}int{txt} now {res}float
        {txt}(74 real changes made)

        {com}. quietly regress price weight mpg
        {txt}
        {com}. estimates store m1, title(Model 1)
        {txt}
        {com}. generate forXmpg = foreign * mpg
        {txt}
        {com}. quietly regress price weight mpg forXmpg foreign
        {txt}
        {com}. estimates store m2, title(Model 2)
        {txt}
        {com}. estout m1 m2
        {res}
        {txt}{hline 38}
        {txt}                       m1           m2
        {txt}                        b            b
        {txt}{hline 38}
        {txt}weight      {res}     1.746559     4.613589{txt}
        {txt}mpg         {res}    -.0495122     .2631875{txt}
        {txt}forXmpg     {res}                 -.3072165{txt}
        {txt}foreign     {res}                  11.24033{txt}
        {txt}_cons       {res}     1.946068    -14.44958{txt}
        {txt}{hline 38}

{p 4 4 2}Alternatively, if {cmd:using} is specified, {cmd:estout} writes a
raw tab-delimited table (without SMCL tags and without lines) to the
indicated file ({cmd:*} is used in the following example to indicate that
all stored models be tabulated):

        {com}. estout * using example.txt
        {txt}(output written to {browse  `"example.txt"'})

        {com}. type example.txt
        {res}        m1      m2
                b       b
        weight  1.746559        4.613589
        mpg     -.0495122       .2631875
        forXmpg         -.3072165
        foreign         11.24033
        _cons   1.946068        -14.44958{txt}

{p 4 4 2}
The table looks messy in the Stata results window or the Stata log because the
columns are tab-separated (note that tab characters are not preserved in the
results window or the log).  However, the table would look tidy if
{cmd:example.txt} were opened, for example, in a spreadsheet program.

{p 4 4 2}{ul:Choosing a style}

{p 4 4 2}
{cmd:estout} has a {cmd:style()} option to set the basic format of the table.
The default style for screen display is the {cmd:smcl} style.  The default
export style (that is, if {cmd:using} is specified) is the {cmd:tab} style.
(See the examples above.) Other predefined styles are {cmd:fixed}, {cmd:tex},
and {cmd:html}, but it is also possible to define one's own styles (see
{it:{help estout##defaults:Defaults files}} in the
{it:{help estout##rem:Remarks}} section).  The {cmd:tex} style, for example,
modifies the output table for use with LaTeX's tabular environment.

        {com}. estout *, style(tex) varlabels(_cons \_cons)
        {res}
                    &          m1&          m2\\
                    &           b&           b\\
        weight      &    1.746559&    4.613589\\
        mpg         &   -.0495122&    .2631875\\
        forXmpg     &            &   -.3072165\\
        foreign     &            &    11.24033\\
        \_cons      &    1.946068&   -14.44958\\
        {txt}
{p 4 4 2}
Note that {cmd:_cons} has been replaced by its LaTeX equivalent in the example
above using the {cmd:varlabels()} option (the underscore character produces an
error in LaTeX unless it is preceded by a backslash).  For more information on
the {cmd:varlabels()} option, see {cmd:estout}'s {help estout##lab:Labeling}
options.

{p 4 4 2}{ul:The cells option}

{p 4 4 2}
Use the {cmd:cells()} option to specify the parameter statistics to be
tabulated and how they are to be arranged.  The parameter statistics
available are {cmd:b} (point estimates; the default), {cmd:se} (standard
errors), {cmd:t} (t/z statistics), {cmd:p} (p-values), {cmd:ci}
(confidence intervals; to display the lower and upper bounds in separate
cells use {cmd:ci_l} and {cmd:ci_u}), as well as any additional
parameter statistics included in the {cmd:e()}-returns for the models
(see {cmd:estout}'s {help estout##par:Parameter statistics} options).  For
example, {cmd:cells(b se)} results
in the reporting of point estimates and standard errors.

        {com}. estout *, cells(b se)
        {res}
        {txt}{hline 38}
        {txt}                       m1           m2
        {txt}                     b/se         b/se
        {txt}{hline 38}
        {txt}weight      {res}     1.746559     4.613589{txt}
                    {res}     .6413538     .7254961{txt}
        {txt}mpg         {res}    -.0495122     .2631875{txt}
                    {res}      .086156     .1107961{txt}
        {txt}forXmpg     {res}                 -.3072165{txt}
                    {res}                  .1085307{txt}
        {txt}foreign     {res}                  11.24033{txt}
                    {res}                  2.751681{txt}
        {txt}_cons       {res}     1.946068    -14.44958{txt}
                    {res}      3.59705      4.42572{txt}
        {txt}{hline 38}

{p 4 4 2}
Multiple statistics are placed in separate rows beneath one another by
default as in the example above.  However, elements that are listed in
quotes or in parentheses are placed beside one another.  For
example, specifying {bind:{cmd:cells("b se t p")}} or, equivalently,
{bind:{cmd:cells((b se t p))}} produces the following table:

        {com}. estout m2, cells("b se t p")
        {res}
        {txt}{hline 64}
        {txt}                       m2
        {txt}                        b           se            t            p
        {txt}{hline 64}
        {txt}weight      {res}     4.613589     .7254961     6.359219     1.89e-08{txt}
        {txt}mpg         {res}     .2631875     .1107961     2.375421     .0203122{txt}
        {txt}forXmpg     {res}    -.3072165     .1085307    -2.830687     .0060799{txt}
        {txt}foreign     {res}     11.24033     2.751681     4.084896     .0001171{txt}
        {txt}_cons       {res}    -14.44958      4.42572     -3.26491     .0017061{txt}
        {txt}{hline 64}

{p 4 4 2}
The two approaches can be combined.  For example, {cmd:cells("b p" se)}
would produce a table with point estimates and standard errors beneath one
another in the first column and p-values in the top row of the second
column for each model.

{p 4 4 2}
For each statistic named in the {cmd:cells()} option, a set of
suboptions may be specified in parentheses.  For example, in social sciences
it is common to report standard errors or t statistics in parentheses beneath
the coefficients and to indicate the significance of individual
coefficients with stars.  Furthermore, the results are rounded.  Such a
table can be created using the following procedure:

        {com}. estout *, cells(b(star fmt(3)) t(par fmt(2)))
        {res}
        {txt}{hline 44}
        {txt}                       m1              m2
        {txt}                      b/t             b/t
        {txt}{hline 44}
        {txt}weight      {res}        1.747**         4.614***{txt}
                    {res}       (2.72)          (6.36)   {txt}
        {txt}mpg         {res}       -0.050           0.263*  {txt}
                    {res}      (-0.57)          (2.38)   {txt}
        {txt}forXmpg     {res}                       -0.307** {txt}
                    {res}                      (-2.83)   {txt}
        {txt}foreign     {res}                       11.240***{txt}
                    {res}                       (4.08)   {txt}
        {txt}_cons       {res}        1.946         -14.450** {txt}
                    {res}       (0.54)         (-3.26)   {txt}
        {txt}{hline 44}

{p 4 4 2}
The {cmd:estout} default is to display {cmd:*} for p<.05, {cmd:**} for p<.01,
and {cmd:***} for p<.001.  However, note that the significance thresholds and
symbols are fully customizable (see {cmd:estout}'s
{help estout##sig:Significance stars} options).

{p 4 4 2}{ul:The stats option}

{p 4 4 2}
Finally, use the {cmd:stats()} option to specify scalar statistics to be
displayed for each model in the table footer.  The available scalar statistics
are {cmd:aic} (Akaike's information criterion), {cmd:bic} (Schwarz's
information criterion), {cmd:rank} (the rank of {cmd:e(V)}, that is, the
number of free parameters in model), {cmd:p} (the p-value of the model), as
well as any numeric or string scalars contained in the {cmd:e()}-returns for
the models (see {cmd:estout}'s {help estout##sum:Summary statistics} options).
For example, specify {cmd:stats(r2 bic N)} to add the R-squared, BIC, and the
number of cases:

        {com}. estout *, stats(r2 bic N)
        {res}
        {txt}{hline 38}
        {txt}                       m1           m2
        {txt}                        b            b
        {txt}{hline 38}
        {txt}weight      {res}     1.746559     4.613589{txt}
        {txt}mpg         {res}    -.0495122     .2631875{txt}
        {txt}forXmpg     {res}                 -.3072165{txt}
        {txt}foreign     {res}                  11.24033{txt}
        {txt}_cons       {res}     1.946068    -14.44958{txt}
        {txt}{hline 38}
        {txt}r2          {res}     .2933891     .5516277{txt}
        {txt}bic         {res}     356.2918     331.2406{txt}
        {txt}N           {res}           74           74{txt}
        {txt}{hline 38}
{marker ex1}
{dlgtab:Publication style table}

        {com}. label variable foreign "Foreign car type"
        {txt}
        {com}. label variable forXmpg "Foreign*Mileage"
        {txt}
        {com}. estout *, cells(b(star fmt(%9.3f)) se(par))                ///
        >     stats(r2_a N, fmt(%9.3f %9.0g) labels(R-squared))      ///
        >     legend label collabels(none) varlabels(_cons Constant)
        {res}
        {txt}{hline 52}
        {txt}                          Model 1         Model 2
        {txt}{hline 52}
        {txt}Weight (lbs.)       {res}        1.747**         4.614***{txt}
                            {res}      (0.641)         (0.725)   {txt}
        {txt}Mileage (mpg)       {res}       -0.050           0.263*  {txt}
                            {res}      (0.086)         (0.111)   {txt}
        {txt}Foreign*Mileage     {res}                       -0.307** {txt}
                            {res}                      (0.109)   {txt}
        {txt}Foreign car type    {res}                       11.240***{txt}
                            {res}                      (2.752)   {txt}
        {txt}Constant            {res}        1.946         -14.450** {txt}
                            {res}      (3.597)         (4.426)   {txt}
        {txt}{hline 52}
        {txt}R-squared           {res}        0.273           0.526   {txt}
        {txt}N                   {res}           74              74   {txt}
        {txt}{hline 52}
        {txt}* p<0.05, ** p<0.01, *** p<0.001
{marker ex2}
{dlgtab:t statistics for selected variables only}

        {com}. estout *, cells(b(star) t(par keep(mpg)))
        {res}
        {txt}{hline 44}
        {txt}                       m1              m2
        {txt}                      b/t             b/t
        {txt}{hline 44}
        {txt}weight      {res}     1.746559**      4.613589***{txt}
        {txt}mpg         {res}    -.0495122        .2631875*  {txt}
                    {res}  (-.5746806)      (2.375421)   {txt}
        {txt}forXmpg     {res}                    -.3072165** {txt}
        {txt}foreign     {res}                     11.24033***{txt}
        {txt}_cons       {res}     1.946068       -14.44958** {txt}
        {txt}{hline 44}
{marker ex3}
{dlgtab:Summary statistics only}

        {com}. estout *, cells(none) stats(r2_a bic N, star)
        {res}
        {txt}{hline 44}
        {txt}                       m1              m2
        {txt}{hline 44}
        {txt}r2_a        {res}     .2734846***     .5256351***{txt}
        {txt}bic         {res}     356.2918        331.2406   {txt}
        {txt}N           {res}           74              74   {txt}
        {txt}{hline 44}
{marker ex4}
{dlgtab:Table of descriptives}

        {com}. quietly generate x = uniform()
        {txt}
        {com}. quietly regress x price weight mpg foreign
        {txt}
        {com}. estadd mean

        {txt}added matrix:
                       e(mean) :  {res}1 x 5
        {txt}
        {com}. estadd sd, nobinary

        {txt}added matrix:
                         e(sd) :  {res}1 x 5
        {txt}
        {com}. estout, cells("mean sd") stats(N) mlabels(,none) drop(_cons)
        {res}
        {txt}{hline 38}
        {txt}                     mean           sd
        {txt}{hline 38}
        {txt}price       {res}     6.165257     2.949496{txt}
        {txt}weight      {res}     3.019459     .7771936{txt}
        {txt}mpg         {res}      21.2973     5.785503{txt}
        {txt}foreign     {res}     .2972973             {txt}
        {txt}{hline 38}
        {txt}N           {res}           74             {txt}
        {txt}{hline 38}
{marker ex5}
{dlgtab:Unstack multiple equations}

        {com}. quietly sureg (price foreign weight length) ///
        >               (mpg displ = foreign weight)
        {txt}
        {com}. estout, cells(b t(par)) stats(r2 chi2 p) unstack
        {res}
        {txt}{hline 51}
        {txt}                    price          mpg displacement
        {txt}                      b/t          b/t          b/t
        {txt}{hline 51}
        {txt}foreign     {res}      3.57526    -1.650029     -25.6127{txt}
                    {res}   (5.749891)  (-1.565555)  (-2.047999){txt}
        {txt}weight      {res}     5.691462    -6.587886     96.75485{txt}
                    {res}   (6.182983)  (-10.55641)   (13.06594){txt}
        {txt}length      {res}    -.0882711                          {txt}
                    {res}  (-2.809689)                          {txt}
        {txt}_cons       {res}     4.506212      41.6797    -87.23547{txt}
                    {res}   (1.255897)   (19.64914)   (-3.46585){txt}
        {txt}{hline 51}
        {txt}r2          {res}      .548808     .6627029     .8115213{txt}
        {txt}chi2        {res}     89.73586     145.3912     318.6174{txt}
        {txt}p           {res}     2.50e-19     2.68e-32     6.50e-70{txt}
        {txt}{hline 51}
{marker ex7}
{dlgtab:Tabulating a matrix}

{p 4 4 2}
    Use {cmd:estout matrix(}{it:matname}{cmd:)} to tabulate Stata matrix
    {it:matname}. Example:

        {com}. set seed 123
        {txt}
        {com}. matrix A = matuniform(3,2)
        {txt}
        {com}. matrix list A

        {txt}A[3,2]
                c1         c2
        r1  {res}.91204397   .0075452
        {txt}r2  {res}.28085881  .46027868
        {txt}r3  {res}.56010592  .67319061
        {txt}
        {com}. estout matrix(A)
        {res}
        {txt}{hline 38}
        {txt}                        A
        {txt}                       c1           c2
        {txt}{hline 38}
        {txt}r1          {res}      .912044     .0075452{txt}
        {txt}r2          {res}     .2808588     .4602787{txt}
        {txt}r3          {res}     .5601059     .6731906{txt}
        {txt}{hline 38}

{p 4 4 2}
    Numeric formats for the columns can be set using the {cmd:fmt()}
    suboption:

        {com}. estout matrix(A, fmt(2 3))
        {res}
        {txt}{hline 38}
        {txt}                        A
        {txt}                       c1           c2
        {txt}{hline 38}
        {txt}r1          {res}         0.91        0.008{txt}
        {txt}r2          {res}         0.28        0.460{txt}
        {txt}r3          {res}         0.56        0.673{txt}
        {txt}{hline 38}

{p 4 4 2}
    A list of formats can be specified for each column:

        {com}. estout matrix(A, fmt("2 3 4" "4 3 2"))
        {res}
        {txt}{hline 38}
        {txt}                        A
        {txt}                       c1           c2
        {txt}{hline 38}
        {txt}r1          {res}         0.91       0.0075{txt}
        {txt}r2          {res}        0.281        0.460{txt}
        {txt}r3          {res}       0.5601         0.67{txt}
        {txt}{hline 38}


{marker rem}{...}
{title:Remarks}

    Contents

        {help estout##fmt:Numerical formats}
        {help estout##spchar:Special characters}
        {help estout##atvar:Using @-variables}
        {help estout##defaults:Defaults files}
{marker fmt}
{dlgtab:Numerical formats}

{p 4 4 2}
Numerical display formats may be specified in {cmd:estout}
as follows:

{p 5 8 2}
1. Official Stata's display formats: You may specify formats such as
{cmd:%9.0g} or {cmd:%8.2f}.  See {helpb format} for a list
of available formats.  {cmd:%g} or {cmd:g} may be used as a
synonym for {cmd:%9.0g}.

{p 5 8 2}
2. Fixed format: You may specify an integer value such as {cmd:0},
{cmd:1}, {cmd:2}, etc. to request a display format with a fixed number
of decimal places.  For example, {cmd:cells(t(fmt(3)))} would display
t statistics with three decimal places.

{p 5 8 2}
3. Automatic format: You may specify {cmd:a1}, {cmd:a2}, ..., or
{cmd:a9} to cause {cmd:esttab} to choose a reasonable display format for
each number depending on the number's value.  {cmd:a} may be used as a
synonym for {cmd:a3}.  The {it:#} in
{cmd:a}{it:#} determines the minimum precision according to the
following rules:

{p 10 12 2}
o Absolute numbers smaller than 1 are displayed with {it:#}
significant decimal places (that is, with {it:#} decimal places ignoring
any leading zeros after the decimal point).  For example, if the format is
{cmd:a3}, {cmd:0.00123456} is displayed as {cmd:0.00123}.

{p 10 12 2}
o Absolute numbers greater than 1 are displayed with as many digits
required to retain at least one decimal place and are displayed with
a minimum of ({it:#} + 1) digits.  For example, if the format is
{cmd:a3}, {cmd:1.23456} is displayed as {cmd:1.235}, {cmd:12.3456} is
displayed as {cmd:12.35}, and {cmd:1234.56} is displayed as
{cmd:1234.6}.

{p 10 12 2}
o In any case, integers are displayed with zero decimal places, and
very large or very small absolute numbers are displayed in
exponential format.

{marker spchar}{...}
{dlgtab:Special characters}

{p 4 4 2}
The {cmd:\} and {cmd:$} characters and quotation marks have
special meanings in Stata.  Therefore, you should consider the following
instructions if you, for example, intend to specify awkward delimiters or
specify special characters in labels:

{p 6 8 2}- Strings containing unmatched quotes should be enclosed in compound
double quotes (thus, {cmd:delimiter(`"""')} results in columns delimited by
{cmd:"}, while {cmd:delimiter(")} produces an error).

{p 6 8 2}- The backslash character is used to delay macro expansion in
Stata.  Specifying {cmd:\\} in Stata 8 just results in the printing of
{cmd:\}.  To get a double backslash in Stata 8 (the {cmd:\newline} command in
TeX), type {cmd:\\\}.

{p 6 8 2}- The dollar sign is used for global macro expansion in Stata.  Thus
{cmd:$x} would result in the display of the contents of global macro
{cmd:x} (or nothing, if the macro is empty).  Therefore, use
{cmd:\$} to produce {cmd:$} in the output.  For math mode in LaTeX, I
recommend using {cmd:\(}...{cmd:\)} instead of {cmd:$}...{cmd:$}.

{p 4 4 2}
Stata's {cmd:char()} function may also be used to specify odd characters
(see {helpb char()}).  In particular, {cmd:"`=char(9)'"}
results in a tab character and {cmd:"`=char(13)'"} results
in a carriage return.  For example, {bind:{cmd:delimiter(" `=char(9)' ")}}
specifies that a tab character with a leading and
a trailing blank be used as delimiter.

{p 4 4 2}
Tip: It is sometimes useful to set the format of all cells in a spreadsheet to
"Text" before pasting the estimates table.  This prevents the spreadsheet
program from trying to interpret the cells and ensures that the contents of
the table remain unchanged.

{marker atvar}{...}
{dlgtab:Using @-variables}

{p 4 4 2}
{cmd:estout} features several variables that can be used within string
specifications.  The following list provides an overview of these variables.

{p 5 8 2}o{space 2}In {cmd:prehead()},  {cmd:posthead()}, {cmd:prefoot()},
  and {cmd:postfoot()}, in the {cmd:begin()} and {cmd:end()} label
  suboptions, and in the {cmd:blist()} and {cmd:elist()} suboptions
  in {cmd:varlabels()}:

{p 12 16 2}{cmd:@span} returns the value of a count variable for the total number of physical
  columns of the table.

{p 12 16 2}{cmd:@M} returns the number of models in the table.

{p 12 16 2}{cmd:@E} returns the total number columns containing separate equations.

{p 12 16 2}{cmd:@width} returns the total width of the table (number of characters).

{p 12 16 2}{cmd:@hline} returns a horizontal line (series of dashes, by default;
  see the {cmd:hlinechar()} option).

{p 5 8 2}o{space 2}In {cmd:prehead()},  {cmd:posthead()}, {cmd:prefoot()},
  and {cmd:postfoot()}:

{p 12 16 2}{cmd:@title} returns the title specified with the {cmd:title()}
option.

{p 12 16 2}{cmd:@note} returns the note specified with the {cmd:note()} option.

{p 12 16 2}{cmd:@discrete} returns the explanations provided by the
  {cmd:discrete()} option (provided that the  {cmd:margin} option is activated).

{p 12 16 2}{cmd:@starlegend} returns a legend explaining the significance
symbols.

{p 5 8 2}o{space 2}In the   {cmd:prefix()} and {cmd:suffix()} suboptions of
{cmd:mgroups()}, {cmd:mlabels()}, {cmd:eqlabels()}, and {cmd:collabels()}, and
in the labels specified in these options:

{p 12 16 2}{cmd:@span} returns the number of spanned columns.

{p 5 8 2}o{space 2}In the {cmd:erepeat()} suboption of
  {cmd:mgroups()}, {cmd:mlabels()}, {cmd:eqlabels()}, and
  {cmd:collabels()}:

{p 12 16 2}{cmd:@span} returns the range of spanned columns (for example,
{cmd:2-4} if columns 2, 3 and 4 are spanned).

{marker defaults}{...}
{dlgtab:Default files}

{p 4 4 2}{ul:Creating new default files:}

{p 4 4 2}
To make available one's own set
of default options, proceed as follows:

{p 8 11 2}
1. Download {cmd:estout_mystyle.def} from the Statistical Software Components
archive (click
{stata "copy http://fmwww.bc.edu/repec/bocode/e/estout_mystyle.def estout_mystyle.def, text":here}
to copy the file from SSC and store it in the working directory).

{p 8 11 2}
2. Open {cmd:estout_mystyle.def} in a text editor and make the desired
modifications (click {stata "doedit estout_mystyle.def":here} to open
{cmd:estout_mystyle.def} in Stata's Do-file Editor).

{p 8 11 2}
3. Save the file in the current directory or elsewhere
in the ado-file path as {cmd:estout_}{it:newstyle}{cmd:.def}
(see {helpb sysdir}).

{p 4 4 2}To use the new options set in {cmd:estout}, type

        {inp:. estout} {it:...} {inp:, style(}{it:newstyle}{inp:)}


{p 4 4 2}{ul:Default file syntax:}

{p 4 4 2}
{cmd:estout} has two main types of options, which are treated differently in
default files.  On the one hand, there are simple on/off options without
arguments, like {cmd:legend} or {cmd:showtabs}.  To turn such an option on,
enter the option followed by the options name as an argument, that is, add the
line

        {it:option} {it:option}

{p 4 4 2}
to the default file.  For example,

        {inp:legend legend}

{p 4 4 2}
specifies that a legend be printed in the table footer.  Otherwise, if you
want to turn the option off, just delete or comment out the line that contains
it (or specify {it:option} without an argument).

{p 4 4 2}
To temporarily turn off an option that has been activated in a default file,
specify {cmd:no}{it:option} in the command line (do not, however, use
{cmd:no}{it:option} in default files).  For example, if the legend has been
turned on in the default file, but you want to suppress it in a specific call
of {cmd:estout}, type

        {inp:. estout} {it:...}{inp:, nolegend}

{p 4 4 2}
On the other hand, there are options that take arguments, such as
{cmd:prehead(}{it:args}{cmd:)}, {cmd:delimiter(}{it:args}{cmd:)}, or
{cmd:stats(}{it:args}{cmd:,} {it:...}{cmd:)}.  Such options are specified as

        {it:option} {it:args}

{p 4 4 2}
in the default file (where {it:args} must not include suboptions; see
below).  Specifying an option in the command line overwrites the settings from
the default file.  However, note that a {cmd:no} form, which exists for the
first option type, is not available here.

{p 4 4 2}
Last but not least, there are two options that reflect a combination of the
first and second types: {cmd:eform}[{cmd:(}{it:args}{cmd:)}] and
{cmd:margin}[{cmd:(}{it:args}{cmd:)}].  These options can be specified as
either

        {it:option} {it:option}

{p 4 4 2}
or

        {it:option} {it:args}

{p 4 4 2}
in the default file; the {cmd:no} form is allowed.

{p 4 4 2}
Many {cmd:estout} options have suboptions, that is, an option might take the
form {it:option}{cmd:(}{it:...}{cmd:,} {it:suboption}{cmd:)} or
{it:option}{cmd:(}{it:...}{cmd:,} {it:suboption}{cmd:(}{it:args}{cmd:))}.  In
the default file, the suboptions cannot be included in the
definition of a higher-level option.  Instead, they must be
specified in their own lines, as either

        {it:optionsuboption} {it:suboption}

{p 4 4 2}
or

        {it:optionsuboption} {it:args}

{p 4 4 2}
For a two-level nesting of options, the name
used to refer to the suboption is a concatenation of the option's name and the
suboption's name, that is,
{cmd:"}{it:optionsuboption}{cmd:"="}{it:option}{cmd:"+"}{it:suboption}{cmd:"}.
For example, the {cmd:labels()} suboption of the {cmd:stats()} option would be
set by the term {cmd:statslabels}.  Analogously, the three level nesting in
the {cmd:stats()} option yields suboption names composed of three names.  For
instance, the suboption called by the command

        {inp:. estout} {it:...}{inp:, stats(}{it:...}{inp:, labels(}{it:...}{inp:, prefix(}{it:args}{inp:)))}

{p 4 4 2}
would be referred to as

        {inp:statslabelsprefix} {it:args}

{p 4 4 2}
in the default file.  The {cmd:cells()} option represents an exception to
this rule.  It may be defined in the defaults file using
only a plain array of cells elements without suboptions, for example,

        {inp:cells "b se" p}

{p 4 4 2}
However, the suboptions of the cells elements may be referred to as
{it:el_suboption}, for example

        {inp:b_star star}

{p 4 4 2}
or

        {inp:se_par [ ]}


{p 4 4 2}{ul:Comments in default files:}

{p 4 4 2}
Be aware that the support for comments in defaults files is limited.  In
particular, the {cmd:/*} and {cmd:*/} comment indicators cannot be used.
The other comment indicators work (more or less) as usual.

{p 5 8 2}
o{space 2}Empty lines and lines beginning with {cmd:*} (with or without
preceding blanks) will be ignored.

{p 5 8 2}
o{space 2}{cmd://} preceded by one or more blanks indicates that the rest of
the line should be ignored.  Lines beginning with {cmd://} (with or without
preceding blanks) will be ignored.

{p 5 8 2}
o{space 2}{cmd:///} preceded by one or more blanks indicates that the rest of
the line should be ignored, and the part of the line preceding it should be
added to the next line.  In other words, {cmd:///} can be used to split
commands into two or more lines of code.


{marker ret}{...}
{title:Stored results}

{p 4 4 2}
{cmd:estout} stores the following in {cmd:r()}:

{p 4 4 2}Scalars
    {p_end}
{p 6 20 2}{cmd:r(nmodels)}{space 4}number of models
    {p_end}
{p 6 20 2}{cmd:r(ccols)}{space 6}number of columns per model in {cmd:r(coefs)}
    {p_end}

{p 4 4 2}Macros
    {p_end}
{p 6 20 2}{cmd:r(cmdline)}{space 4}command as typed
    {p_end}
{p 6 20 2}{cmd:r(names)}{space 6}names of models
    {p_end}
{p 6 20 2}{cmd:r(m}{it:#}{cmd:_}{it:name}{cmd:)}{space 4}model-specific
macros where {it:#} is the model number and {it:name} is macro name
    {p_end}

{p 4 4 2}Matrices
    {p_end}
{p 6 20 2}{cmd:r(coefs)}{space 6}coefficients
    {p_end}
{p 6 20 2}{cmd:r(stats)}{space 6}summary statistics
    {p_end}


{marker ref}{...}
{title:References}

{p 4 8 2}Cong, R. 2000. {browse "http://www.stata-press.com/journals/stbcontents/stb56.pdf":sg144: Marginal effects of the tobit model}.
{it:Stata Technical Bulletin} 56: 27-34. Reprinted in
{it:Stata Technical Bulletin Reprints}, vol. 10, pp. 189-197.  College
Station, TX: Stata Press.


{p 4 8 2}Jann, B. 2005.
{browse "http://www.stata-journal.com/article.html?article=st0085":Making regression tables from stored estimates}.
{it:Stata Journal} 5: 288-308.

{p 4 8 2}-----. 2007.
{browse "http://www.stata-journal.com/article.html?article=st0085_1":Making regression tables simplified}.
{it:Stata Journal} 7: 227-244.

{p 4 8 2}Newson, R. 2003.
{browse "http://www.stata-journal.com/article.html?article=st0043":Confidence intervals and p-values for delivery to the end user}.
{it:Stata Journal} 3: 245-269.


{marker ack}{...}
{title:Acknowledgments}

{p 4 4 2}
I thank many people
for their comments and suggestions. Among them
are
Joao Pedro Azevedo,
Kit Baum,
Elisabeth Coutts,
Henriette Engelhardt,
Jonathan Gardnerand,
Simone Hirschvogl,
Daniel Hoechle,
Friedrich Huebler,
Maren Kandulla,
J. Scott Long,
David Newhouse,
Clive Nicholas,
Fredrik Wallenberg,
Ian Watson, and
Vince Wiggins.


{marker aut}{...}
{title:Author}

{pstd}Ben Jann, Institute of Sociology, University of Bern, jann@soz.unibe.ch

{marker als}
{title:Also see}

{p 4 14 2}Article:  {it:Stata Journal}, volume 14, number 2: {browse "http://www.stata-journal.com/article.html?article=up0043":st0085_2},{break}
                    {it:Stata Journal}, volume 7, number 2: {browse "http://www.stata-journal.com/article.html?article=up0018":st0085_1},{break}
                    {it:Stata Journal}, volume 5, number 3: {browse "http://www.stata-journal.com/article.html?article=st0085":st0085}{p_end}

{p 5 14 2}Manual:  {manlink R estimates}

{p 7 14 2}Help: 
 {helpb estimates},
 {help estcom},
 {helpb est_table:estimates table},
 {helpb ereturn},
 {helpb format},
 {helpb file},
 {helpb mfx},
 {helpb eststo},
 {helpb esttab},
 {helpb estadd},
 {helpb estpost}
{p_end}
