# Supplementary material for: Can Simple Psychological Interventions Increase Preventive Health Investment?
Source: J Eur Econ Assoc. 2021 Nov 30;20(3):1001–47. doi: 10.1093/jeea/jvab052 (PMC9194950; doi:10.1093/jeea/jvab052)
Supplement: jvab052_John_Orkin_Reproduction [file jvab052_john_orkin_reproduction.zip › Reproduction/ado/_Archive/estpost.hlp]

{smcl}
{* 13sep2013}{...}
{hi:help estpost}{right: ({browse "http://www.stata-journal.com/article.html?article=up0043":SJ14-2: st0085_2})}
{hline}

{title:Title}

{p2colset 5 16 18 2}{...}
{p2col :{hi:estpost} {hline 2}}Post results from various commands in e(){p_end}
{p2colreset}{...}


{title:Syntax}

{p 8 15 2}
{cmd:estpost} {it:{help estpost##commands:subcommand}} [...]

{marker commands}
{synoptset 15}{...}
{synopthdr:subcommand}
{synoptline}
{synopt :{helpb estpost##summarize:{ul:su}mmarize}}post summary statistics{p_end}
{synopt :{helpb estpost##tabstat:tabstat}}post summary statistics{p_end}
{synopt :{helpb estpost##ttest:ttest}}post two-group mean-comparison tests{p_end}
{synopt :{helpb estpost##prtest:prtest}}post two-group tests of proportions{p_end}
{synopt :{helpb estpost##tabulate:{ul:ta}bulate}}post one-way or two-way frequency table{p_end}
{synopt :{helpb estpost##svy_tabulate:svy: {ul:ta}bulate}}post frequency table for survey data{p_end}
{synopt :{helpb estpost##correlate:{ul:cor}relate}}post correlations{p_end}
{synopt :{helpb estpost##ci:ci}}post confidence intervals for means, proportions, or counts{p_end}
{synopt :{helpb estpost##stci:stci}}post confidence intervals for means and percentiles of survival time{p_end}
{synopt :{helpb estpost##margins:margins}}post results from {cmd:margins} (Stata 11 or later){p_end}
{synoptline}
{p2colreset}{...}


{title:Description}

{p 4 4 2}
{cmd:estpost} posts results from various Stata commands in {cmd:e()}
so that they can be tabulated using {helpb esttab} or {helpb estout}.  Type
{helpb ereturn:ereturn list} after {cmd:estpost} to list the elements saved
in {cmd:e()}.


{title:Commands}
{marker summarize}
{dlgtab:summarize}

{p 4 15 2}
{cmd:estpost} {cmdab:su:mmarize}
    [{it:{help varlist}}] {ifin} [{it:{help weight}}]
    [{cmd:,}
        {cmdab:d:etail}
        {cmdab:mean:only}
        {cmdab:list:wise}
        {cmdab:case:wise}
        {cmdab:q:uietly}
        {cmdab:es:ample}]

{p 4 4 2}
    posts summary statistics computed by {helpb summarize}.  If no
    {it:varlist} is specified, summary statistics are calculated for all
    variables in the dataset.

{p 4 4 2}
    {cmd:aweight}s, {cmd:fweight}s, and {cmd:iweight}s are allowed
    (however, {cmd:iweight}s may not be used with the {cmd:detail} option);
    see {help weight}.

{p 4 4 2}
    Options are

{p 8 12 2}
        {cmd:detail} and {cmd:meanonly}; see {helpb summarize}.

{p 8 12 2}
	{cmd:listwise} handles missing values through listwise deletion,
	meaning that an observation is omitted from the estimation sample if
	any of the variables in {it:varlist} is missing for that observation.
	The default is to determine the used observations for each variable
	separately without regard to whether other variables are missing.
	{cmd:casewise} is a synonym for {cmd:listwise}.

{p 8 12 2}
        {cmd:quietly} suppresses the output.

{p 8 12 2}
        {cmd:esample} marks the estimation sample in {cmd:e(sample)}.

{p 4 4 2}
        {cmd:estpost summarize} stores the following in {cmd:e()}:

{synoptset 20 tabbed}{...}
{p2col 5 20 24 2: Matrices}{p_end}
{synopt:{cmd:e(count)}}number of observations{p_end}
{synopt:{cmd:e(mean)}}mean{p_end}
{synopt:{cmd:e(min)}}minimum{p_end}
{synopt:{cmd:e(max)}}maximum{p_end}
{synopt:{cmd:e(sum)}}sum of variable{p_end}
{synopt:{cmd:e(sum_w)}}sum of the weights{p_end}
{synopt:{cmd:e(Var)}}variance (unless {cmd:meanonly}){p_end}
{synopt:{cmd:e(sd)}}standard deviation (unless {cmd:meanonly}){p_end}
{synopt:{cmd:e(p1)}}1st percentile ({cmd:detail} only){p_end}
{synopt:{cmd:e(p5)}}5th percentile ({cmd:detail} only){p_end}
{synopt:{cmd:e(p10)}}10th percentile ({cmd:detail} only){p_end}
{synopt:{cmd:e(p25)}}25th percentile ({cmd:detail} only){p_end}
{synopt:{cmd:e(p50)}}50th percentile ({cmd:detail} only){p_end}
{synopt:{cmd:e(p75)}}75th percentile ({cmd:detail} only){p_end}
{synopt:{cmd:e(p90)}}90th percentile ({cmd:detail} only){p_end}
{synopt:{cmd:e(p95)}}95th percentile ({cmd:detail} only){p_end}
{synopt:{cmd:e(p99)}}99th percentile ({cmd:detail} only){p_end}
{synopt:{cmd:e(skewness)}}skewness ({cmd:detail} only){p_end}
{synopt:{cmd:e(kurtosis)}}kurtosis ({cmd:detail} only){p_end}

{p 4 4 2}
    Example:

{* begin example summarize }{...}
        {com}. sysuse auto, clear
        {txt}(1978 Automobile Data)

        {com}. estpost summarize price mpg rep78 foreign

        {txt}{ralign 12:} {c |} {ralign 9:e(count)}  {ralign 9:e(sum_w)}  {ralign 9:e(mean)}  {ralign 9:e(Var)}  {ralign 9:e(sd)}
        {hline 13}{c   +}{hline 11}{hline 11}{hline 11}{hline 11}{hline 11}
        {ralign 12:price} {c |} {ralign 9:{res:{sf:       74}}}  {ralign 9:{res:{sf:       74}}}  {ralign 9:{res:{sf: 6165.257}}}  {ralign 9:{res:{sf:  8699526}}}  {ralign 9:{res:{sf: 2949.496}}}
        {ralign 12:mpg} {c |} {ralign 9:{res:{sf:       74}}}  {ralign 9:{res:{sf:       74}}}  {ralign 9:{res:{sf:  21.2973}}}  {ralign 9:{res:{sf: 33.47205}}}  {ralign 9:{res:{sf: 5.785503}}}
        {ralign 12:rep78} {c |} {ralign 9:{res:{sf:       69}}}  {ralign 9:{res:{sf:       69}}}  {ralign 9:{res:{sf: 3.405797}}}  {ralign 9:{res:{sf: .9799659}}}  {ralign 9:{res:{sf: .9899323}}}
        {ralign 12:foreign} {c |} {ralign 9:{res:{sf:       74}}}  {ralign 9:{res:{sf:       74}}}  {ralign 9:{res:{sf: .2972973}}}  {ralign 9:{res:{sf: .2117734}}}  {ralign 9:{res:{sf: .4601885}}}

        {ralign 12:} {c |} {ralign 9:e(min)}  {ralign 9:e(max)}  {ralign 9:e(sum)}
        {hline 13}{c   +}{hline 11}{hline 11}{hline 11}
        {ralign 12:price} {c |} {ralign 9:{res:{sf:     3291}}}  {ralign 9:{res:{sf:    15906}}}  {ralign 9:{res:{sf:   456229}}}
        {ralign 12:mpg} {c |} {ralign 9:{res:{sf:       12}}}  {ralign 9:{res:{sf:       41}}}  {ralign 9:{res:{sf:     1576}}}
        {ralign 12:rep78} {c |} {ralign 9:{res:{sf:        1}}}  {ralign 9:{res:{sf:        5}}}  {ralign 9:{res:{sf:      235}}}
        {ralign 12:foreign} {c |} {ralign 9:{res:{sf:        0}}}  {ralign 9:{res:{sf:        1}}}  {ralign 9:{res:{sf:       22}}}

        {com}. esttab ., cells("mean sd count") noobs
        {res}
        {txt}{hline 51}
        {txt}                      (1)
        {txt}
        {txt}                     mean           sd        count
        {txt}{hline 51}
        {txt}price       {res}     6165.257     2949.496           74{txt}
        {txt}mpg         {res}      21.2973     5.785503           74{txt}
        {txt}rep78       {res}     3.405797     .9899323           69{txt}
        {txt}foreign     {res}     .2972973     .4601885           74{txt}
        {txt}{hline 51}
{* end example }{txt}{...}

{marker tabstat}
{dlgtab:tabstat}

{p 4 15 2}
{cmd:estpost} {cmdab:tabstat}
    {it:{help varlist}} {ifin} {weight}
    [{cmd:,}
        {cmdab:s:tatistics:(}{it:{help tabstat##statname:statname}} [{it:...}]{cmd:)}
        {cmdab:c:olumns:(}{cmdab:v:ariables}|{cmdab:s:tatistics:)}
        {cmd:by(}{it:varname}{cmd:)}
        {cmdab:not:otal}
        {cmdab:m:issing}
        {cmdab:list:wise}
        {cmdab:case:wise}
        {cmdab:q:uietly}
        {cmdab:es:ample}]

{p 4 4 2}
posts summary statistics computed by {helpb tabstat}.  {cmd:aweight}s and
{cmd:fweight}s are allowed; see {help weight}.

{p 4 4 2}
    Options are

{p 8 12 2}
	{cmd:statistics()}, {cmd:columns()}, {cmd:by()}, {cmd:nototal}, and
	{cmd:missing}; see {helpb tabstat}.

{p 8 12 2}
	{cmd:listwise} handles missing values through listwise deletion,
	meaning that an observation is omitted from the estimation sample if
	any of the variables in {it:varlist} is missing for that observation.
	The default is to determine the used observations for each variable
	separately without regard to whether other variables are missing.
	{cmd:casewise} is a synonym for {cmd:listwise}.

{p 8 12 2}
        {cmd:quietly} suppresses the output.

{p 8 12 2}
        {cmd:esample} marks the estimation sample in {cmd:e(sample)}.

{p 4 4 2}A vector of results is saved in {cmd:e()} for each specified
variable or statistic, depending on {cmd:columns()}.

{p 4 4 2}
    Examples:

{* begin example tabstat }{...}
        {com}. sysuse auto, clear
        {txt}(1978 Automobile Data)

        {com}. estpost tabstat price mpg rep78, listwise ///
        >     statistics(mean sd)

        {txt}Summary statistics: mean sd
             for variables: price mpg rep78

        {ralign 12:} {c |} {ralign 9:e(price)}  {ralign 9:e(mpg)}  {ralign 9:e(rep78)}
        {hline 13}{c   +}{hline 11}{hline 11}{hline 11}
        {ralign 12:mean} {c |} {ralign 9:{res:{sf: 6146.043}}}  {ralign 9:{res:{sf: 21.28986}}}  {ralign 9:{res:{sf: 3.405797}}}
        {ralign 12:sd} {c |} {ralign 9:{res:{sf:  2912.44}}}  {ralign 9:{res:{sf: 5.866408}}}  {ralign 9:{res:{sf: .9899323}}}

        {com}. esttab ., cells("price mpg rep78")
        {res}
        {txt}{hline 51}
        {txt}                      (1)
        {txt}
        {txt}                    price          mpg        rep78
        {txt}{hline 51}
        {txt}mean        {res}     6146.043     21.28986     3.405797{txt}
        {txt}sd          {res}      2912.44     5.866408     .9899323{txt}
        {txt}{hline 51}
        {txt}N           {res}           69                          {txt}
        {txt}{hline 51}

        {com}. estpost tabstat price mpg rep78, listwise ///
        >     statistics(mean sd) columns(statistics)

        {txt}Summary statistics: mean sd
             for variables: price mpg rep78

        {ralign 12:} {c |} {ralign 9:e(mean)}  {ralign 9:e(sd)}
        {hline 13}{c   +}{hline 11}{hline 11}
        {ralign 12:price} {c |} {ralign 9:{res:{sf: 6146.043}}}  {ralign 9:{res:{sf:  2912.44}}}
        {ralign 12:mpg} {c |} {ralign 9:{res:{sf: 21.28986}}}  {ralign 9:{res:{sf: 5.866408}}}
        {ralign 12:rep78} {c |} {ralign 9:{res:{sf: 3.405797}}}  {ralign 9:{res:{sf: .9899323}}}

        {com}. esttab ., cells("mean(fmt(a3)) sd")
        {res}
        {txt}{hline 38}
        {txt}                      (1)
        {txt}
        {txt}                     mean           sd
        {txt}{hline 38}
        {txt}price       {res}       6146.0       2912.4{txt}
        {txt}mpg         {res}        21.29        5.866{txt}
        {txt}rep78       {res}        3.406        0.990{txt}
        {txt}{hline 38}
        {txt}N           {res}           69             {txt}
        {txt}{hline 38}

        {com}. estpost tabstat price mpg rep78, by(foreign) ///
        >     statistics(mean sd) columns(statistics) listwise

        {txt}Summary statistics: mean sd
             for variables: price mpg rep78
          by categories of: foreign

        {ralign 12:foreign} {c |} {ralign 9:e(mean)}  {ralign 9:e(sd)}
        {hline 13}{c   +}{hline 11}{hline 11}
        {res:{lalign 13:Domestic}}{c |}{space 11}{space 11}
        {ralign 12:price} {c |} {ralign 9:{res:{sf:  6179.25}}}  {ralign 9:{res:{sf: 3188.969}}}
        {ralign 12:mpg} {c |} {ralign 9:{res:{sf: 19.54167}}}  {ralign 9:{res:{sf: 4.753312}}}
        {ralign 12:rep78} {c |} {ralign 9:{res:{sf: 3.020833}}}  {ralign 9:{res:{sf:  .837666}}}
        {hline 13}{c   +}{hline 11}{hline 11}
        {res:{lalign 13:Foreign}}{c |}{space 11}{space 11}
        {ralign 12:price} {c |} {ralign 9:{res:{sf: 6070.143}}}  {ralign 9:{res:{sf: 2220.984}}}
        {ralign 12:mpg} {c |} {ralign 9:{res:{sf: 25.28571}}}  {ralign 9:{res:{sf: 6.309856}}}
        {ralign 12:rep78} {c |} {ralign 9:{res:{sf: 4.285714}}}  {ralign 9:{res:{sf: .7171372}}}
        {hline 13}{c   +}{hline 11}{hline 11}
        {res:{lalign 13:Total}}{c |}{space 11}{space 11}
        {ralign 12:price} {c |} {ralign 9:{res:{sf: 6146.043}}}  {ralign 9:{res:{sf:  2912.44}}}
        {ralign 12:mpg} {c |} {ralign 9:{res:{sf: 21.28986}}}  {ralign 9:{res:{sf: 5.866408}}}
        {ralign 12:rep78} {c |} {ralign 9:{res:{sf: 3.405797}}}  {ralign 9:{res:{sf: .9899323}}}

        {com}. esttab ., main(mean) aux(sd) nostar unstack ///
        >     noobs nonote label
        {res}
        {txt}{hline 59}
        {txt}                              (1)
        {txt}
        {txt}                         Domestic      Foreign        Total
        {txt}{hline 59}
        {txt}Price               {res}       6179.3       6070.1       6146.0{txt}
                            {res} {ralign 12:{txt:(}3189.0{txt:)}} {ralign 12:{txt:(}2221.0{txt:)}} {ralign 12:{txt:(}2912.4{txt:)}}{txt}

        {txt}Mileage (mpg)       {res}        19.54        25.29        21.29{txt}
                            {res} {ralign 12:{txt:(}4.753{txt:)}} {ralign 12:{txt:(}6.310{txt:)}} {ralign 12:{txt:(}5.866{txt:)}}{txt}

        {txt}Repair Record 1978  {res}        3.021        4.286        3.406{txt}
                            {res} {ralign 12:{txt:(}0.838{txt:)}} {ralign 12:{txt:(}0.717{txt:)}} {ralign 12:{txt:(}0.990{txt:)}}{txt}
        {txt}{hline 59}
{* end example }{txt}{...}

{marker ttest}
{dlgtab:ttest}

{p 4 15 2}
{cmd:estpost} {cmdab:ttest}
    {it:{help varlist}} {ifin}{cmd:,}
    {cmd:by(}{it:groupvar}{cmd:)}
    [{cmdab:une:qual} {cmdab:w:elch}
        {cmdab:list:wise}
        {cmdab:case:wise}
        {cmdab:q:uietly}
        {cmdab:es:ample}]

{p 4 4 2}
    posts two-group mean-comparison tests computed by {helpb ttest}.

{p 4 4 2}
    Options are

{p 8 12 2}
	{cmd:by()}, {cmd:unequal}, and {cmd:welch}; see {helpb ttest}.

{p 8 12 2}
	{cmd:listwise} handles missing values through listwise deletion,
	meaning that an observation is omitted from the estimation sample if
	any of the variables in {it:varlist} is missing for that observation.
	The default is to determine the used observations for each variable
	separately without regard to whether other variables are missing.
	{cmd:casewise} is a synonym for {cmd:listwise}.

{p 8 12 2}
        {cmd:quietly} suppresses the output.

{p 8 12 2}
        {cmd:esample} marks the estimation sample in {cmd:e(sample)}.

{p 4 4 2}
{cmd:estpost ttest} stores the following in {cmd:e()}:

{synoptset 20 tabbed}{...}
{p2col 5 20 24 2: Matrices}{p_end}
{synopt:{cmd:e(b)}}mean difference{p_end}
{synopt:{cmd:e(count)}}number of observations{p_end}
{synopt:{cmd:e(se)}}standard error of difference{p_end}
{synopt:{cmd:e(t)}}t statistic{p_end}
{synopt:{cmd:e(df_t)}}degrees of freedom{p_end}
{synopt:{cmd:e(p_l)}}lower one-sided p-value{p_end}
{synopt:{cmd:e(p)}}two-sided p-value{p_end}
{synopt:{cmd:e(p_u)}}upper one-sided p-value{p_end}
{synopt:{cmd:e(N_1)}}number of observations in group 1{p_end}
{synopt:{cmd:e(mu_1)}}mean in group 1{p_end}
{synopt:{cmd:e(N_2)}}number of observations in group 2{p_end}
{synopt:{cmd:e(mu_2)}}mean in group 2{p_end}

{p 4 4 2}
    Example:

{* begin example ttest }{...}
        {com}. sysuse auto, clear
        {txt}(1978 Automobile Data)

        {com}. estpost ttest price mpg headroom trunk, by(foreign)

        {txt}{ralign 12:} {c |} {ralign 9:e(b)}  {ralign 9:e(count)}  {ralign 9:e(se)}  {ralign 9:e(t)}  {ralign 9:e(df_t)}
        {hline 13}{c   +}{hline 11}{hline 11}{hline 11}{hline 11}{hline 11}
        {ralign 12:price} {c |} {ralign 9:{res:{sf:-312.2587}}}  {ralign 9:{res:{sf:       74}}}  {ralign 9:{res:{sf: 754.4488}}}  {ralign 9:{res:{sf:-.4138899}}}  {ralign 9:{res:{sf:       72}}}
        {ralign 12:mpg} {c |} {ralign 9:{res:{sf:-4.945804}}}  {ralign 9:{res:{sf:       74}}}  {ralign 9:{res:{sf: 1.362162}}}  {ralign 9:{res:{sf:-3.630848}}}  {ralign 9:{res:{sf:       72}}}
        {ralign 12:headroom} {c |} {ralign 9:{res:{sf: .5402098}}}  {ralign 9:{res:{sf:       74}}}  {ralign 9:{res:{sf: .2070884}}}  {ralign 9:{res:{sf: 2.608596}}}  {ralign 9:{res:{sf:       72}}}
        {ralign 12:trunk} {c |} {ralign 9:{res:{sf: 3.340909}}}  {ralign 9:{res:{sf:       74}}}  {ralign 9:{res:{sf: 1.022208}}}  {ralign 9:{res:{sf: 3.268327}}}  {ralign 9:{res:{sf:       72}}}

        {ralign 12:} {c |} {ralign 9:e(p_l)}  {ralign 9:e(p)}  {ralign 9:e(p_u)}  {ralign 9:e(N_1)}  {ralign 9:e(mu_1)}
        {hline 13}{c   +}{hline 11}{hline 11}{hline 11}{hline 11}{hline 11}
        {ralign 12:price} {c |} {ralign 9:{res:{sf: .3400925}}}  {ralign 9:{res:{sf: .6801851}}}  {ralign 9:{res:{sf: .6599075}}}  {ralign 9:{res:{sf:       52}}}  {ralign 9:{res:{sf: 6072.423}}}
        {ralign 12:mpg} {c |} {ralign 9:{res:{sf: .0002627}}}  {ralign 9:{res:{sf: .0005254}}}  {ralign 9:{res:{sf: .9997373}}}  {ralign 9:{res:{sf:       52}}}  {ralign 9:{res:{sf: 19.82692}}}
        {ralign 12:headroom} {c |} {ralign 9:{res:{sf: .9944757}}}  {ralign 9:{res:{sf: .0110486}}}  {ralign 9:{res:{sf: .0055243}}}  {ralign 9:{res:{sf:       52}}}  {ralign 9:{res:{sf: 3.153846}}}
        {ralign 12:trunk} {c |} {ralign 9:{res:{sf:   .99917}}}  {ralign 9:{res:{sf:   .00166}}}  {ralign 9:{res:{sf:   .00083}}}  {ralign 9:{res:{sf:       52}}}  {ralign 9:{res:{sf:    14.75}}}

        {ralign 12:} {c |} {ralign 9:e(N_2)}  {ralign 9:e(mu_2)}
        {hline 13}{c   +}{hline 11}{hline 11}
        {ralign 12:price} {c |} {ralign 9:{res:{sf:       22}}}  {ralign 9:{res:{sf: 6384.682}}}
        {ralign 12:mpg} {c |} {ralign 9:{res:{sf:       22}}}  {ralign 9:{res:{sf: 24.77273}}}
        {ralign 12:headroom} {c |} {ralign 9:{res:{sf:       22}}}  {ralign 9:{res:{sf: 2.613636}}}
        {ralign 12:trunk} {c |} {ralign 9:{res:{sf:       22}}}  {ralign 9:{res:{sf: 11.40909}}}

        {com}. esttab ., wide
        {res}
        {txt}{hline 41}
        {txt}                      (1)
        {txt}
        {txt}{hline 41}
        {txt}price       {res}       -312.3    {ralign 12:{txt:(}-0.41{txt:)}}{txt}
        {txt}mpg         {res}       -4.946*** {ralign 12:{txt:(}-3.63{txt:)}}{txt}
        {txt}headroom    {res}        0.540*   {ralign 12:{txt:(}2.61{txt:)}}{txt}
        {txt}trunk       {res}        3.341**  {ralign 12:{txt:(}3.27{txt:)}}{txt}
        {txt}{hline 41}
        {txt}N           {res}           74                {txt}
        {txt}{hline 41}
        {txt}t statistics in parentheses
        {txt}* p<0.05, ** p<0.01, *** p<0.001
{* end example }{txt}{...}

{marker prtest}
{dlgtab:prtest}

{p 4 15 2}
{cmd:estpost} {cmdab:prtest}
    {it:{help varlist}} {ifin}{cmd:,}
    {cmd:by(}{it:groupvar}{cmd:)}
    [{cmdab:list:wise}
        {cmdab:case:wise}
        {cmdab:q:uietly}
        {cmdab:es:ample}]

{p 4 4 2}
    posts two-group tests of proportions computed by {helpb prtest}.

{p 4 4 2}
    Options are

{p 8 12 2}
        {cmd:by()}; see {helpb prtest}.

{p 8 12 2}
	{cmd:listwise} handles missing values through listwise deletion,
	meaning that an observation is omitted from the estimation sample if
	any of the variables in {it:varlist} is missing for that observation.
	The default is to determine the used observations for each variable
	separately without regard to whether other variables are missing.
	{cmd:casewise} is a synonym for {cmd:listwise}.

{p 8 12 2}
        {cmd:quietly} suppresses the output.

{p 8 12 2}
        {cmd:esample} marks the estimation sample in {cmd:e(sample)}.

{p 4 4 2}
{cmd:estpost prtest} stores the following in {cmd:e()}:

{synoptset 20 tabbed}{...}
{p2col 5 20 24 2: Matrices}{p_end}
{synopt:{cmd:e(b)}}difference in proportions{p_end}
{synopt:{cmd:e(count)}}number of observations{p_end}
{synopt:{cmd:e(se)}}standard error of difference{p_end}
{synopt:{cmd:e(se0)}}standard error under Ho{p_end}
{synopt:{cmd:e(z)}}z statistic{p_end}
{synopt:{cmd:e(p_l)}}lower one-sided p-value{p_end}
{synopt:{cmd:e(p)}}two-sided p-value{p_end}
{synopt:{cmd:e(p_u)}}upper one-sided p-value{p_end}
{synopt:{cmd:e(N_1)}}number of observations in group 1{p_end}
{synopt:{cmd:e(P_1)}}proportion in group 1{p_end}
{synopt:{cmd:e(N_2)}}number of observations in group 2{p_end}
{synopt:{cmd:e(P_2)}}proportion in group 2{p_end}

{p 4 4 2}
    Example:

{* begin example prtest }{...}
        {com}. webuse cure2, clear
        {txt}
        {com}. estpost prtest cure, by(sex)

        {txt}{ralign 12:} {c |} {ralign 9:e(b)}  {ralign 9:e(count)}  {ralign 9:e(se)}  {ralign 9:e(se0)}  {ralign 9:e(z)}
        {hline 13}{c   +}{hline 11}{hline 11}{hline 11}{hline 11}{hline 11}
        {ralign 12:cure} {c |} {ralign 9:{res:{sf:-.0729167}}}  {ralign 9:{res:{sf:      109}}}  {ralign 9:{res:{sf: .0933123}}}  {ralign 9:{res:{sf: .0942404}}}  {ralign 9:{res:{sf:-.7737309}}}

        {ralign 12:} {c |} {ralign 9:e(p_l)}  {ralign 9:e(p)}  {ralign 9:e(p_u)}  {ralign 9:e(N_1)}  {ralign 9:e(P_1)}
        {hline 13}{c   +}{hline 11}{hline 11}{hline 11}{hline 11}{hline 11}
        {ralign 12:cure} {c |} {ralign 9:{res:{sf:  .219545}}}  {ralign 9:{res:{sf:   .43909}}}  {ralign 9:{res:{sf:  .780455}}}  {ralign 9:{res:{sf:       64}}}  {ralign 9:{res:{sf:   .59375}}}

        {ralign 12:} {c |} {ralign 9:e(N_2)}  {ralign 9:e(P_2)}
        {hline 13}{c   +}{hline 11}{hline 11}
        {ralign 12:cure} {c |} {ralign 9:{res:{sf:       45}}}  {ralign 9:{res:{sf: .6666667}}}

        {com}. esttab ., cell("b se0 z p")
        {res}
        {txt}{hline 64}
        {txt}                      (1)
        {txt}
        {txt}                        b          se0            z            p
        {txt}{hline 64}
        {txt}cure        {res}    -.0729167     .0942404    -.7737309       .43909{txt}
        {txt}{hline 64}
        {txt}N           {res}          109                                       {txt}
        {txt}{hline 64}
{* end example }{txt}{...}

{marker tabulate}
{dlgtab:tabulate}

{p 4 4 2}One-way table:

{p 8 15 2}
{cmd:estpost} {cmdab:ta:bulate}
    {it:varname} {ifin} {weight}
    [{cmd:,}
        {cmdab:m:issing}
        {cmdab:nol:abel}
        {cmd:sort}
        {cmd:subpop(}{it:varname}{cmd:)}
        {cmdab:notot:al}
        {cmdab:q:uietly}
        {cmdab:es:ample}]

{p 4 4 2}Two-way table:

{p 8 15 2}
{cmd:estpost} {cmdab:ta:bulate}
    {it:varname1} {it:varname2} {ifin} {weight}
    [{cmd:,}
        {cmdab:m:issing}
        {cmdab:nol:abel}
        {cmdab:ch:i2}
        {cmdab:e:xact}[{cmd:(}{it:#}{cmd:)}]
        {cmdab:g:amma}
        {cmdab:lr:chi2}
        {cmdab:t:aub}
        {cmdab:v}
        {cmdab:notot:al}
        {cmdab:q:uietly}
        {cmdab:es:ample}]

{p 4 4 2}
    {cmd:estpost tabulate} posts a one-way or two-way table
    computed by {helpb tabulate}.  {cmd:fweight}s, {cmd:aweight}s,
    and {cmd:iweight}s are allowed;  see {help weight}.

{p 4 4 2}
    Options are

{p 8 12 2}
        {cmd:missing},
        {cmd:nolabel},
        {cmd:sort},
        {cmd:subpop()},
        {cmd:chi2},
        {cmd:exact},
        {cmd:gamma},
        {cmd:lrchi2},
        {cmd:taub}, and
        {cmd:v}; see {helpb tabulate}.

{p 8 12 2}
        {cmdab:nototal} omits row and column totals.

{p 8 12 2}
        {cmd:quietly} suppresses the output.

{p 8 12 2}
        {cmd:esample} marks the estimation sample in {cmd:e(sample)}.

{p 4 4 2}{cmd:estpost tabulate} stores the following in {cmd:e()}:

{synoptset 20 tabbed}{...}
{p2col 5 20 24 2: Matrices}{p_end}
{synopt:{cmd:e(b)}}frequency counts{p_end}
{synopt:{cmd:e(pct)}}percent{p_end}
{synopt:{cmd:e(cumpct)}}cumulative percent (one-way only){p_end}
{synopt:{cmd:e(colpct)}}column percent (two-way only){p_end}
{synopt:{cmd:e(rowpct)}}row percent (two-way only){p_end}

{p 4 4 2}If two-way options such as, for example, {cmd:chi2} or {cmd:exact}
are specified, the results of the tests are added as scalars in {cmd:e()}
using the names documented in {helpb tabulate:{bind:[R] tabulate}}.

{p 4 4 2}The value labels of the row variable are stored as names in the saved
vectors, unless no label exceeds 30 characters or contains unsuitable
characters, in which case the labels are stored in macro {cmd:e(labels)}.
Type {cmd:varlabels(`e(labels)')} in {helpb esttab} or {helpb estout} to use
the labels stored {cmd:e(labels)}.  The value labels of the column variable
are stored as equation names or, alternatively, in macro {cmd:e(eqlabels)}.
Type {cmd:eqlabels(`e(eqlabels)')} in {helpb esttab} or {helpb estout} to use
the labels stored in {cmd:e(eqlabels)}.

{p 4 4 2}Examples:

{* begin example tabulate }{...}
        {com}. sysuse auto, clear
        {txt}(1978 Automobile Data)

        {com}. estpost tabulate foreign

        {txt}{ralign 12:foreign} {c |} {ralign 9:e(b)}  {ralign 9:e(pct)}  {ralign 9:e(cumpct)}
        {hline 13}{c   +}{hline 11}{hline 11}{hline 11}
        {ralign 12:Domestic} {c |} {ralign 9:{res:{sf:       52}}}  {ralign 9:{res:{sf: 70.27027}}}  {ralign 9:{res:{sf: 70.27027}}}
        {ralign 12:Foreign} {c |} {ralign 9:{res:{sf:       22}}}  {ralign 9:{res:{sf: 29.72973}}}  {ralign 9:{res:{sf:      100}}}
        {hline 13}{c   +}{hline 11}{hline 11}{hline 11}
        {ralign 12:Total} {c |} {ralign 9:{res:{sf:       74}}}  {ralign 9:{res:{sf:      100}}}  {ralign 9:{res:{sf:{space 9}}}}

        {com}. esttab ., cells("b pct(fmt(2)) cumpct(fmt(2))") noobs
        {res}
        {txt}{hline 51}
        {txt}                      (1)
        {txt}                  foreign
        {txt}                        b          pct       cumpct
        {txt}{hline 51}
        {txt}Domestic    {res}           52        70.27        70.27{txt}
        {txt}Foreign     {res}           22        29.73       100.00{txt}
        {txt}Total       {res}           74       100.00             {txt}
        {txt}{hline 51}

        {com}. estpost tabulate rep78 foreign

        {res}foreign     {txt} {c |}{space 44}
        {ralign 12:rep78} {c |} {ralign 9:e(b)}  {ralign 9:e(pct)}  {ralign 9:e(colpct)}  {ralign 9:e(rowpct)}
        {hline 13}{c   +}{hline 11}{hline 11}{hline 11}{hline 11}
        {res:{lalign 13:Domestic}}{c |}{space 11}{space 11}{space 11}{space 11}
        {ralign 12:1} {c |} {ralign 9:{res:{sf:        2}}}  {ralign 9:{res:{sf: 2.898551}}}  {ralign 9:{res:{sf: 4.166667}}}  {ralign 9:{res:{sf:      100}}}
        {ralign 12:2} {c |} {ralign 9:{res:{sf:        8}}}  {ralign 9:{res:{sf:  11.5942}}}  {ralign 9:{res:{sf: 16.66667}}}  {ralign 9:{res:{sf:      100}}}
        {ralign 12:3} {c |} {ralign 9:{res:{sf:       27}}}  {ralign 9:{res:{sf: 39.13043}}}  {ralign 9:{res:{sf:    56.25}}}  {ralign 9:{res:{sf:       90}}}
        {ralign 12:4} {c |} {ralign 9:{res:{sf:        9}}}  {ralign 9:{res:{sf: 13.04348}}}  {ralign 9:{res:{sf:    18.75}}}  {ralign 9:{res:{sf:       50}}}
        {ralign 12:5} {c |} {ralign 9:{res:{sf:        2}}}  {ralign 9:{res:{sf: 2.898551}}}  {ralign 9:{res:{sf: 4.166667}}}  {ralign 9:{res:{sf: 18.18182}}}
        {ralign 12:Total} {c |} {ralign 9:{res:{sf:       48}}}  {ralign 9:{res:{sf: 69.56522}}}  {ralign 9:{res:{sf:      100}}}  {ralign 9:{res:{sf: 69.56522}}}
        {hline 13}{c   +}{hline 11}{hline 11}{hline 11}{hline 11}
        {res:{lalign 13:Foreign}}{c |}{space 11}{space 11}{space 11}{space 11}
        {ralign 12:1} {c |} {ralign 9:{res:{sf:        0}}}  {ralign 9:{res:{sf:        0}}}  {ralign 9:{res:{sf:        0}}}  {ralign 9:{res:{sf:        0}}}
        {ralign 12:2} {c |} {ralign 9:{res:{sf:        0}}}  {ralign 9:{res:{sf:        0}}}  {ralign 9:{res:{sf:        0}}}  {ralign 9:{res:{sf:        0}}}
        {ralign 12:3} {c |} {ralign 9:{res:{sf:        3}}}  {ralign 9:{res:{sf: 4.347826}}}  {ralign 9:{res:{sf: 14.28571}}}  {ralign 9:{res:{sf:       10}}}
        {ralign 12:4} {c |} {ralign 9:{res:{sf:        9}}}  {ralign 9:{res:{sf: 13.04348}}}  {ralign 9:{res:{sf: 42.85714}}}  {ralign 9:{res:{sf:       50}}}
        {ralign 12:5} {c |} {ralign 9:{res:{sf:        9}}}  {ralign 9:{res:{sf: 13.04348}}}  {ralign 9:{res:{sf: 42.85714}}}  {ralign 9:{res:{sf: 81.81818}}}
        {ralign 12:Total} {c |} {ralign 9:{res:{sf:       21}}}  {ralign 9:{res:{sf: 30.43478}}}  {ralign 9:{res:{sf:      100}}}  {ralign 9:{res:{sf: 30.43478}}}
        {hline 13}{c   +}{hline 11}{hline 11}{hline 11}{hline 11}
        {res:{lalign 13:Total}}{c |}{space 11}{space 11}{space 11}{space 11}
        {ralign 12:1} {c |} {ralign 9:{res:{sf:        2}}}  {ralign 9:{res:{sf: 2.898551}}}  {ralign 9:{res:{sf: 2.898551}}}  {ralign 9:{res:{sf:      100}}}
        {ralign 12:2} {c |} {ralign 9:{res:{sf:        8}}}  {ralign 9:{res:{sf:  11.5942}}}  {ralign 9:{res:{sf:  11.5942}}}  {ralign 9:{res:{sf:      100}}}
        {ralign 12:3} {c |} {ralign 9:{res:{sf:       30}}}  {ralign 9:{res:{sf: 43.47826}}}  {ralign 9:{res:{sf: 43.47826}}}  {ralign 9:{res:{sf:      100}}}
        {ralign 12:4} {c |} {ralign 9:{res:{sf:       18}}}  {ralign 9:{res:{sf: 26.08696}}}  {ralign 9:{res:{sf: 26.08696}}}  {ralign 9:{res:{sf:      100}}}
        {ralign 12:5} {c |} {ralign 9:{res:{sf:       11}}}  {ralign 9:{res:{sf: 15.94203}}}  {ralign 9:{res:{sf: 15.94203}}}  {ralign 9:{res:{sf:      100}}}
        {ralign 12:Total} {c |} {ralign 9:{res:{sf:       69}}}  {ralign 9:{res:{sf:      100}}}  {ralign 9:{res:{sf:      100}}}  {ralign 9:{res:{sf:      100}}}

        {com}. esttab ., cell(colpct(fmt(2))) unstack noobs
        {res}
        {txt}{hline 51}
        {txt}                      (1)
        {txt}
        {txt}                 Domestic      Foreign        Total
        {txt}                   colpct       colpct       colpct
        {txt}{hline 51}
        {txt}1           {res}         4.17         0.00         2.90{txt}
        {txt}2           {res}        16.67         0.00        11.59{txt}
        {txt}3           {res}        56.25        14.29        43.48{txt}
        {txt}4           {res}        18.75        42.86        26.09{txt}
        {txt}5           {res}         4.17        42.86        15.94{txt}
        {txt}Total       {res}       100.00       100.00       100.00{txt}
        {txt}{hline 51}

        {com}. esttab ., cell(colpct(fmt(2)) count(fmt(g) par keep(Total))) ///
        >     collabels(none) unstack noobs nonumber nomtitle          ///
        >     eqlabels(, lhs("Repair Rec."))                           ///
        >     varlabels(, blist(Total "{c -(}hline @width{c )-}{c -(}break{c )-}"))
        {res}
        {txt}{hline 51}
        {txt}Repair Rec.      Domestic      Foreign        Total
        {txt}{hline 51}
        {txt}1           {res}         4.17         0.00         2.90{txt}
        {txt}2           {res}        16.67         0.00        11.59{txt}
        {txt}3           {res}        56.25        14.29        43.48{txt}
        {txt}4           {res}        18.75        42.86        26.09{txt}
        {txt}5           {res}         4.17        42.86        15.94{txt}
        {txt}{hline 51}{break}        Total       {res}       100.00       100.00       100.00{txt}
                    {res}                                       {txt}
        {txt}{hline 51}
{* end example }{txt}{...}

{marker svy_tabulate}
{dlgtab:svy: tabulate}

{p 4 4 2}One-way table:

{p 8 15 2}
{cmd:estpost} {cmd:svy} [{it:vcetype}] [{cmd:,} {it:svy_options}]{cmd::} {cmdab:ta:bulate}
    {it:varname} {ifin}
    [{cmd:,}
        {cmdab:notot:al}
        {cmdab:q:uietly}
        {cmdab:es:ample}
        {help svy_tabulate_oneway:{it:svy_tabulate_opts}}]

{p 4 4 2}Two-way table:

{p 8 15 2}
{cmd:estpost} {cmd:svy} [{it:vcetype}] [{cmd:,} {it:svy_options}]{cmd::} {cmdab:ta:bulate}
    {it:varname1} {it:varname2} {ifin}
    [{cmd:,}
        {cmdab:notot:al}
        {cmdab:q:uietly}
        {cmdab:es:ample}
        {help svy_tabulate_oneway:{it:svy_tabulate_opts}}]

{p 4 4 2}
    {cmd:estpost svy: tabulate} posts a one-way or two-way table
    for complex survey data computed by {helpb svy_tabulate:svy: tabulate}.
    Stata 9 or later is required.

{p 4 4 2}
    Options are as described in {helpb svy_tabulate_oneway} or
    {helpb svy_tabulate_twoway}, respectively, and:

{p 8 12 2}
        {cmd:nototal} omits row and column totals (synonym for {cmd:nomarginals}).

{p 8 12 2}
        {cmd:quietly} suppresses the output.

{p 8 12 2}
        {cmd:esample} marks the estimation sample in {cmd:e(sample)}.

{p 4 4 2}
{cmd:estpost svy: tabulate} posts results in {cmd:e()} (except {cmd:e(V)}) as
documented in {helpb svy tabulate oneway:svy: tabulate oneway} and
{helpb svy_tabulate_twoway:svy: tabulate twoway},
respectively, and adds or replaces the following matrices:

{synoptset 20 tabbed}{...}
{p2col 5 20 24 2: Matrices}{p_end} 
        {lalign 10:{cmd:e(b)}}cell, column, or row proportions or percentages,
                    or weighted counts, depending on options
        {lalign 10:{cmd:e(se)}}standard errors of {cmd:e(b)}
        {lalign 10:{cmd:e(lb)}}lower confidence bounds for {cmd:e(b)}
        {lalign 10:{cmd:e(ub)}}upper confidence bounds for {cmd:e(b)}
        {lalign 10:{cmd:e(deff)}}deff for variances of {cmd:e(b)}
        {lalign 10:{cmd:e(deft)}}deft for variances of {cmd:e(b)}
        {lalign 10:{cmd:e(cell)}}cell proportion or percentages
        {lalign 10:{cmd:e(row)}}row proportion or percentages (two-way only)
        {lalign 10:{cmd:e(col)}}column proportion or percentages (two-way only)
        {lalign 10:{cmd:e(count)}}weighted counts
        {lalign 10:{cmd:e(obs)}}number of observations

{p 4 4 2}The value labels of the row variable are stored as names in the
saved vectors, unless
no label exceeds 30 characters or contains unsuitable characters in which case
the labels are stored in macro {cmd:e(labels)}. Type
{cmd:varlabels(`e(labels)')} in {helpb esttab} or {helpb estout} to
use the labels stored {cmd:e(labels)}. The value labels of the column variable
are stored as equation names or, alternatively,
in macro {cmd:e(eqlabels)}. Type {cmd:eqlabels(`e(eqlabels)')} in
{helpb esttab} or {helpb estout} to use the labels stored in {cmd:e(eqlabels)}.

{p 4 4 2}Examples:

{* begin example svy_tabulate }{...}
        {com}. webuse nhanes2b, clear
        {txt}
        {com}. svyset psuid [pweight=finalwgt], strata(stratid)

              {txt}pweight:{col 16}{res}finalwgt
                  {txt}VCE:{col 16}{res}linearized
          {txt}Single unit:{col 16}{res}missing
             {txt}Strata 1:{col 16}{res}stratid
                 {txt}SU 1:{col 16}{res}psuid
                {txt}FPC 1:{col 16}<zero>
        {p2colreset}{...}

        {com}. estpost svy: tabulate race
        {txt}(running tabulate on estimation sample)

        {col 1}Number of strata{col 20}= {res}       31{txt}{col 48}Number of obs{col 67}= {res}     10351
        {txt}{col 1}Number of PSUs{col 20}= {res}       62{txt}{col 48}Population size{col 67}={res}  117157513
        {txt}{col 48}Design df{col 67}= {res}        31

        {txt}{hline 10}{c TT}{hline 12}
        1=white,  {c |}
        2=black,  {c |}
        3=other   {c |} proportions
        {hline 10}{c +}{hline 12}
            White {c |}       {res}.8792
            {txt}Black {c |}       {res}.0955
            {txt}Other {c |}       {res}.0253
                  {txt}{c |}
            Total {c |}           {res}1
        {txt}{hline 10}{c BT}{hline 12}
          Key:  {col 1}proportions  =  {res}cell proportions

        {txt}saved vectors:
                     e(b) =  {res}cell proportions
                    {txt}e(se) =  {res}standard errors of cell proportions
                    {txt}e(lb) =  {res}lower 95% confidence bounds for cell proportions
                    {txt}e(ub) =  {res}upper 95% confidence bounds for cell proportions
                  {txt}e(deff) =  {res}deff for variances of cell proportions
                  {txt}e(deft) =  {res}deft for variances of cell proportions
                  {txt}e(cell) =  {res}cell proportions
                 {txt}e(count) =  {res}weighted counts
                   {txt}e(obs) =  {res}number of observations
        {txt}
        {com}. esttab ., cell("b(f(4)) se deft")
        {res}
        {txt}{hline 51}
        {txt}                      (1)
        {txt}
        {txt}                        b           se         deft
        {txt}{hline 51}
        {txt}White       {res}       0.8792       0.0167       5.2090{txt}
        {txt}Black       {res}       0.0955       0.0127       4.4130{txt}
        {txt}Other       {res}       0.0253       0.0105       6.8246{txt}
        {txt}Total       {res}       1.0000       0.0000             {txt}
        {txt}{hline 51}
        {txt}N           {res}        10351                          {txt}
        {txt}{hline 51}

        {com}. estpost svy: tabulate race diabetes, row percent
        {txt}(running tabulate on estimation sample)

        {col 1}Number of strata{col 20}= {res}       31{txt}{col 48}Number of obs{col 67}= {res}     10349
        {txt}{col 1}Number of PSUs{col 20}= {res}       62{txt}{col 48}Population size{col 67}={res}  117131111
        {txt}{col 48}Design df{col 67}= {res}        31

        {txt}{hline 10}{c TT}{hline 20}
        1=white,  {c |}  diabetes, 1=yes,
        2=black,  {c |}        0=no
        3=other   {c |}     0      1  Total
        {hline 10}{c +}{hline 20}
            White {c |}  {res}96.8  3.195    100
            {txt}Black {c |}  {res}94.1  5.903    100
            {txt}Other {c |} {res}97.97  2.034    100
                  {txt}{c |}
            Total {c |} {res}96.58  3.425    100
        {txt}{hline 10}{c BT}{hline 20}
          Key:  {col 1}{res}row percentages

        {txt}  Pearson:
        {col 5}Uncorrected{col 19}chi2({res}2{txt}){col 35}= {res}  21.3483
        {txt}{col 5}Design-based{col 19}F({res}1.52{txt}, {res}47.26{txt}){col 35}= {res}  15.0056{col 51}{txt}P = {res}0.0000

        {txt}saved vectors:
                     e(b) =  {res}row percentages
                    {txt}e(se) =  {res}standard errors of row percentages
                    {txt}e(lb) =  {res}lower 95% confidence bounds for row percentages
                    {txt}e(ub) =  {res}upper 95% confidence bounds for row percentages
                  {txt}e(deff) =  {res}deff for variances of row percentages
                  {txt}e(deft) =  {res}deft for variances of row percentages
                  {txt}e(cell) =  {res}cell percentages
                   {txt}e(row) =  {res}row percentages
                   {txt}e(col) =  {res}column percentages
                 {txt}e(count) =  {res}weighted counts
                   {txt}e(obs) =  {res}number of observations
        {txt}
        {com}. esttab ., b(2) se(2) scalars(F_Pear) nostar unstack ///
        >     mtitle(`e(colvar)')
        {res}
        {txt}{hline 51}
        {txt}                      (1)
        {txt}                 diabetes
        {txt}                        0            1        Total
        {txt}{hline 51}
        {txt}White       {res}        96.80         3.20       100.00{txt}
                    {res} {ralign 12:{txt:(}0.20{txt:)}} {ralign 12:{txt:(}0.20{txt:)}}             {txt}

        {txt}Black       {res}        94.10         5.90       100.00{txt}
                    {res} {ralign 12:{txt:(}0.61{txt:)}} {ralign 12:{txt:(}0.61{txt:)}}             {txt}

        {txt}Other       {res}        97.97         2.03       100.00{txt}
                    {res} {ralign 12:{txt:(}0.76{txt:)}} {ralign 12:{txt:(}0.76{txt:)}}             {txt}

        {txt}Total       {res}        96.58         3.42       100.00{txt}
                    {res} {ralign 12:{txt:(}0.18{txt:)}} {ralign 12:{txt:(}0.18{txt:)}}             {txt}
        {txt}{hline 51}
        {txt}N           {res}        10349                          {txt}
        {txt}F_Pear      {res}        15.01                          {txt}
        {txt}{hline 51}
        {txt}Standard errors in parentheses
{* end example }{txt}{...}

{marker correlate}
{dlgtab:correlate}

{p 4 15 2}
{cmd:estpost} {cmdab:cor:relate}
    {it:{help varlist}} {ifin} {weight}
    [{cmd:,}
        {cmdab:m:atrix}
        {cmdab:noh:alf}
        {cmdab:print:(}{it:#}{cmd:)}
        {cmdab:b:onferroni}
        {cmdab:sid:ak}
        {cmdab:list:wise}
        {cmdab:case:wise}
        {cmdab:q:uietly}
        {cmdab:es:ample}]

{p 4 4 2}
    posts the pairwise correlations between the first variable in {it:varlist}
    and the remaining variables.  Alternatively, if the {cmd:matrix} option is
    specified, all pairwise correlations among the variables in {it:varlist}
    are posted.

{p 4 4 2}
    {cmd:aweight}s, {cmd:fweight}s, {cmd:iweight}s and {cmd:pweight}s are
    allowed; see {help weight}.

{p 4 4 2}
    Methods and formulas are as described in
    {helpb correlate:{bind:[R] correlate}}.  However, if {cmd:pweight}s are
    specified, the p-values of the correlations are computed as suggested in
    the Stata FAQ on
    {browse "http://www.stata.com/support/faqs/stat/survey.html":"Estimating correlations with survey data"}.

{p 4 4 2}
    Options are

{p 8 12 2}
	{cmd:matrix} returns the (lower triangle) of the correlation matrix of
	the variables in {it:varlist}.  The default is to return the pairwise
	correlations between the first variable in {it:varlist} and the
	remaining variables.

{p 8 12 2}
	{cmd:nohalf} returns the full correlation matrix rather than just the
	lower triangle.  {cmd:nohalf} has no effect unless {cmd:matrix} is
	specified.

{p 8 12 2}
	{cmd:print(}{it:#}{cmd:)} suppresses (leaves blank) correlation
	coefficients with a p-value larger than {it:#}.  {cmd:print()} affects
	only what is saved in {cmd:e(rho)}, {cmd:e(p)}, and {cmd:e(count)},
	but not what is saved in {cmd:e(b)}.

{p 8 12 2}
	{cmd:bonferroni} applies the Bonferroni adjustment to the p-values.

{p 8 12 2}
	{cmd:sidak} applies the Sidak adjustment to the p-values.

{p 8 12 2}
	{cmd:listwise} handles missing values through listwise deletion,
	meaning that an observation is omitted from the estimation sample if
	any of the variables in {it:varlist} is missing for that observation.
	The default is to handle missing values by pairwise deletion, that is,
	all available observations are used to calculate a pairwise
	correlation without regard to whether variables outside that pair are
	missing.  {cmd:casewise} is a synonym for {cmd:listwise}.

{p 8 12 2}
        {cmd:quietly} suppresses the output.

{p 8 12 2}
        {cmd:esample} marks the estimation sample in {cmd:e(sample)}.

{p 4 4 2}
{cmd:estpost correlate} stores the following in {cmd:e()}:

{synoptset 20 tabbed}{...}
{p2col 5 20 24 2: Matrices}{p_end}
{synopt:{cmd:e(b)}}correlation coefficients{p_end}
{synopt:{cmd:e(rho)}}correlation coefficients{p_end}
{synopt:{cmd:e(p)}}p-values{p_end}
{synopt:{cmd:e(count)}}number of observations{p_end}

{p 4 4 2}Examples:

{* begin example correlate }{...}
        {com}. sysuse auto, clear
        {txt}(1978 Automobile Data)

        {com}. estpost correlate price mpg turn foreign, matrix

        {txt}{ralign 12:} {c |} {ralign 9:e(b)}  {ralign 9:e(rho)}  {ralign 9:e(p)}  {ralign 9:e(count)}
        {hline 13}{c   +}{hline 11}{hline 11}{hline 11}{hline 11}
        {res:{lalign 13:price}}{c |}{space 11}{space 11}{space 11}{space 11}
        {ralign 12:price} {c |} {ralign 9:{res:{sf:        1}}}  {ralign 9:{res:{sf:        1}}}  {ralign 9:{res:{sf:{space 9}}}}  {ralign 9:{res:{sf:       74}}}
        {ralign 12:mpg} {c |} {ralign 9:{res:{sf:-.4685967}}}  {ralign 9:{res:{sf:-.4685967}}}  {ralign 9:{res:{sf: .0000255}}}  {ralign 9:{res:{sf:       74}}}
        {ralign 12:turn} {c |} {ralign 9:{res:{sf: .3096174}}}  {ralign 9:{res:{sf: .3096174}}}  {ralign 9:{res:{sf: .0072662}}}  {ralign 9:{res:{sf:       74}}}
        {ralign 12:foreign} {c |} {ralign 9:{res:{sf: .0487195}}}  {ralign 9:{res:{sf: .0487195}}}  {ralign 9:{res:{sf: .6801851}}}  {ralign 9:{res:{sf:       74}}}
        {res:{lalign 13:mpg}}{c |}{space 11}{space 11}{space 11}{space 11}
        {ralign 12:mpg} {c |} {ralign 9:{res:{sf:        1}}}  {ralign 9:{res:{sf:        1}}}  {ralign 9:{res:{sf:{space 9}}}}  {ralign 9:{res:{sf:       74}}}
        {ralign 12:turn} {c |} {ralign 9:{res:{sf:-.7191863}}}  {ralign 9:{res:{sf:-.7191863}}}  {ralign 9:{res:{sf: 5.30e-13}}}  {ralign 9:{res:{sf:       74}}}
        {ralign 12:foreign} {c |} {ralign 9:{res:{sf: .3933974}}}  {ralign 9:{res:{sf: .3933974}}}  {ralign 9:{res:{sf: .0005254}}}  {ralign 9:{res:{sf:       74}}}
        {res:{lalign 13:turn}}{c |}{space 11}{space 11}{space 11}{space 11}
        {ralign 12:turn} {c |} {ralign 9:{res:{sf:        1}}}  {ralign 9:{res:{sf:        1}}}  {ralign 9:{res:{sf:{space 9}}}}  {ralign 9:{res:{sf:       74}}}
        {ralign 12:foreign} {c |} {ralign 9:{res:{sf:-.6310965}}}  {ralign 9:{res:{sf:-.6310965}}}  {ralign 9:{res:{sf: 1.66e-09}}}  {ralign 9:{res:{sf:       74}}}
        {res:{lalign 13:foreign}}{c |}{space 11}{space 11}{space 11}{space 11}
        {ralign 12:foreign} {c |} {ralign 9:{res:{sf:        1}}}  {ralign 9:{res:{sf:        1}}}  {ralign 9:{res:{sf:{space 9}}}}  {ralign 9:{res:{sf:       74}}}

        {com}. esttab ., not unstack compress noobs
        {res}
        {txt}{hline 62}
        {txt}                 (1)
        {txt}
        {txt}               price          mpg         turn      foreign
        {txt}{hline 62}
        {txt}price     {res}         1                                          {txt}
        {txt}mpg       {res}    -0.469***         1                             {txt}
        {txt}turn      {res}     0.310**     -0.719***         1                {txt}
        {txt}foreign   {res}    0.0487        0.393***    -0.631***         1   {txt}
        {txt}{hline 62}
        {txt}* p<0.05, ** p<0.01, *** p<0.001

        {com}. bysort foreign: eststo: ///
        >     estpost correlate price turn weight rep78, listwise

        {txt}{hline 60}
        -> Domestic

        {ralign 12:price} {c |} {ralign 9:e(b)}  {ralign 9:e(rho)}  {ralign 9:e(p)}  {ralign 9:e(count)}
        {hline 13}{c   +}{hline 11}{hline 11}{hline 11}{hline 11}
        {ralign 12:turn} {c |} {ralign 9:{res:{sf: .4328091}}}  {ralign 9:{res:{sf: .4328091}}}  {ralign 9:{res:{sf: .0021229}}}  {ralign 9:{res:{sf:       48}}}
        {ralign 12:weight} {c |} {ralign 9:{res:{sf: .6864719}}}  {ralign 9:{res:{sf: .6864719}}}  {ralign 9:{res:{sf: 7.19e-08}}}  {ralign 9:{res:{sf:       48}}}
        {ralign 12:rep78} {c |} {ralign 9:{res:{sf:-.0193249}}}  {ralign 9:{res:{sf:-.0193249}}}  {ralign 9:{res:{sf: .8962741}}}  {ralign 9:{res:{sf:       48}}}
        ({res}est1{txt} stored)

        {hline 60}
        -> Foreign

        {ralign 12:price} {c |} {ralign 9:e(b)}  {ralign 9:e(rho)}  {ralign 9:e(p)}  {ralign 9:e(count)}
        {hline 13}{c   +}{hline 11}{hline 11}{hline 11}{hline 11}
        {ralign 12:turn} {c |} {ralign 9:{res:{sf: .5102425}}}  {ralign 9:{res:{sf: .5102425}}}  {ralign 9:{res:{sf: .0181155}}}  {ralign 9:{res:{sf:       21}}}
        {ralign 12:weight} {c |} {ralign 9:{res:{sf: .8315886}}}  {ralign 9:{res:{sf: .8315886}}}  {ralign 9:{res:{sf: 2.99e-06}}}  {ralign 9:{res:{sf:       21}}}
        {ralign 12:rep78} {c |} {ralign 9:{res:{sf: .1797879}}}  {ralign 9:{res:{sf: .1797879}}}  {ralign 9:{res:{sf: .4354917}}}  {ralign 9:{res:{sf:       21}}}
        ({res}est2{txt} stored)

        {com}. esttab est1 est2, not mtitles
        {res}
        {txt}{hline 44}
        {txt}                      (1)             (2)
        {txt}                 Domestic         Foreign
        {txt}{hline 44}
        {txt}turn        {res}        0.433**         0.510*  {txt}
        {txt}weight      {res}        0.686***        0.832***{txt}
        {txt}rep78       {res}      -0.0193           0.180   {txt}
        {txt}{hline 44}
        {txt}N           {res}           48              21   {txt}
        {txt}{hline 44}
        {txt}* p<0.05, ** p<0.01, *** p<0.001
{* end example }{txt}{...}

{marker ci}
{dlgtab:ci}

{p 4 15 2}
{cmd:estpost} {cmdab:ci}
    [{it:{help varlist}}] {ifin} {weight}
    [{cmd:,}
        {cmdab:b:inomial}
        {cmdab:p:oisson} {cmdab:e:xposure:(}{it:varname}{cmd:)}
        {cmdab:ex:act} {cmdab:wa:ld} {cmdab:w:ilson} {cmdab:a:gresti} {cmdab:j:effreys}
        {cmdab:l:evel:(}{it:#}{cmd:)}
        {cmdab:list:wise}
        {cmdab:case:wise}
        {cmdab:q:uietly}
        {cmdab:es:ample}]

{p 4 4 2}
    posts standard errors and confidence intervals computed by {helpb ci}.
    {cmd:aweight}s and {cmd:fweight}s are allowed, but {cmd:aweight}s may not
    be specified with options {cmd:binomial} or {cmd:poisson}; see
    {help weight}.

{p 4 4 2}
    Options are

{p 8 12 2}
	{cmd:binomial}, {cmd:poisson}, {cmd:exposure()}, {cmd:exact},
	{cmd:wald}, {cmd:wilson}, {cmd:agresti}, {cmd:jeffreys}, and
	{cmd:level()}; see {helpb ci}.

{p 8 12 2}
        {cmd:listwise} handles missing values through listwise deletion,
        meaning that an observation is omitted from the estimation
        sample if any of the variables in {it:varlist} is missing for that
        observation.  The default is to determine the used observations for
        each variable separately without regard to whether other variables
        are missing.  {cmd:casewise} is a synonym for {cmd:listwise}.

{p 8 12 2}
        {cmd:quietly} suppresses the output.

{p 8 12 2}
        {cmd:esample} marks the estimation sample in {cmd:e(sample)}.

{p 4 4 2}
{cmd:estpost ci} stores the following in {cmd:e()}:

{synoptset 20 tabbed}{...}
{p2col 5 20 24 2: Matrices}{p_end}
{synopt:{cmd:e(b)}}mean{p_end}
{synopt:{cmd:e(count)}}number of observations{p_end}
{synopt:{cmd:e(se)}}estimate of standard error{p_end}
{synopt:{cmd:e(lb)}}lower bound of confidence interval{p_end}
{synopt:{cmd:e(ub)}}upper bound of confidence interval{p_end}

{p 4 4 2}
    Examples:

{* begin example ci }{...}
        {com}. sysuse auto, clear
        {txt}(1978 Automobile Data)

        {com}. estpost ci price mpg rep78, listwise
        {txt}(confidence level is 95%)

        {ralign 12:} {c |} {ralign 9:e(b)}  {ralign 9:e(count)}  {ralign 9:e(se)}  {ralign 9:e(lb)}  {ralign 9:e(ub)}
        {hline 13}{c   +}{hline 11}{hline 11}{hline 11}{hline 11}{hline 11}
        {ralign 12:price} {c |} {ralign 9:{res:{sf: 6146.043}}}  {ralign 9:{res:{sf:       69}}}  {ralign 9:{res:{sf: 350.6166}}}  {ralign 9:{res:{sf: 5446.399}}}  {ralign 9:{res:{sf: 6845.688}}}
        {ralign 12:mpg} {c |} {ralign 9:{res:{sf: 21.28986}}}  {ralign 9:{res:{sf:       69}}}  {ralign 9:{res:{sf: .7062326}}}  {ralign 9:{res:{sf: 19.88059}}}  {ralign 9:{res:{sf: 22.69912}}}
        {ralign 12:rep78} {c |} {ralign 9:{res:{sf: 3.405797}}}  {ralign 9:{res:{sf:       69}}}  {ralign 9:{res:{sf: .1191738}}}  {ralign 9:{res:{sf: 3.167989}}}  {ralign 9:{res:{sf: 3.643605}}}

        {com}. esttab ., cells("b lb ub") label
        {res}
        {txt}{hline 59}
        {txt}                              (1)
        {txt}
        {txt}                                b           lb           ub
        {txt}{hline 59}
        {txt}Price               {res}     6146.043     5446.399     6845.688{txt}
        {txt}Mileage (mpg)       {res}     21.28986     19.88059     22.69912{txt}
        {txt}Repair Record 1978  {res}     3.405797     3.167989     3.643605{txt}
        {txt}{hline 59}
        {txt}Observations        {res}           69                          {txt}
        {txt}{hline 59}

        {com}. eststo exact: estpost ci foreign, binomial exact
        {txt}(confidence level is 95%)

        {ralign 12:} {c |} {ralign 9:e(b)}  {ralign 9:e(count)}  {ralign 9:e(se)}  {ralign 9:e(lb)}  {ralign 9:e(ub)}
        {hline 13}{c   +}{hline 11}{hline 11}{hline 11}{hline 11}{hline 11}
        {ralign 12:foreign} {c |} {ralign 9:{res:{sf: .2972973}}}  {ralign 9:{res:{sf:       74}}}  {ralign 9:{res:{sf: .0531331}}}  {ralign 9:{res:{sf:  .196584}}}  {ralign 9:{res:{sf: .4148353}}}

        {com}. eststo agresti: estpost ci foreign, binomial agresti
        {txt}(confidence level is 95%)

        {ralign 12:} {c |} {ralign 9:e(b)}  {ralign 9:e(count)}  {ralign 9:e(se)}  {ralign 9:e(lb)}  {ralign 9:e(ub)}
        {hline 13}{c   +}{hline 11}{hline 11}{hline 11}{hline 11}{hline 11}
        {ralign 12:foreign} {c |} {ralign 9:{res:{sf: .2972973}}}  {ralign 9:{res:{sf:       74}}}  {ralign 9:{res:{sf: .0531331}}}  {ralign 9:{res:{sf:  .204807}}}  {ralign 9:{res:{sf: .4097942}}}

        {com}. esttab exact agresti, cells(lb ub) mtitles
        {res}
        {txt}{hline 38}
        {txt}                      (1)          (2)
        {txt}                    exact      agresti
        {txt}                    lb/ub        lb/ub
        {txt}{hline 38}
        {txt}foreign     {res}      .196584      .204807{txt}
                    {res}     .4148353     .4097942{txt}
        {txt}{hline 38}
        {txt}N           {res}           74           74{txt}
        {txt}{hline 38}
{* end example }{txt}{...}

{marker stci}
{dlgtab:stci}

{p 4 15 2}
{cmd:estpost} {cmd:stci}
    {ifin}
    [{cmd:,}
        {cmd:by(}{it:groupvar}{cmd:)}
        {cmdab:m:edian}
        {cmdab:r:mean}
        {cmdab:e:mean}
        {cmd:p(}{it:#}{cmd:)}
        {cmdab:cc:orr}
        {cmdab:l:evel:(}{it:#}{cmd:)}
        {cmdab:q:uietly}
        {cmdab:es:ample}]

{p 4 4 2}
    posts confidence intervals for means and percentiles of survival time
    computed by {helpb stci}.  Stata 9 or later is required.

{p 4 4 2}
    Options are

{p 8 12 2}
	{cmd:by(}{it:groupvar}{cmd:)} reports separate summaries for each
	group defined by {it:groupvar}, along with an overall total.

{p 8 12 2}
        {cmd:median},
        {cmd:rmean},
        {cmd:emean},
        {cmd:p()},
        {cmd:ccorr}, and
        {cmd:level()}; see {helpb stci}.

{p 8 12 2}
        {cmd:quietly} suppresses the output.

{p 8 12 2}
        {cmd:esample} marks the estimation sample in {cmd:e(sample)}.

{p 4 4 2}
{cmd:estpost stci} stores the following in {cmd:e()}:

{synoptset 20 tabbed}{...}
{p2col 5 20 24 2: Matrices}{p_end}
{synopt:{cmd:e(count)}}number of subjects{p_end}
{synopt:{cmd:e(p50)}}median (if {cmd:median} specified; the default){p_end}
{synopt:{cmd:e(p}{it:#}{cmd:)}}{it:#}th percentile (if {cmd:p(}{it:#}{cmd:)}
specified){p_end}
{synopt:{cmd:e(rmean)}}restricted mean (if {cmd:rmean} specified){p_end}
{synopt:{cmd:e(emean)}}extended mean (if {cmd:emean} specified){p_end}
{synopt:{cmd:e(se)}}standard error{p_end}
{synopt:{cmd:e(lb)}}lower bound of CI{p_end}
{synopt:{cmd:e(ub)}}upper bound of CI{p_end}

{p 4 4 2}
    Examples:

{* begin example stci }{...}
        {com}. webuse page2, clear
        {txt}
        {com}. estpost stci
        {txt}(confidence level is 95%)

        {ralign 12:} {c |} {ralign 9:e(count)}  {ralign 9:e(p50)}  {ralign 9:e(se)}  {ralign 9:e(lb)}  {ralign 9:e(ub)}
        {hline 13}{c   +}{hline 11}{hline 11}{hline 11}{hline 11}{hline 11}
        {ralign 12:total} {c |} {ralign 9:{res:{sf:       40}}}  {ralign 9:{res:{sf:      232}}}  {ralign 9:{res:{sf: 2.562933}}}  {ralign 9:{res:{sf:      213}}}  {ralign 9:{res:{sf:      239}}}

        {com}. esttab ., cell("count p50 se lb ub") noobs compress
        {res}
        {txt}{hline 60}
        {txt}                 (1)
        {txt}
        {txt}               count       p50        se        lb        ub
        {txt}{hline 60}
        {txt}total     {res}        40       232  2.562933       213       239{txt}
        {txt}{hline 60}

        {com}. estpost stci, by(group)
        {txt}(confidence level is 95%)

        {ralign 12:} {c |} {ralign 9:e(count)}  {ralign 9:e(p50)}  {ralign 9:e(se)}  {ralign 9:e(lb)}  {ralign 9:e(ub)}
        {hline 13}{c   +}{hline 11}{hline 11}{hline 11}{hline 11}{hline 11}
        {ralign 12:1} {c |} {ralign 9:{res:{sf:       19}}}  {ralign 9:{res:{sf:      216}}}  {ralign 9:{res:{sf: 5.171042}}}  {ralign 9:{res:{sf:      190}}}  {ralign 9:{res:{sf:      234}}}
        {ralign 12:2} {c |} {ralign 9:{res:{sf:       21}}}  {ralign 9:{res:{sf:      233}}}  {ralign 9:{res:{sf: 2.179595}}}  {ralign 9:{res:{sf:      232}}}  {ralign 9:{res:{sf:      280}}}
        {hline 13}{c   +}{hline 11}{hline 11}{hline 11}{hline 11}{hline 11}
        {ralign 12:total} {c |} {ralign 9:{res:{sf:       40}}}  {ralign 9:{res:{sf:      232}}}  {ralign 9:{res:{sf: 2.562933}}}  {ralign 9:{res:{sf:      213}}}  {ralign 9:{res:{sf:      239}}}

        {com}. esttab ., cell("count p50 se lb ub") noobs compress
        {res}
        {txt}{hline 60}
        {txt}                 (1)
        {txt}
        {txt}               count       p50        se        lb        ub
        {txt}{hline 60}
        {txt}1         {res}        19       216  5.171042       190       234{txt}
        {txt}2         {res}        21       233  2.179595       232       280{txt}
        {txt}total     {res}        40       232  2.562933       213       239{txt}
        {txt}{hline 60}
{* end example }{txt}{...}

{marker margins}
{dlgtab:margins}

{p 4 15 2}
{cmd:estpost} {cmd:margins}
    [{it:{help fvvarlist:marginlist}}] {ifin} {weight}
    [{cmd:,}
        {cmdab:q:uietly}
        {it:{help margins:margins_opions}}]

{p 4 4 2}
    posts results from the {helpb margins} command that was introduced in
    Stata 11.

{p 4 4 2}
    Options are

{p 8 12 2}
        {cmd:quietly} suppresses the output.

{p 8 12 2}
        {it:margins_opions}; see {helpb margins} (except {cmd:post}).

{p 4 4 2}{cmd:estpost margins} replaces the current {cmd:e(b)} and
{cmd:e(V)} with {cmd:r(b)} and {cmd:r(V)} from {cmd:margins} and
copies all other matrices, scalars, and macros from {cmd:margins} into
{cmd:e()} (possibly replacing identically named existing entries).

{p 4 4 2}
Examples:

{* begin example margins }{...}
        {com}. sysuse auto, clear
        {txt}(1978 Automobile Data)

        {com}. quietly logit foreign price mpg weight
        {txt}
        {com}. estpost margins, dydx(*) quietly
        {txt}
        {com}. esttab ., cell("b se") pr2
        {res}
        {txt}{hline 38}
        {txt}                      (1)
        {txt}                  foreign
        {txt}                        b           se
        {txt}{hline 38}
        {txt}price       {res}     .0000686     .0000136{txt}
        {txt}mpg         {res}    -.0089607      .006596{txt}
        {txt}weight      {res}    -.0005069      .000055{txt}
        {txt}{hline 38}
        {txt}N           {res}           74             {txt}
        {txt}pseudo R-sq {res}        0.619             {txt}
        {txt}{hline 38}
{* end example }{txt}{...}


{title:Author}

{p 4 4 2} Ben Jann, Institute of Sociology, University of Bern, jann@soz.unibe.ch


{title:Also see}

{p 4 14 2}Article:  {it:Stata Journal}, volume 14, number 2: {browse "http://www.stata-journal.com/article.html?article=up0043":st0085_2},{break}
                    {it:Stata Journal}, volume 7, number 2: {browse "http://www.stata-journal.com/article.html?article=up0018":st0085_1},{break}
                    {it:Stata Journal}, volume 5, number 3: {browse "http://www.stata-journal.com/article.html?article=st0085":st0085}{p_end}

{p 5 14 2}Manual:  {manlink R estimates}

{p 7 14 2}Help:   
 {helpb estimates},
 {helpb estout},
 {helpb esttab},
 {helpb eststo},
 {helpb estadd}
{p_end}
