# Supplementary material for: Can Simple Psychological Interventions Increase Preventive Health Investment?
Source: J Eur Econ Assoc. 2021 Nov 30;20(3):1001–47. doi: 10.1093/jeea/jvab052 (PMC9194950; doi:10.1093/jeea/jvab052)
Supplement: jvab052_John_Orkin_Reproduction [file jvab052_john_orkin_reproduction.zip › Reproduction/ado/_Archive/eststo.hlp]

{smcl}
{* 13sep2013}{...}
{hi:help eststo}{right: ({browse "http://www.stata-journal.com/article.html?article=up0043":SJ14-2: st0085_2})}
{hline}

{title:Title}

{p2colset 5 15 17 2}{...}
{p2col :{hi:eststo} {hline 2}}Store estimates{p_end}
{p2colreset}{...}


{title:Syntax}

{p 8 15 2}
[{cmd:_}]{cmd:eststo} [{it:name}]
[{cmd:,} {it:{help eststo##options:options}}]
[{cmd::} {it:{help estimation_command}}]

{p 8 15 2}
[{cmd:_}]{cmd:eststo dir}

{p 8 15 2}
[{cmd:_}]{cmd:eststo drop} {{it:#}|{it:name}} [{{it:#}|{it:name}} ...]

{p 8 15 2}
[{cmd:_}]{cmd:eststo clear}

{marker options}
{synoptset 40}{...}
{synopthdr:options}
{synoptline}
{synopt :[{ul:{cmd:no}}]{cmdab:e:sample}}do not/do store {cmd:e(sample)}{p_end}
{synopt :{cmdab:t:itle:(}{it:string}{cmd:)}}specify a title for the stored set{p_end}
{synopt :{cmdab:p:refix:(}{it:prefix}{cmd:)}}specify a name prefix; default is
{cmd:prefix(est)}{p_end}
{synopt :{cmdab:add:scalars(}{it:name exp} [...] [{cmd:,} {cmdab:r:eplace}]{cmd:)}}add scalar statistics{p_end}
{synopt :{cmdab:r:efresh}[{cmd:(}{it:#}{cmd:)}]}overwrite a previously stored set{p_end}
{synopt :{cmdab:noc:opy}}clear {cmd:e()} after storing the set{p_end}
{synopt :{cmdab:mis:sing}}use missing values in the {cmd:by} groups{p_end}
{synoptline}
        
{p 4 4 2}
{cmd:by} is allowed with {cmd:eststo} if {cmd:eststo} is used as a prefix
command; that is, specify

        {cmd:by} {it:...} {cmd::} {cmd:eststo} {it:...} {cmd::} {it:estimation_command}
        
{p 4 4 2}
to apply {it:estimation_command} to each {cmd:by} group and store an
estimation set for each group (see {helpb by}).  Note that the implementation of
{cmd:by} with {cmd:eststo} requires {it:estimation_command} to follow
{help language:standard Stata syntax} and allow the {helpb if} qualifier.  Do
not use the {bind:{cmd:by} ...{cmd:: eststo:}} construct with {cmd:svy}
commands.


{title:Description}

{p 4 4 2}
{cmd:eststo} stores a  copy of the active estimation results for later
tabulation.  If {it:name} is provided, the estimation set is stored
under {it:name}.  If {it:name} is not provided, the estimation set is
stored under {cmd:est}{it:#}, where {it:#} is a counter for the
number of stored estimation sets.

{p 4 4 2}
{cmd:eststo} may be used in two ways: either after fitting a model as in

        {com}. regress y x
        . eststo{txt}

{p 4 4 2}
or as a prefix command (see {help prefix}):

        {com}. eststo: regress y x{txt}

{p 4 4 2}
{cmd:_eststo} is a variant on {cmd:eststo} that, by default, does not
store the estimation sample information contained in {cmd:e(sample)}.
Essentially, {cmd:_eststo} is a shortcut to {cmd:eststo, noesample}.

{p 4 4 2}
{cmd:eststo dir} displays a list of the stored estimates.

{p 4 4 2}
{cmd:eststo drop} drops estimation sets stored by {cmd:eststo}.  If {it:name} is
provided, the estimation set stored under {it:name}
is dropped (if {cmd:*} or {cmd:?} wildcards are used as {it:name}, 
all matching sets are dropped).  Alternatively, if {it:#} is provided, 
the estimation set stored as {cmd:est}{it:#} is dropped.

{p 4 4 2}
{cmd:eststo clear} drops all estimation sets stored by {cmd:eststo} and clears
{cmd:eststo}'s global macros.

{p 4 4 2}
{cmd:eststo} is an alternative to official Stata's
{helpb estimates store}.  The main differences are

{p 8 12 2}
{space 1}o{space 2}{cmd:eststo} does not require the user to specify a
name for the stored estimation set.

{p 8 12 2}
{space 1}o{space 2}{cmd:eststo} may be used as a prefix command (see
{help prefix}).

{p 8 12 2}
{space 1}o{space 2}{cmd:eststo} can store
estimates without the {cmd:e(sample)} function (either specify the
{cmd:noesample} option or use the {cmd:_eststo} command).  Omitting
{cmd:e(sample)} saves memory and speeds up tabulation programs
such as {helpb estimates table}, {helpb estout}, or {helpb esttab}.
{hi:Warning:} Some postestimation commands may not work with
estimation sets that do not contain the {cmd:e(sample)}.

{p 8 12 2}
{space 1}o{space 2}{cmd:eststo} can add more scalar statistics to
be stored with the estimation set.


{title:Options}

{marker esample}{...}
{p 4 8 2}
{cmd:esample} causes the information in {cmd:e(sample)} to be stored
with the estimates.  This is the default in {cmd:eststo}.  Type
{cmd:noesample} or use the {cmd:_eststo} command to omit the
{cmd:e(sample)}.  Note that some postestimation commands may not work
correctly with estimation sets that have been stored without
{cmd:e(sample)}.

{p 4 8 2}
{cmd:title(}{it:string}{cmd:)} specifies a title for the stored
estimation set.

{p 4 8 2}
{cmd:prefix(}{it:prefix}{cmd:)} specifies a custom prefix for the
automatic names of the stored estimation sets.  The default is
{cmd:prefix(est)}.

{marker addscalars}{...}
{p 4 8 2}
{cmd:addscalars(}{it:name exp} [...] [{cmd:,} {cmdab:r:eplace}]{cmd:)}
adds more results to the {cmd:e()} scalars of the estimation set before
storing it.  Specify the names and values of the scalars in pairs.  For
example, {cmd:addscalars(one 1 two 2)} would add {cmd:e(one)} = {cmd:1} and
{cmd:e(two)} = {cmd:2}.  See below for an example.  The {cmd:replace}
suboption permits overwriting existing {cmd:e()} stored results.  {cmd:b},
{cmd:V}, and {cmd:sample} are not allowed
as names.  See {helpb estadd} for a more
sophisticated tool to add more results to {cmd:e()}.

{p 4 8 2}
{cmd:refresh}[{cmd:(}{it:#}{cmd:)}] overwrites a
previously stored estimation set instead of storing the estimates
under a new name.  {cmd:refresh}, specified without argument, will
overwrite the last saved set.  Alternatively,
{cmd:refresh(}{it:#}{cmd:)} will overwrite the set named
{cmd:est}{it:#} if it exists.  If {it:name} is provided to {cmd:eststo},
existing sets of the same name will always be overwritten whether or
not {cmd:refresh} is specified.  {cmd:refresh()} with argument is not
allowed in this case.

{p 4 8 2}
{cmd:nocopy} specifies that the estimation set no longer be available as the
active estimation set after it has been stored.

{p 4 8 2}
{cmd:missing} causes missing values to be treated like any other values in the
{cmd:by}
variables and is for use after {cmd:eststo} with the {cmd:by} prefix command.
The default is to discard observations with missing values in the 
{cmd:by} variables.


{title:Examples}

{p 4 4 2}
Applying {cmd:eststo} after fitting a model to store the model's results:

        {com}. sysuse auto
        {txt}(1978 Automobile Data)
        
        {com}. quietly regress price weight
        {txt}
        {com}. eststo model1
        {txt}
        {com}. quietly regress turn weight foreign
        {txt}
        {com}. eststo model2
        {txt}
        {com}. estout
        {res}
        {txt}{hline 38}
        {txt}                   model1       model2
        {txt}                        b            b
        {txt}{hline 38}
        {txt}weight      {res}     2.044063     .0042183{txt}
        {txt}foreign     {res}                 -1.809802{txt}
        {txt}_cons       {res}    -6.707353     27.44963{txt}
        {txt}{hline 38}

{p 4 4 2}
Applying {cmd:eststo} as a prefix command to fit and store a model in one
step:

        {com}. eststo model1: quietly regress price weight
        {txt}
        {com}. eststo model2: quietly regress turn weight foreign
        {txt}
        {com}. estout
        {res}
        {txt}{hline 38}
        {txt}                   model1       model2
        {txt}                        b            b
        {txt}{hline 38}
        {txt}weight      {res}     2.044063     .0042183{txt}
        {txt}foreign     {res}                 -1.809802{txt}
        {txt}_cons       {res}    -6.707353     27.44963{txt}
        {txt}{hline 38}
        
{p 4 4 2}
Using {cmd:eststo} with automatic names:

        {com}. eststo clear
        {txt}
        {com}. eststo: quietly regress price weight
        {txt}({res}est1{txt} stored)
        
        {com}. eststo: quietly regress turn weight foreign
        {txt}({res}est2{txt} stored)
        
        {com}. estout
        {res}
        {txt}{hline 38}
        {txt}                     est1         est2
        {txt}                        b            b
        {txt}{hline 38}
        {txt}weight      {res}     2.044063     .0042183{txt}
        {txt}foreign     {res}                 -1.809802{txt}
        {txt}_cons       {res}    -6.707353     27.44963{txt}
        {txt}{hline 38}

{p 4 4 2}
Adding ancillary statistics:

        {com}. eststo clear
        {txt}
        {com}. quietly regress price weight mpg
        {txt}
        {com}. test weight = mpg
        
        {txt} ( 1)  {res}weight - mpg = 0
        
        {txt}       F(  1,    71) ={res}    0.36
        {txt}{col 13}Prob > F ={res}    0.5514
        {txt}
        {com}. eststo, add(p_diff r(p))
        {txt}(e({res}p_diff{txt}) = {res}.55138216{txt} added)
        ({res}est1{txt} stored)
        
        {com}. estout, stat(p_diff)
        {res}
        {txt}{hline 25}
        {txt}                     est1
        {txt}                        b
        {txt}{hline 25}
        {txt}weight      {res}     1.746559{txt}
        {txt}mpg         {res}    -49.51222{txt}
        {txt}_cons       {res}     1946.069{txt}
        {txt}{hline 25}
        {txt}p_diff      {res}     .5513822{txt}
        {txt}{hline 25}
        
{p 4 4 2}
Using the {cmd:by} prefix to store subgroup models:

        {com}. eststo clear
        {txt}
        {com}. quietly by foreign: eststo: quietly reg price weight mpg
        {txt}
        {com}. esttab, label nodepvar nonumber
        {res}
        {txt}{hline 52}
        {txt}                         Domestic         Foreign   
        {txt}{hline 52}
        {txt}Weight (lbs.)       {res}        4.415***        5.156***{txt}
                            {res} {ralign 12:{txt:(}4.66{txt:)}}    {ralign 12:{txt:(}5.85{txt:)}}   {txt}
        
        {txt}Mileage (mpg)       {res}        237.7          -19.78   {txt}
                            {res} {ralign 12:{txt:(}1.71{txt:)}}    {ralign 12:{txt:(}-0.34{txt:)}}   {txt}
        
        {txt}Constant            {res}     -13285.4*        -5065.8   {txt}
                            {res} {ralign 12:{txt:(}-2.32{txt:)}}    {ralign 12:{txt:(}-1.58{txt:)}}   {txt}
        {txt}{hline 52}
        {txt}Observations        {res}           52              22   {txt}
        {txt}{hline 52}
        {txt}t statistics in parentheses
        {txt}* p<0.05, ** p<0.01, *** p<0.001


{title:Stored results}

{p 4 4 2}
The name under which an estimation set is stored is added to the set in
{cmd:e(_estimates_name)}.

{p 4 4 2}
In addition, {cmd:eststo} has two global macros.  {cmd:$eststo} contains
a list of the names of the stored estimation sets.  {cmd:$eststo_counter}
contains the count of stored estimation sets.


{title:Acknowledgment}

{p 4 4 2}
Bill Gould suggested making {cmd:eststo} "byable".


{title:Author}

{p 4 4 2}
Ben Jann, Institute of Sociology, University of Bern, jann@soz.unibe.ch


{title:Also see}

{p 4 14 2}Article:  {it:Stata Journal}, volume 14, number 2: {browse "http://www.stata-journal.com/article.html?article=up0043":st0085_2},{break}
                    {it:Stata Journal}, volume 7, number 2: {browse "http://www.stata-journal.com/article.html?article=up0018":st0085_1},{break}
                    {it:Stata Journal}, volume 5, number 3: {browse "http://www.stata-journal.com/article.html?article=st0085":st0085}{p_end}

{p 5 14 2}Manual:  {manlink R estimates}

{p 7 14 2}Help:
 {helpb estimates},
 {helpb esttab},
 {helpb estout},
 {helpb estadd},
 {helpb estpost}
{p_end}
