# Supplementary material for: Can Simple Psychological Interventions Increase Preventive Health Investment?
Source: J Eur Econ Assoc. 2021 Nov 30;20(3):1001–47. doi: 10.1093/jeea/jvab052 (PMC9194950; doi:10.1093/jeea/jvab052)
Supplement: jvab052_John_Orkin_Reproduction [file jvab052_john_orkin_reproduction.zip › Reproduction/ado/_Archive/MLE_effort_individual.ado]

******************************************************************************
/* 
Project: SOBC3
Auhor: Daniel Mellow
Date: 2018-06-11
Description: This ado file programs the MLE estimator for the INDIVIDUAL model we
use to elicit time-preferences for real effort and treatment effects of our 
interventions on them. 


If you want to change any of the features, you must change both this file
	and the .do which runs it.


*/
*******************************************************************************


cap program drop  MLE_effort_individual
program MLE_effort_individual
	
	version 9.1
	args lnf $setupvarsPassedToADO
	//tempvar defines variables you want to name and create in this file in addition to $dataToUse
	tempvar $dataToUse predchoice prob
	
	//you have to pass all of your variables in $dataToUse in the exact order. Could automate, but nice to see written out
	qui gen double `effort_response'=$ML_y1
	qui gen double `t'=$ML_y2 // distance to work
	qui gen double `k'=$ML_y3 // distance to payment
	qui gen double `effort_wage'=$ML_y4 
	qui gen double `now'=$ML_y5 // 1 if today, 0 otherwise
	
	
	// day of week dummy
	qui gen double `day18' = $ML_y6
	gl dummies = "`d18'*`day18'"
		
	

	//this is our predicted choice of the person given the variables we start with
	
	qui gen double `predchoice' =  ( ((`s') + `phi'*`effort_wage' ) / ///
	(((`beta')^(1-`now')) * ((`delta')^`t')) - ${dummies} )^ ///
	(1/ (`gamma'-1))
	
	
	//this is the probability of the decision given our error structure
	qui gen double `prob'=normalden(`effort_response',`predchoice',`sigma')
	
	//tobit correction
	if ($tobit) { 				
		qui replace `prob'=1-normal((`predchoice'-(`effort_response'))/`sigma') if `effort_response'==1 // min
		qui replace `prob'=normal((`predchoice'-(`effort_response'))/`sigma') if `effort_response'==50 //max
	}
	
	//need this for MLE to cycle through
	quietly replace `lnf' = ln(`prob')
	
end
