# Supplementary material for: Can Simple Psychological Interventions Increase Preventive Health Investment?
Source: J Eur Econ Assoc. 2021 Nov 30;20(3):1001–47. doi: 10.1093/jeea/jvab052 (PMC9194950; doi:10.1093/jeea/jvab052)
Supplement: jvab052_John_Orkin_Reproduction [file jvab052_john_orkin_reproduction.zip › Reproduction/ado/_Archive/MLE_effort_TE.ado]

program MLE_effort_TE
	version 9.1
	args lnf $setupvarsPassedToADO
	//tempvar defines variables you want to name and create in this file in addition to $dataToUse
	tempvar $dataToUse predchoice prob
	
	//you have to pass all of your variables in $dataToUse in the exact order. Could automate, but nice to see written out
	qui gen double `effort_response'=$ML_y1
	qui gen double `t'=$ML_y2 // distance to work
	qui gen double `k'=$ML_y3 // distance to payment
	qui gen double `effort_wage'=$ML_y4 
	qui gen double `now'=$ML_y5 // 1 if today, 0 otherwise
	
	
	//Now, plug in treatments
	qui gen double `treatment1' = $ML_y6
	qui gen double `treatment2' = $ML_y7
	qui gen double `treatment3' = $ML_y8
	

	//this is our predicted choice of the person given the variables we start with
	qui gen double `predchoice'=(((`s'+ ((`beta' + `b_TE_ITF'*`treatment1' + `b_TE_BA'*`treatment2' + `b_TE_PLA'*`treatment3' ///
		)*((`delta' + `d_TE_ITF'*`treatment1' + `d_TE_BA'*`treatment2' + `d_TE_PLA'*`treatment3' ) ^`k')*`phi'*`effort_wage'))/ ///
		((`beta' + `b_TE_ITF'*`treatment1' + `b_TE_BA'*`treatment2' + `b_TE_PLA'*`treatment3' ///
		)*((`delta' +  `d_TE_ITF'*`treatment1' + `d_TE_BA'*`treatment2' + `d_TE_PLA'*`treatment3' )^`t')))^(1/ (`gamma'-1)))		// demand function for effort in the future	
	
	
	qui replace `predchoice'=(((`s'+ ((`beta' + `b_TE_ITF'*`treatment1' + `b_TE_BA'*`treatment2' + `b_TE_PLA'*`treatment3' ///
		)*((`delta' + `d_TE_ITF'*`treatment1' + `d_TE_ITF'*`treatment2' + `d_TE_PLA'*`treatment3' ) ^`k')*`phi'*`effort_wage')))^(1/ (`gamma'-1))) if `now'==1	// demand function for effort in the future	
	

	
	//this is the probability of the decision given our error structure
	qui gen double `prob'=normalden(`effort_response',`predchoice',`sigma')
	
	//tobit correction
	if ($tobit) { 				
		qui replace `prob'=1-normal((`predchoice'-(`effort_response'))/`sigma') if `effort_response'==1 // min
		qui replace `prob'=normal((`predchoice'-(`effort_response'))/`sigma') if `effort_response'==50 //max
	}
	
	//need this for MLE to cycle through
	quietly replace `lnf' = ln(`prob')
	
end
