# Supplementary material for: Can Simple Psychological Interventions Increase Preventive Health Investment?
Source: J Eur Econ Assoc. 2021 Nov 30;20(3):1001–47. doi: 10.1093/jeea/jvab052 (PMC9194950; doi:10.1093/jeea/jvab052)
Supplement: jvab052_John_Orkin_Reproduction [file jvab052_john_orkin_reproduction.zip › Reproduction/ado/_Archive/MLE_effort_TE_dow.do]

program MLE_effort_TE_dow
	version 9.1
	args lnf $setupvarsPassedToADO
	//tempvar defines variables you want to name and create in this file in addition to $dataToUse
	tempvar $dataToUse predchoice prob
	
	//you have to pass all of your variables in $dataToUse in the exact order. Could automate, but nice to see written out
	qui gen double `effort_response'=$ML_y1
	qui gen double `t'=$ML_y2 // distance to work
	qui gen double `k'=$ML_y3 // distance to payment
	qui gen double `effort_wage'=$ML_y4 
	qui gen double `now'=$ML_y5 // 1 if today, 0 otherwise
	
	
	//Now, plug in treatments
	qui gen double `treatment1' = $ML_y6
	qui gen double `treatment2' = $ML_y7
	qui gen double `treatment3' = $ML_y8
	
	//day of week dummies
	/*forvalues d=0/6 {
		loc j = 9 + `d'
		qui gen double `day`d'' = ${ML_y`j'}
		} */
	qui gen double `day0' = $ML_y9
	qui gen double `day1' = $ML_y10
	qui gen double `day2' = $ML_y11
	qui gen double `day3' = $ML_y12
	qui gen double `day4' = $ML_y13
	qui gen double `day5' = $ML_y14
	qui gen double `day6' = $ML_y15
	gl dummies="`d0'*`day0' - `d1'*`day1' - `d2'*`day2' - `d3'*`day3' - `d4'*`day4' - `d5'*`day5' - `d6'*`day6'"
		
	

	//this is our predicted choice of the person given the variables we start with
	qui gen double `predchoice'=(((`s'+ ((`beta' + `b_TE_ITF'*`treatment1' + `b_TE_BA'*`treatment2' + `b_TE_PLA'*`treatment3' ///
		)*((`delta' + `d_TE_ITF'*`treatment1' + `d_TE_BA'*`treatment2' + `d_TE_PLA'*`treatment3' ) ^`k')*`phi'*`effort_wage' - ${dummies} ))/ ///
		((`beta' + `b_TE_ITF'*`treatment1' + `b_TE_BA'*`treatment2' + `b_TE_PLA'*`treatment3' ///
		)*((`delta' +  `d_TE_ITF'*`treatment1' + `d_TE_BA'*`treatment2' + `d_TE_PLA'*`treatment3' )^`t')))^(1/ (`gamma'-1)))		// demand function for effort in the future	
	
	
	qui replace `predchoice'=(((`s'+ ((`beta' + `b_TE_ITF'*`treatment1' + `b_TE_BA'*`treatment2' + `b_TE_PLA'*`treatment3' ///
		)*((`delta' + `d_TE_ITF'*`treatment1' + `d_TE_ITF'*`treatment2' + `d_TE_PLA'*`treatment3' ) ^`k')*`phi'*`effort_wage' - ${dummies} )))^(1/ (`gamma'-1))) if `now'==1	// demand function for effort in the future	
	

	
	//this is the probability of the decision given our error structure
	qui gen double `prob'=normalden(`effort_response',`predchoice',`sigma')
	
	//tobit correction
	if ($tobit) { 				
		qui replace `prob'=1-normal((`predchoice'-(`effort_response'))/`sigma') if `effort_response'==1 // min
		qui replace `prob'=normal((`predchoice'-(`effort_response'))/`sigma') if `effort_response'==50 //max
	}
	
	//need this for MLE to cycle through
	quietly replace `lnf' = ln(`prob')
	
end
