# Supplementary material for: Can Simple Psychological Interventions Increase Preventive Health Investment?
Source: J Eur Econ Assoc. 2021 Nov 30;20(3):1001–47. doi: 10.1093/jeea/jvab052 (PMC9194950; doi:10.1093/jeea/jvab052)
Supplement: jvab052_John_Orkin_Reproduction [file jvab052_john_orkin_reproduction.zip › Reproduction/ado/_Archive/MLE_effort_v180613_resid.ado]

******************************************************************************
/* 
Project: SOBC3
Auhor: Daniel Mellow
Date: 2018-06-11
Description: This ado file programs the MLE estimator for the current model we
use to elicit time-preferences for real effort and treatment effects of our 
interventions on them. 

This version has the following features, in addition to the
basic model:
• Sample is restricted to those active treatment arms who have done the task 
	before (at baseline)
• There are treatment effects for BA and ITF. Therefore the placebo control is
	the reference category. The treatment effects are additive to beta, delta
	and s (the non-monetary reward of effort).
• Fixed effects for which day of the week the effort is to be done are included 
	in the cost of effort function, and therefore additively in the demand function
• Fixed effects for the wage level are included additively in the demand function

If you want to change any of the above features, you must change both this file
	and the .do which runs it.


*/
*******************************************************************************


cap program drop  MLE_effort_v180613_resid
program MLE_effort_v180613_resid
	version 9.1
	args lnf $setupvarsPassedToADO
	//tempvar defines variables you want to name and create in this file in addition to $dataToUse
	tempvar $dataToUse predchoice prob
	
	//you have to pass all of your variables in $dataToUse in the exact order. Could automate, but nice to see written out
	qui gen double `res'=$ML_y1
	qui gen double `t'=$ML_y2 // distance to work
	qui gen double `k'=$ML_y3 // distance to payment
	qui gen double `effort_wage'=$ML_y4 
	qui gen double `now'=$ML_y5 // 1 if today, 0 otherwise
	
	
	//Now, plug in treatments
	qui gen double `treatment1' = $ML_y6
	qui gen double `treatment2' = $ML_y7
	
	//day of week dummies

	qui gen double `day1' = $ML_y8
	qui gen double `day2' = $ML_y9
	qui gen double `day3' = $ML_y10
	qui gen double `day4' = $ML_y11
	qui gen double `day5' = $ML_y12
	qui gen double `day6' = $ML_y13
	gl dummies="`d1'*`day1' - `d2'*`day2' - `d3'*`day3' - `d4'*`day4' - `d5'*`day5' - `d6'*`day6'"
		
	

	//this is our predicted choice of the person given the variables we start with
	
	qui gen double `predchoice' =  ( ((`s'+`s_TE_ITF'*`treatment1' + `s_TE_BA'*`treatment2') + ///
	`phi'*`effort_wage' ) / ///
	(((`beta' + `b_TE_ITF'*`treatment1' + `b_TE_BA'*`treatment2')^(1-`now'))* ///
	((`delta' +  `d_TE_ITF'*`treatment1' + `d_TE_BA'*`treatment2' )^`t')) - ${dummies} )^ ///
	(1/ (`gamma'-1)) 
	
	
	//this is the probability of the decision given our error structure
	qui gen double `prob'=normalden(`res',`predchoice',`sigma')
	
	//tobit correction
	if ($tobit) { 				
		qui replace `prob'=1-normal((`predchoice'-(`res'))/`sigma') if `res'==1 // min
		qui replace `prob'=normal((`predchoice'-(`res'))/`sigma') if `res'==50 //max
	}
	
	//need this for MLE to cycle through
	quietly replace `lnf' = ln(`prob')
	
end
