# Supplementary material for: Can Simple Psychological Interventions Increase Preventive Health Investment?
Source: J Eur Econ Assoc. 2021 Nov 30;20(3):1001–47. doi: 10.1093/jeea/jvab052 (PMC9194950; doi:10.1093/jeea/jvab052)
Supplement: jvab052_John_Orkin_Reproduction [file jvab052_john_orkin_reproduction.zip › Reproduction/Analysis/output/table_balance.do]

preserve 

***********Preface
*** CREATE EMPTY TABLE ***
	clear all
	set obs 10
	gen x = 1
	gen y = 1
	
	if $spec == 1 local cols = 5
	else local cols = 5 + $ttest_flag + $ftest_flag
forvalues x = 1/`cols' { // col1: control mean ; col2: treatment2 ; col3=treatment3 ; col4 = p-value of difference; col5=N
	eststo col`x': reg x y
	}
restore
	
	local varcount = 1
	local count = 1
	local countse = 2
	local countqval = 3
	
	local varlabels ""
	local statnames ""

	tokenize `"$listnames"'
	
	label var treatment1 "TP+INF"
	label var treatment2 "EF+INF"
	label var treatment3 "PLA+INF"


**********
*Column headers
gl t1_name "\specialcell{V+INF\\Treatment\\Effect}"
gl t2_name "\specialcell{P+INF\\Treatment\\Effect}"
gl t3_name "\specialcell{AC+INF\\Treatment\\Effect}"
gl ctrl_mean "\specialcell{Control\\Mean (SD)}"
gl obs_n "\specialcell{\emph{N}}"
gl pla_name "\specialcell{INF\\Treatment\\Effect}"
gl pla_control_name "\specialcell{Active\\Control\\Group\\Mean (SD)}"
gl pc_name "\specialcell{Pure\\Control\\Mean (SD)}"
gl ttest_name "\specialcell{V = P\\\emph{p}-value}"
gl ftest_name "\specialcell{V = P\\= INF\\\emph{p}-value}"
gl placebo_n "\specialcell{Active\\Control\\Comparison\\\emph{N}}"
gl t1_name_pc "\specialcell{Pure\\Comparison\\TP\\Treatment\\Effect}"
gl t2_name_pc "\specialcell{Pure\\Comparison\\EF\\Treatment\\Effect}"
gl pla_name_pc "\specialcell{Pure\\Comparison\\INF\\Treatment\\Effect}"
gl t1_name_pla "\specialcell{Visualization\\Treatment\\Effect}"
gl t2_name_pla "\specialcell{Planning\\Treatment\\Effect}"
gl tt_name "\specialcell{Column 2 vs.\\Column 3\\\emph{p}-value}"
gl pc_n "\specialcell{Pure\\Comparison\\\emph{N}}"
gl plainf_mean "\specialcell{AC+INF\\Mean (SD)}"

if	$spec == 1									loc colheads " "$pla_control_name" "$t1_balance_name" "$t2_balance_name" "$ttest_name" "\emph{N}" "
else if	$spec == 2	& $ttest_flag & $ftest_flag 	loc colheads " "$pc_name" "$t1_name" "$t2_name" "$pla_name" "$ttest_name" "$ftest_name" "\emph{N}" "
else if	$spec == 2	& $ttest_flag 					loc colheads " "$pc_name" "$t1_name" "$t2_name" "$pla_name" "$ttest_name" "\emph{N}" "
else if	$spec == 2	&  				$ftest_flag		loc colheads " "$pc_name" "$t1_name" "$t2_name" "$pla_name" "$ftest_name" "\emph{N}" "
else if $spec == 2 & $merge_flag				loc colheads " "$pla_control_name"  "$t1_name_pla" "$t2_name_pla"  "$tt_name" "$obs_n" "$pc_name" "$t1_name" "$t2_name" "$t3_name" "$obs_n" "	
else if	$spec == 2 				  					loc colheads " "$pc_name" "$t1_name" "$t2_name" "$pla_name" "\emph{N}" "

local n = 0 // number in the table
local v = 1 // the varlist number

keep if baseline == 1

foreach varlist in $varlists { 

	local m = 1 // index for the hypotheses to correct across

	local thislistname "``v''"
	noisily di "`thislistname'"

	estadd local row`count'   = " "  : col1
	loc statnames "`statnames' row`count'"
	if `v'==1 {
		local varlabels "`varlabels' "\emph{`thislistname'}""
		}
	else {
		local varlabels "`varlabels' "\midrule \emph{`thislistname'}""
	}
	noisily di `"`varlabels'"'
	loc count = `count' + 1
	loc countse = `countse' + 1
	loc countqval = `countqval' + 1

	cap matrix drop BA ITF PLA
	matrix define BA = 0 
	matrix define ITF = 0
	matrix define PLA = 0

	foreach var in ${`varlist'} {
	

			loc count = `count' + 1
			loc countse = `countse' + 1
			loc countqval = `countqval' + 1
			
		if $tot_flag & ("`var'" == "SMS_beta_nonparam" | "`var'" == "SMS_delta_nonparam") continue
		
		* For manually entering values
		gl nopc_flag = 0
		if "`varlist'" == "compliance" | "`var'" == "endline_delay" gl nopc_flag = 1
		gl sms_beta = 0
		if "`var'" == "SMS_beta" gl sms_beta = 1 
		gl sms_delta = 0
		if "`var'" == "SMS_delta" gl sms_delta = 1

		
		* Specification
		if $fe_flag == 1 local fe "i.village_id"
		else			 local fe ""
		if $control_flag == 1 local controls "$controls"
		else				  local controls ""
	
		if $spec == 1 local spec "if treatment > 0"
		else		  local spec "treatment3"
	
		
		if $baseline_balance_flag == 1 {
			loc depvar "`var'_bl"
			}
		else {
			loc depvar "`var'"
			if "`var'" == "temp_ideal_spec" | "`var'" == "act_ideal_spec" loc depvar "`var'$spec" // Add the specification to the sophisticated time inconsistency measure
			}
		
		
		*Col 1

			if ~$sms_beta & ~$sms_delta{
			qui sum `depvar' if treatment == 3, detail
				pstar, b(`r(mean)') se(`r(sd)') pstar prec(2)
				estadd local row`count'   = "`r(bstar)'"  : col1
				estadd local row`countse' = "`r(sestar)'" : col1
				}
			
			
		*Col 2
		
			if $sms_beta  local par "beta"
			if $sms_delta local par "delta"
			if $sms_beta | $sms_delta {
			
			estimates use "$data_dir/mle_nonzero_Aug2018_placebo" //before only pla and non placebo
			local aux0b  = _b[`par':_cons]
			local aux0se = _se[`par':_cons]
			pstar, b(`aux0b') se(`aux0se') pstar prec(3)
			estadd local row`count'   = "`r(bstar)'"  : col1
			estadd local row`countse' = "`r(sestar)'" : col1
			}
		
		if $sms_beta | $sms_delta {
			if $sms_beta  local par "b"
			if $sms_delta local par "d"
			local aux1b  = _b[`par'_TE_ITF:_cons]
			local aux1se = _se[`par'_TE_ITF:_cons]
			pstar , b(`aux1b') se(`aux1se') sestar prec(3)
			}
			else { 
			reg `depvar' treatment1 treatment2 `ancova' `tmp`n'' `controls' `fe' if treatment > 0, /// 
				cluster(treatgroup)
			pstar treatment1, sestar
			}
			estadd local row`count'   = "`r(bstar)'"  : col2
			estadd local row`countse' = "`r(sestar)'" : col2
			
			
		*Col 3
	
			if $sms_beta | $sms_delta {
			local aux2b  = _b[`par'_TE_BA:_cons]
			local aux2se = _se[`par'_TE_BA:_cons]
			pstar , b(`aux2b') se(`aux2se') sestar prec(3)
			estadd local row`count' = string(`e(N_clust)' , "%9.0g") : col5
			}
			else {
			pstar treatment2, sestar
			estadd local row`count' = string(`e(N)' , "%9.0g") : col5
			}
			estadd local row`count'   = "`r(bstar)'"  : col3
			estadd local row`countse' = "`r(sestar)'" : col3
			
	
			***P-values 
			if ~$sms_beta & ~$sms_delta {
			if $merge_flag & `m' == 1 mat def  TP_m = 2*ttail(e(df_r),abs(_b[treatment1]/_se[treatment1]))
			else mat def  TP_m  = TP_m \ 2*ttail(e(df_r),abs(_b[treatment1]/_se[treatment1]))
			if `m' == 1 mat def EF_m = 2*ttail(e(df_r),abs(_b[treatment2]/_se[treatment2]))
			else  mat def EF_m = EF_m \ 2*ttail(e(df_r),abs(_b[treatment2]/_se[treatment2]))
			}
			
		*Col 4
			if $sms_beta | $sms_delta {
				estadd local row`count'   = "-"  : col4
				estadd local row`countse' = "-" : col4
			}	
			else {
			test _b[treatment1] == _b[treatment2]
	
					pstar, p(`r(p)') pstar pnopar
					estadd local row`count' = "`r(pstar)'": col4 
			}	
		
		
		***for the loop
		
		loc label: var label `depvar'
		
		if "`varlist'" == "behavior_primary" | ("`varlist'" == "psych_primary" & $tot_flag) | "`varlist'" == "observables" | "`varlist'" == "observables_wash" | "`varlist'" == "attrition" | "`varlist'" == "compliance" | "`varlist'" == "mechanisms" | "`varlist'" == "delay" { 
			loc doqvalues = 0
			loc statnames "`statnames' row`count' row`countse'"
			loc count = `count' + 2
			loc countse = `countse' + 2
			loc rowqval`m' = `countqval'
			loc countqval = `countqval' + 2
				local thisvarlabel: variable label `depvar'
				if "`thisvarlabel'" ~= "" { 
					local varlabels "`varlabels' "\hspace{1em} `thisvarlabel'" " " "
					}
				else {
					local varlabels " `varlabels' "\hspace{1em} `var'" " " "
					}
			}
		else {
			loc doqvalues = 1
			loc statnames "`statnames' row`count' row`countse' row`countqval'"
			loc count = `count' + 3 //+3 to account for q-values in each cell
			loc countse = `countse' + 3
			loc rowqval`m' = `countqval'
			loc countqval = `countqval' + 3
				local thisvarlabel: variable label `depvar' 
				if "`thisvarlabel'" ~= "" { 
					local varlabels "`varlabels' "\hspace{1em} `thisvarlabel'" " " " " " 
					}
				else {
					local varlabels "`varlabels' "\hspace{1em} `var'" " " " " "
					}
			}
		
		
		loc ++m // the hypothesis # in this family 
		}
	
	****generate q-values:
	
	loc --m
	
	noisily minq BA, q(BA) 
	noisily minq ITF, q(ITF) 
	noisily minq PLA, q(PLA) 
	noisily minq TP_m, q(TP_m)
	noisily minq EF_m, q(EF_m)
	
	noisily di "List: `varlist', number of hypotheses=`m'" 
	noisily di "rowqval: `rowqval'. Count: `count'. Countse: `countse'. Countqval: `countqval'. Depvar = `depvar', varlist = `varlist'"
	noisily di "m = `m'"
	noisily di "rowqval1 = `rowqval1'. rowqval2 = `rowqval2'. rowqval3 = `rowqval3'. rowqval4 = `rowqval4'. "
	if `m'>1 & `doqvalues' == 1 {
		forvalues i=1/`m' { 
		
		loc rowqval = `rowqval`i''
		noisily di "We are here. rowqval = `rowqval'."
		
		
		*Add TP-spec1 q-value
		loc aux = TP_m[`i',1]
		pstar, p(`aux') pstar pbrackets
		estadd local row`rowqval' = "`r(pstar)'" : col2
		di "first ok" 
		
		
		*Add BA Spec 1 q-value
		loc aux = EF_m[`i',1]
		pstar, p(`aux') pstar pbrackets
		estadd local row`rowqval' = "`r(pstar)'" : col3
		
	
	di "second ok" 
		
	
		}
	}
	
	loc n = `n' + `m' // The number of hypotheses thus far
	loc ++v // on to the next variable list
}

****************Make Table

noisily di `"`varlabels'"'
noisily di `"`statnames'"'
noisily di `"`colheads'"'

if "$whichtable" == "primaryoutcomes" | "$whichtable" == "exploratoryoutcomes" {
	if $trim_flag local trim = "_trim"
	else local trim "_win"
	}
else local trim = ""
if $tot_flag global whichtable = "TOT_$whichtable"

if $merge_flag global mergelbl = "merged"

esttab col* using "$tab_dir/$whichtable`trim'${narrow_wash_flag}.tex",  cells(none) stats(`statnames', labels(`varlabels')) ///
	booktabs nonotes compress mtitle(`colheads') alignment(SSSSc) ///
	mgroups("\specialcell{Comparison with active control (AC+INF)}" , ///
	pattern(1 0 0 0 0) prefix(\multicolumn{@span}{c}{) suffix(}) span erepeat(\cmidrule(lr){@span}))  replace 
