# Supplementary material for: Can Simple Psychological Interventions Increase Preventive Health Investment?
Source: J Eur Econ Assoc. 2021 Nov 30;20(3):1001–47. doi: 10.1093/jeea/jvab052 (PMC9194950; doi:10.1093/jeea/jvab052)
Supplement: jvab052_John_Orkin_Reproduction [file jvab052_john_orkin_reproduction.zip › Reproduction/Analysis/output/table_experimental_ps.do]

preserve 

***********Preface
*** CREATE EMPTY TABLE ***
	clear all
	set obs 10
	gen x = 1
	gen y = 1
	
	if $spec == 1 local cols = 5
	else if $merge_flag == 1 local cols = 10
	else local cols = 5 + $ttest_flag + $ftest_flag
forvalues x = 1/`cols' { // col1: control mean ; col2: treatment2 ; col3=treatment3 ; col4 = p-value of difference; col5=N
	eststo col`x': reg x y
	}
restore
	
	local varcount = 1
	local count = 1
	local countse = 2
	local countqval = 3
	
	local varlabels ""
	local statnames ""

	tokenize `"$listnames"'


**********
*Column headers need to be defined up here to deal with the attrition table that switches between specifications
gl t1_name "\specialcell{V+INF\\Treatment\\Effect}"
gl t2_name "\specialcell{P+INF\\Treatment\\Effect}"
gl t3_name "\specialcell{AC+INF\\Treatment\\Effect}"
gl ctrl_mean "\specialcell{Control\\Mean (SD)}"
gl obs_n "\specialcell{\emph{N}}"
gl pla_name "\specialcell{INF\\Treatment\\Effect}"
gl pla_control_name "\specialcell{Active\\Control\\Group\\Mean (SD)}"
gl pc_name "\specialcell{Pure\\Control\\Mean (SD)}"
gl ttest_name "\specialcell{V = P\\\emph{p}-value}"
gl ftest_name "\specialcell{V = P\\= INF\\\emph{p}-value}"
gl placebo_n "\specialcell{Active\\Control\\Comparison\\\emph{N}}"
gl t1_name_pc "\specialcell{Pure\\Comparison\\TP\\Treatment\\Effect}"
gl t2_name_pc "\specialcell{Pure\\Comparison\\EF\\Treatment\\Effect}"
gl pla_name_pc "\specialcell{Pure\\Comparison\\INF\\Treatment\\Effect}"
gl t1_name_pla "\specialcell{Visualization\\Treatment\\Effect}"
gl t2_name_pla "\specialcell{Planning\\Treatment\\Effect}"
gl tt_name "\specialcell{Column 2 vs.\\Column 3\\\emph{p}-value}"
gl pc_n "\specialcell{Pure\\Comparison\\\emph{N}}"
gl plainf_mean "\specialcell{AC+INF\\Mean (SD)}"


if	$spec == 1									loc colheads " "$pla_control_name" "$t1_name" "$t2_name" "$ttest_name" "\emph{N}" "
if	$spec == 2	& $ttest_flag & $ftest_flag 	loc colheads " "$pc_name" "$t1_name" "$t2_name" "$pla_name" "$ttest_name" "$ftest_name" "\emph{N}" "
if	$spec == 2	& $ttest_flag 					loc colheads " "$pc_name" "$t1_name" "$t2_name" "$pla_name" "$ttest_name" "\emph{N}" "
if	$spec == 2	&  				$ftest_flag		loc colheads " "$pc_name" "$t1_name" "$t2_name" "$pla_name" "$ftest_name" "\emph{N}" "
if  $spec == 2 & $merge_flag				loc colheads " "$pla_control_name"  "$t1_name_pla" "$t2_name_pla"  "$tt_name" "$obs_n" "$pc_name" "$t1_name" "$t2_name" "$t3_name" "$obs_n" "	
if	$spec == 2 				  					loc colheads " "$pc_name" "$t1_name" "$t2_name" "$pla_name" "\emph{N}" "

local n = 0 // number in the table
local v = 1 // the varlist number

foreach varlist in $varlists { 

	local m = 1 // index for the hypotheses to correct across
	gl additional_flag = 0 
	if regexm("`varlist'", "_additional") {
	gl additional_flag = 1
	}

	local thislistname "``v''"
	noisily di "`thislistname'"

	estadd local row`count'   = " "  : col1
	loc statnames "`statnames' row`count'"
	if `v'==1 | $additional_flag == 1 | "`varlist'" == "risk" {
		local varlabels "`varlabels' "\emph{`thislistname'}""
		}
	else {
		local varlabels "`varlabels' "\midrule \emph{`thislistname'}""
	}

	
	noisily di `"`varlabels'"'
	loc count = `count' + 1
	loc countse = `countse' + 1
	loc countqval = `countqval' + 1
	
	if "`varlist'" == "observables" {
	gl fe_flag = 1
	}
	else if "`varlist'" == "attrition" |  "`varlist'" == "compliance" |"`varlist'" == "delay" {
	gl fe_flag = 1
	}
	
	foreach var in ${`varlist'} {

	if regexm("$outcome_main","`var'")  {
		estadd local row`count'   = " "  : col1
		loc statnames "`statnames' row`count'"
		local varlabels "`varlabels' "\emph{Main outcome}""
			loc count = `count' + 1
			loc countse = `countse' + 1
			loc countqval = `countqval' + 1
		}
	else if regexm("$first_additional","`var'"){
		estadd local row`count'   = " "  : col1
		loc statnames "`statnames' row`count'"
		local varlabels "`varlabels' "\emph{Additional outcomes}""
			loc count = `count' + 1
			loc countse = `countse' + 1
			loc countqval = `countqval' + 1
	}
	else {
			loc count = `count' + 1
			loc countse = `countse' + 1
			loc countqval = `countqval' + 1
			}

		gl zscore_flag = 0 
		if "`var'" == "BADS_scale" |"`var'" == "TOL_total" | "`var'" == "GSE_scale"| "`var'" == "beliefs_chlorine" | "`var'" == "knowledge_chlorine" | "`var'" == "ancpnc_knowledge" |"`var'" == "risk_response"  |"`var'" == "school_index" {
		gl zscore_flag = 1
		}

		
		* Skip SMS beta / delta in Spec 2, TOT
		if $tot_flag & ("`var'" == "SMS_beta_nonparam" | "`var'" == "SMS_delta_nonparam") continue
		
		* For manually entering values
		*if "`var'" == "comply" gl spec = 1 // Outdated
		gl nopc_flag = 0
		if "`varlist'" == "compliance" gl nopc_flag = 1
		gl sms_beta = 0
		if "`var'" == "SMS_beta" gl sms_beta = 1 
		gl sms_delta = 0
		if "`var'" == "SMS_delta" gl sms_delta = 1
	 
		
		* Specification
		if $fe_flag == 1 local fe "i.village_id assethigh_rec"
		else			 local fe ""
		if "`var'" == "village_id" local fe "assethigh_rec"
		if "`var'" == "assethigh_rec" local fe "i.village_id"
		if $control_flag == 1 local controls "$controls"
		if "`varlist'" == "observables" local controls ""
		*These are outdated since now we do both specs in one table. Spec should alway be 2
		if $spec == 1 local spec "if treatment > 0"
		else		  local spec "treatment3"
	
		***Determine if variable exists at baseline
		capture confirm variable `var'_bl
		if _rc == 0 {
			loc ancova "`var'_bl"
			replace `var'_bl = -999 if `var'_bl == . // Jones (1996) missing data correction
			tempvar tmp`n'
			gen `tmp`n'' = (`var'_bl==-999)
			}
		else loc ancova ""
	 
		

		*Defining which variable to pull for regression	- whether 'endline' and therefore with _ps suffix, or other 
		
		*if $mainoutcomes_flag == 1 | $psychtable_flag == 1 | $behavtable_flag == 1 | $mechanisms_flag == 1 | $wash_mechanisms_flag == 1 {	
		*	loc depvar "`var'_ps"
		*	}
		*else {
			loc depvar "`var'"
			if "`var'" == "temp_ideal_spec" | "`var'" == "act_ideal_spec" loc depvar "`var'$spec" // Add the specification to the sophisticated time inconsistency measure
		*	}
			
		if $zscore_flag == 1 { // Replacing depvar for z-scored variables (so it can be swapped for placebo comparison 
			local depvar "`var'_z_pc_ps"
			}
		
		*Keeping only compliers for the bsaeline comparison
		if "`varlist'" == "observables" {
		preserve
		*keep if phonesurvey == 1 
		}
		
		**(1) Control Mean
		
		*(1.a) Trim
		if regexm("$trimlist","`var'") {
			qui sum `depvar' , detail
			if $trim_flag == 1 replace `depvar' = . if `depvar'>`r(p99)' | `depvar' < `r(p1)'
			else winsor2 `depvar', cuts(1 99) replace
			}
		
		*(1.b) get mean & se
		
		if $nlls_flag & ~$tot_flag & ("`var'" == "SMS_beta_nonparam" | "`var'" == "SMS_delta_nonparam") local nlls_replace = 1 // Leave Control mean and SD empty
		else {
			local nlls_replace = 0
			if $wash_balance_flag | $wash_mechanisms_flag qui sum `depvar' if washtreat == 0, detail
			else if ~$sms_beta & ~$sms_delta{
				if $spec == 1 qui sum `depvar' if treatment == 3, detail
				else		  qui sum `depvar' if treatment == 0, detail
				}
			if $nopc_flag	{
				estadd local row`count'   = "-"  : col6
				estadd local row`countse' = "-" : col6
				}
			else if ~$sms_beta & ~$sms_delta{ 
			pstar, b(`r(mean)') se(`r(sd)') pstar prec(2)
			estadd local row`count'   = "`r(bstar)'"  : col6
			estadd local row`countse' = "`r(sestar)'" : col6
			}
			}
		
		**Specification
		noisily dis "Specification $spec: DepVar(`depvar') ANCOVA(`ancova', `tmp`n''), Controls(`controls'), FE(`fe'), Placebo(`spec'), Trimming($trim_flag), TOT($tot_flag), NLLS(`nlls_replace')"
		 	if $sms_beta  local par "beta"
			if $sms_delta local par "delta"
		 if $sms_beta | $sms_delta {
			*reg `depvar' treatment1 treatment2 `ancova' `tmp`n'' `controls' `fe' `spec', /// The local spec must be the last in this row!
			*	cluster(treatgroup)
			*gl n_nlls = e(N)
			estimates use "$data_dir/mle_nonzero_Aug2018_JD"
			local aux0b  = _b[`par':_cons]
			local aux0se = _se[`par':_cons]
			pstar, b(`aux0b') se(`aux0se') pstar prec(3)
			estadd local row`count'   = "`r(bstar)'"  : col6
			estadd local row`countse' = "`r(sestar)'" : col6
			}
		
		if $sms_beta | $sms_delta {
			if $sms_beta  local par "b"
			if $sms_delta local par "d"
			local aux1b  = _b[`par'_TE_ITF:_cons]
			local aux1se = _se[`par'_TE_ITF:_cons]
			pstar , b(`aux1b') se(`aux1se') sestar prec(3)
			}
		else if $tot_flag {
			ivregress 2sls `depvar'  `controls' `fe' ///
				(applied1 applied2 applied3 = treatment1 treatment2 treatment3), ///
				cluster(treatgroup) 
			pstar applied1, sestar
			}
		else if $wash_balance_flag | $wash_mechanisms_flag {
			reg `depvar' washtreat  `controls' `fe', /// The local spec must be the last in this row!
				cluster(treatgroup)
			pstar washtreat, sestar
			}
		else {
	//		Original version using areg for shorter (but equivalent!) Stata output, but can't leave abs() option out. For balance checks, we have to though.
	// 		noisily areg `depvar' treatment1 treatment2 `ancova' `tmp`n'' `controls' if treatment > 0, ///
	// 			cluster(treatgroup) abs(village_id)
			reg `depvar' treatment1 treatment2 `controls' `fe' `spec', /// The local spec must be the last in this row!
				cluster(treatgroup)
			pstar treatment1, sestar
			}
	
			
		**(2) Treatment 1 effect (ITF)
		if $nopc_flag {
			estadd local row`count'   = "-"  : col7
			estadd local row`countse' = "-" : col7
				}
		else { 
			estadd local row`count'   = "`r(bstar)'"  : col7
			estadd local row`countse' = "`r(sestar)'" : col7
			}

		
		**(3) Treatment 2 effect (BA)
		if $sms_beta | $sms_delta {
			local aux2b  = _b[`par'_TE_BA:_cons]
			local aux2se = _se[`par'_TE_BA:_cons]
			pstar , b(`aux2b') se(`aux2se') sestar prec(3)
			}
		else if $tot_flag & ~$wash_balance_flag & ~$wash_mechanisms_flag  applied2, sestar
		else if ~$wash_balance_flag & ~$wash_mechanisms_flag pstar treatment2, sestar
		if $nopc_flag {
			estadd local row`count'   = "-"  : col8
			estadd local row`countse' = "-" : col8
				}

		else if ~$wash_balance_flag & ~$wash_mechanisms_flag {
		estadd local row`count'   = "`r(bstar)'"  : col8
		estadd local row`countse' = "`r(sestar)'" : col8
		}
		
		if $nopc_flag {
			estadd local row`count'   = "-"  : col9
			estadd local row`countse' = "-" : col9
				}

				
		**(4) Placebo (Only Balance Checks)
		else if $spec == 2 {
			if $sms_beta | $sms_delta {
				local aux3b  = _b[`par'_TE_PLA:_cons]
				local aux3se = _se[`par'_TE_PLA:_cons]
				pstar , b(`aux3b') se(`aux3se') sestar prec(3)
				}
			else if $tot_flag pstar applied3, sestar
			else if ~$wash_balance_flag & ~$wash_mechanisms_flag pstar treatment3, sestar
			if ~$wash_balance_flag & ~$wash_mechanisms_flag & ~$nopc_flag estadd local row`count'   = "`r(bstar)'"  : col9
			if ~$wash_balance_flag & ~$wash_mechanisms_flag & ~$nopc_flag estadd local row`countse' = "`r(sestar)'" : col9
			
		**(5.2) P-value of t/F-test difference
			if $ftest_flag & ~$wash_balance_flag & ~$wash_mechanisms_flag {
				if `nlls_replace' local aux = 1 /*test _b[/`par'_TE_ITF] == _b[/`par'_TE_BA] == _b[/`par'_TE_PLA]*/
				else {
					if $tot_flag test _b[applied1]   == _b[applied2]   == _b[applied3]
					else if ~$wash_balance_flag & ~$wash_mechanisms_flag test _b[treatment1] == _b[treatment2] == _b[treatment3]
	// 					local aux = r(p)
					if ~`nlls_replace' pstar, p(`r(p)') pstar pnopar
					if ~`nlls_replace' ~$nopc_flag estadd local row`count' = "`r(pstar)'": col`--cols' // second to last column
					}
				}
			if $ttest_flag & ~$wash_balance_flag & ~$wash_mechanisms_flag {
				if `nlls_replace' local aux = 1 /*test _b[/`par'_TE_ITF] == _b[/`par'_TE_BA]*/
				else {
					if $tot_flag test _b[applied1] == _b[applied2]
					else if ~$wash_balance_flag & ~$wash_mechanisms_flag & ~$nopc_flag 
					test _b[treatment1] == _b[treatment2]
	// 					local aux = r(p)
					pstar, p(`r(p)') pstar pnopar
					estadd local row`count' = "`r(pstar)'": col`--cols' // second to last column, will be either 4 or 5 depending on which specification is being run unless f test is also run. Then third to last.
					}
				}
			}

		
		**(5.1) P-value of t-test difference 
		else {
			if `nlls_replace' local aux = 1 /*test _b[/`par'_TE_ITF] == _b[/`par'_TE_BA]*/
			else {
				test _b[treatment1] == _b[treatment2]
				local aux = r(p)
				pstar, p(`r(p)') pstar pnopar
				estadd local row`count' = "`r(pstar)'": col`--cols' // second to last column, will be either 4 or 5 depending on which specification is being run.
				local ++cols
				}
			}
		
		**(6) Number of observations
		if $spec == 2 & $ttest_flag & ~`nlls_replace' & ~$wash_balance_flag & ~$wash_mechanisms_flag local ++cols
		if $spec == 2 & $ftest_flag & ~`nlls_replace' & ~$wash_balance_flag & ~$wash_mechanisms_flag local ++cols
		if $sms_beta | $sms_delta estadd local row`count' = string(`e(N_clust)', "%9.0g") : col`cols' // last column, will be either 5 or 6 depending on which specification is being run.
		else if $nopc_flag {
			estadd local row`count'   = "-"  : col`cols'
			estadd local row`countse' = "-" : col`cols'
			}

		else {
		estadd local row`count' = string(`e(N)' , "%9.0g") : col`cols' // last column, will be either 5 or 6 depending on which specification is being run.
		}
		
				**********************
				
		if "`varlist'" == "observables" {
		restore
		}
				
		*Replacing depvar for place control comparison and adjusting ANCOVA specification
		if $zscore_flag == 1 {
		loc depvar "`var'_z_pla_ps"
		}
		
		*Keeping only compliers for the placebo comparison
		if "`varlist'" == "delay" | "`varlist'" == "observables" {
		preserve
		keep if baseline == 1 //& phonesurvey == 1
		}
		if "`varlist'" == "attrition"  {
		preserve
		keep if baseline == 1 
		}
		*Col 1

			if ~$sms_beta & ~$sms_delta{
			qui sum `depvar' if treatment == 3, detail
				pstar, b(`r(mean)') se(`r(sd)') pstar prec(2)
				estadd local row`count'   = "`r(bstar)'"  : col1
				estadd local row`countse' = "`r(sestar)'" : col1
				}
			
			
		*Col 2
		
			if $sms_beta  local par "beta"
			if $sms_delta local par "delta"
			if $sms_beta | $sms_delta {
			*reg `depvar' treatment1 treatment2 `ancova' `tmp`n'' `controls' `fe' if treatment>0, /// The local spec must be the last in this row!
			*	cluster(treatgroup)
			*gl n_nlls = e(N)
			estimates use "$data_dir/mle_nonzero_Aug2018_pla"
			local aux0b  = _b[`par':_cons]
			local aux0se = _se[`par':_cons]
			pstar, b(`aux0b') se(`aux0se') pstar prec(3)
			estadd local row`count'   = "`r(bstar)'"  : col1
			estadd local row`countse' = "`r(sestar)'" : col1
			}
		
		if $sms_beta | $sms_delta {
			if $sms_beta  local par "b"
			if $sms_delta local par "d"
			local aux1b  = _b[`par'_TE_ITF:_cons]
			local aux1se = _se[`par'_TE_ITF:_cons]
			pstar , b(`aux1b') se(`aux1se') sestar prec(3)
			}
			else { 
			reg `depvar' treatment1 treatment2 `ancova' `tmp`n'' `controls' `fe' if treatment > 0, /// 
				cluster(treatgroup)
			pstar treatment1, sestar
			}
			estadd local row`count'   = "`r(bstar)'"  : col2
			estadd local row`countse' = "`r(sestar)'" : col2
			
			
		*Col 3
	
			if $sms_beta | $sms_delta {
			local aux2b  = _b[`par'_TE_BA:_cons]
			local aux2se = _se[`par'_TE_BA:_cons]
			pstar , b(`aux2b') se(`aux2se') sestar prec(3)
			estadd local row`count' = string(`e(N_clust)' , "%9.0g") : col5
			}
			else {
			pstar treatment2, sestar
			estadd local row`count' = string(`e(N)' , "%9.0g") : col5
			}
			estadd local row`count'   = "`r(bstar)'"  : col3
			estadd local row`countse' = "`r(sestar)'" : col3
			
			
		*Col 4
			if $sms_beta{
			matrix b = e(b)
			matrix V = e(V)
			scalar N = e(N_clust)
			scalar V_b_ITF = V[7,7]
			scalar V_b_BA= V[8,8]
			scalar Cov_b= V[7,8]
			scalar b_ITF=b[1,7]
			scalar b_BA=b[1,8]
			scalar diff_b=b_ITF-b_BA
			scalar se_diff_b=sqrt(V_b_ITF + V_b_BA - 2*Cov_b)
			scalar t_diff_b=diff_b/se_diff_b
			scalar p_diff_b=ttail(N,t_diff_b)
			local diff_b : di %6.3f scalar(diff_b)
			local se_diff_b : di %6.3f scalar(se_diff_b)
			local p_diff_b : di %6.2f scalar(p_diff_b)

			estadd local row`count'   = "`p_diff_b'"  : col4
			}
			else if $sms_delta {
			scalar V_d_ITF= V[9,9]
			scalar V_d_BA= V[10,10]
			scalar Cov_d= V[9,10]
			scalar d_ITF=b[1,9]
			scalar d_BA=b[1,10]
			scalar diff_d=d_ITF-d_BA
			scalar se_diff_d=sqrt(V_d_ITF + V_d_BA - 2*Cov_d)
			scalar t_diff_d=diff_d/se_diff_d
			scalar p_diff_d=ttail(N,t_diff_d)
			local diff_d : di %6.3f scalar(diff_d)
			local se_diff_d : di %6.3f scalar(se_diff_d)
			local p_diff_d : di %6.2f scalar(p_diff_d)

			estadd local row`count'   = "`p_diff_d'" : col4
			}
			else {
			test _b[treatment1] == _b[treatment2]
	// 					local aux = r(p)
					pstar, p(`r(p)') pstar pnopar
					estadd local row`count' = "`r(pstar)'": col4 
			}		
			/*
			reg `depvar' treatment2 `ancova' `tmp`n'' `controls' `fe' if treatment == 1 | treatment == 2, /// 
				cluster(treatgroup)
			pstar treatment2, sestar
			estadd local row`count'   = "`r(bstar)'"  : col4
			estadd local row`countse' = "`r(sestar)'" : col4
			}*/
		
		
		
		***for the loop
		*Keeping only compliers for the placebo comparison
		if "`varlist'" == "attrition" | "`varlist'" == "delay" | "`varlist'" == "observables" {
		restore
		}
		
		loc label: var label `depvar'
		
		if "`varlist'" == "behavior_primary" | ("`varlist'" == "psych_primary" & $tot_flag) | /*"`varlist'" == "psych_exploratory" |*/ "`varlist'" == "observables" | "`varlist'" == "observables_wash" | "`varlist'" == "attrition" | "`varlist'" == "compliance" | "`varlist'" == "end_compliance" | "`varlist'" == "mechanisms" | "`varlist'" == "delay"  { // to make statnames and stats same number  REMOVE THE PSYCH PRIMARY FROM THIS LIST ONCE BETA ADDED. This should probably be changed to if on flag
			loc doqvalues = 0
			loc statnames "`statnames' row`count' row`countse'"
			loc count = `count' + 2
			loc countse = `countse' + 2
			loc rowqval`m' = `countqval'
			loc countqval = `countqval' + 2
				local thisvarlabel: variable label `depvar' // JD: Changed from `var'_ps in the original
				if "`thisvarlabel'" ~= "" { 
					local varlabels "`varlabels' "\hspace{1em} `thisvarlabel'" " " "
					}
				else {
					local varlabels " `varlabels' "\hspace{1em} `var'" " " "
					}
			}
		else {
			loc doqvalues = 1
			loc statnames "`statnames' row`count' row`countse' row`countqval'"
			loc count = `count' + 3 //+3 to account for q-values in each cell
			loc countse = `countse' + 3
			loc rowqval`m' = `countqval'
			loc countqval = `countqval' + 3
				local thisvarlabel: variable label `depvar' 
				if "`thisvarlabel'" ~= "" { 
					local varlabels "`varlabels' "\hspace{1em} `thisvarlabel'" " " " " " 
					}
				else {
					local varlabels "`varlabels' "\hspace{1em} `var'" " " " " "
					}
			}
		
		
		loc ++m // the hypothesis # in this family 
		}
	
	****generate q-values:
	
	loc --m
	
	
	loc n = `n' + `m' // The number of hypotheses thus far
	loc ++v // on to the next variable list
}

****************Make Table

noisily di `"`varlabels'"'
noisily di `"`statnames'"'
noisily di `"`colheads'"'

if "$whichtable" == "primaryoutcomes" | "$whichtable" == "exploratoryoutcomes" {
	if $trim_flag local trim = "_trim"
	else local trim "_win"
	}
else local trim = ""
if $tot_flag global whichtable = "TOT_$whichtable"

if $merge_flag global mergelbl = "merged"

esttab col* using "$tab_dir/$whichtable`trim'${narrow_wash_flag}_ps.tex",  cells(none) stats(`statnames', labels(`varlabels')) ///
	booktabs nonotes compress mtitle(`colheads') alignment(SSSSc) ///
	mgroups("\specialcell{Comparison with active control (AC+INF)}" "\specialcell{Comparison with pure control (PC)}" , ///
	pattern(1 0 0 0 0 1 0 0 0 0) prefix(\multicolumn{@span}{c}{) suffix(}) span erepeat(\cmidrule(lr){@span})) replace 
