# Supplementary material for: Can Simple Psychological Interventions Increase Preventive Health Investment?
Source: J Eur Econ Assoc. 2021 Nov 30;20(3):1001–47. doi: 10.1093/jeea/jvab052 (PMC9194950; doi:10.1093/jeea/jvab052)
Supplement: jvab052_John_Orkin_Reproduction [file jvab052_john_orkin_reproduction.zip › Reproduction/Analysis/output/table_main_behav_ps.do]

preserve 

***********Preface
*** CREATE EMPTY TABLE ***
	clear all
	set obs 10
	gen x = 1
	gen y = 1
	
	if $wash_balance_flag | $wash_mechanisms_flag local cols = 3
	else if $spec == 1 local cols = 5
	else if $merge_flag == 1 local cols = 10
	else local cols = 5 + $ttest_flag + $ftest_flag
forvalues x = 1/`cols' { // col1: control mean ; col2: treatment2 ; col3=treatment3 ; col4 = p-value of difference; col5=N
	eststo col`x': reg x y
	}
restore
	
	local varcount = 1
	local count = 1
	local countse = 2
	local countqval = 3
	
	local varlabels ""
	local statnames ""

	tokenize `"$listnames"'


**********
gl t1_name "\specialcell{V+INF\\Treatment\\Effect}"
gl t2_name "\specialcell{P+INF\\Treatment\\Effect}"
gl t3_name "\specialcell{AC+INF\\Treatment\\Effect}"
gl ctrl_mean "\specialcell{Control\\Mean (SD)}"
gl obs_n "\specialcell{\emph{N}}"
gl pla_name "\specialcell{INF\\Treatment\\Effect}"
gl pla_control_name "\specialcell{Active\\Control\\Group\\Mean (SD)}"
gl pc_name "\specialcell{Pure\\Control\\Mean (SD)}"
gl ttest_name "\specialcell{V = P\\\emph{p}-value}"
gl ftest_name "\specialcell{V = P\\= INF\\\emph{p}-value}"
gl placebo_n "\specialcell{Active\\Control\\Comparison\\\emph{N}}"
gl t1_name_pc "\specialcell{Pure\\Comparison\\TP\\Treatment\\Effect}"
gl t2_name_pc "\specialcell{Pure\\Comparison\\EF\\Treatment\\Effect}"
gl pla_name_pc "\specialcell{Pure\\Comparison\\INF\\Treatment\\Effect}"
gl t1_name_pla "\specialcell{Visualization\\Treatment\\Effect}"
gl t2_name_pla "\specialcell{Planning\\Treatment\\Effect}"
gl tt_name "\specialcell{Column 2 vs.\\Column 3\\\emph{p}-value}"
gl pc_n "\specialcell{Pure\\Comparison\\\emph{N}}"
gl plainf_mean "\specialcell{AC+INF\\Mean (SD)}"


if $attrition_flag									loc colheads " "\specialcell{Control\\Mean}" "$t1_name" "$t2_name" "$pla_name" "\emph{N}" "
if $attrition_flag	& $ttest_flag					loc colheads " "\specialcell{Control\\Mean}" "$t1_name" "$t2_name" "$pla_name" "$ttest_name" "\emph{N}" "
if $attrition_flag	&  				$ftest_flag 	loc colheads " "\specialcell{Control\\Mean}" "$t1_name" "$t2_name" "$pla_name" "$ftest_name" "\emph{N}" "
if $attrition_flag	& $ttest_flag & $ftest_flag 	loc colheads " "\specialcell{Control\\Mean}" "$t1_name" "$t2_name" "$pla_name" "$ftest_name" "$ttest_name" "\emph{N}" "
else if	$spec == 1									loc colheads " "$pla_control_name" "$t1_name_pla" "$t2_name_pla" "$tt_name" "\emph{N}" "
else if	$spec == 2	& $ttest_flag & $ftest_flag 	loc colheads " "$pc_name" "$t1_name" "$t2_name" "$pla_name" "$ttest_name" "$ftest_name" "\emph{N}" "
else if	$spec == 2	& $ttest_flag 					loc colheads " "$pc_name" "$t1_name" "$t2_name" "$pla_name" "$ttest_name" "\emph{N}" "
else if	$spec == 2	&  				$ftest_flag		loc colheads " "$pc_name" "$t1_name" "$t2_name" "$pla_name" "$ftest_name" "\emph{N}" "
else if $spec == 2 & $merge_flag				loc colheads " "$pla_control_name"  "$t1_name_pla" "$t2_name_pla"  "$tt_name" "$obs_n" "$pc_name" "$t1_name" "$t2_name" "$t3_name" "$obs_n" "	
else if	$spec == 2 				  					loc colheads " "$pc_name" "$t1_name" "$t2_name" "$pla_name" "\emph{N}" "
if	$wash_balance_flag | $wash_mechanisms_flag  	loc colheads " "\specialcell{Village without\\Chlorine Dispenser\\Mean (SD)}" "\specialcell{Village with\\Chlorine Dispenser\\Difference}" "\emph{N}" "

local n = 0 // number in the table
local v = 1 // the varlist number

foreach type in prim sec expl {
foreach spec in pla pc {
if "`spec'" == "pla" local j = 2
if "`spec'" == "pc" local j = 3
foreach i of numlist 1/`j' {
postfile mc`type'`spec'`i' str30 variable double(pval beta se) obs qvalrow using `"$data_dir/mc`type'`spec'`i'.dta"', replace
}
}
}

foreach varlist in $varlists { 

	local m = 1 // index for the hypotheses to correct across

	local qvalgroup_flag = 0 
	if regexm("`varlist'", "_exploratory")  {
	local qvalgroup_flag = 1
	}

	local thislistname "``v''"
	noisily di "`thislistname'"

	*Asserting where section breaks should be
	estadd local row`count'   = " "  : col1
	loc statnames "`statnames' row`count'"
	if `v'==1 | regexm("`varlist'", "_main") | regexm("`varlist'", "_exploratory") | regexm("`varlist'", "_secondary") | "`varlist'" == "risk" {
		local varlabels "`varlabels' "\emph{`thislistname'}""
		}
	else {
		local varlabels "`varlabels' "\midrule \textsc{`thislistname'}""
	}
	
	noisily di `"`varlabels'"'
	loc count = `count' + 1
	loc countse = `countse' + 1
	loc countqval = `countqval' + 1
	
	foreach var in ${`varlist'} {
	
	*Setting up section names
	if regexm("$primary_outcomes","`var'") & regexm("$first_additional","`var'")  {
		estadd local row`count'   = " "  : col1
		loc statnames "`statnames' row`count'"
		local varlabels "`varlabels' "\emph{Pre-specified primary}""
			loc count = `count' + 1
			loc countse = `countse' + 1
			loc countqval = `countqval' + 1
		}
	else if regexm("$secondary_outcomes","`var'") & regexm("$first_additional","`var'") {
		estadd local row`count'   = " "  : col1
		loc statnames "`statnames' row`count'"
		local varlabels "`varlabels' "\emph{Pre-specified secondary}""
			loc count = `count' + 1
			loc countse = `countse' + 1
			loc countqval = `countqval' + 1
	}
	else if regexm("$exploratory_outcomes","`var'") & regexm("$first_additional","`var'"){
		estadd local row`count'   = " "  : col1
		loc statnames "`statnames' row`count'"
		local varlabels "`varlabels' "\emph{Pre-specified exploratory}""
			loc count = `count' + 1
			loc countse = `countse' + 1
			loc countqval = `countqval' + 1
	}
	else {
			loc count = `count' + 1
			loc countse = `countse' + 1
			loc countqval = `countqval' + 1
			}

		gl zscore_flag = 0 
		if "`var'" == "BADS_scale" |"`var'" == "TOL_total" | "`var'" == "GSE_scale"| "`var'" == "beliefs_chlorine" | "`var'" == "knowledge_chlorine" | "`var'" == "ancpnc_knowledge" | "`var'" == "risk_response" | "`var'" == "school_index" | "`var'" == "CESD_scale" | "`var'" == "visual_image" | "`var'" == "visual_experience" | "`var'" == "timepref_falk" {
		gl zscore_flag = 1
		}

		
		* Skip SMS beta / delta in Spec 2, TOT
		if $tot_flag & ("`var'" == "SMS_beta_nonparam" | "`var'" == "SMS_delta_nonparam") continue
		
		* For manually entering values
		*if "`var'" == "comply" gl spec = 1 // Outdated
		gl nopc_flag = 0
		if "`varlist'" == "compliance" gl nopc_flag = 1
		gl sms_beta = 0
		if "`var'" == "SMS_beta" gl sms_beta = 1 
		gl sms_delta = 0
		if "`var'" == "SMS_delta" gl sms_delta = 1

		*Adding delay control to all variables
		if "`var'" != "tcr" & "`var'" != "fcr" { 
		local phonesurveydate_fe i.phonesurvey_week i.phonesurvey_dayofweek
		}
		else local phonesurveydate_fe "" 
	 
		* Specification
		if $fe_flag == 1 local fe "i.village_id assethigh_rec"
		else			 local fe ""
		if $control_flag == 1 local controls "$controls"
		else				  local controls ""
		if $spec == 1 local spec "if treatment > 0"
		else		  local spec "treatment3"
	
		capture confirm variable `var'_bl
		if _rc == 0 {
			loc ancova "`var'_bl"
            tempvar tmp`n'
			gen `tmp`n'' = (`var'_bl==.)
            sum `var'_bl if baseline==1
            local mu = r(mean)
            replace `var'_bl = `mu' if `var'_bl==. & baseline==1			
			}
		else loc ancova ""
	 
		*Defining which variable to pull for regression	- whether 'phone survey' and therefore with _ps suffix, or other 
		
		if  $behavtable_flag_ps == 1 {	
			loc depvar "`var'_ps"
			}
		else {
			loc depvar "`var'"
			}
		
		if "`var'" == "temp_ideal_spec" | "`var'" == "act_ideal_spec"  {
			loc depvar "`var'PC" 
			}
		
		if $zscore_flag == 1 {  
			local depvar "`var'_z_pc_ps"
			}
		
		
		**(1) Control Mean
		
		*(1.a) Trim
		if regexm("$trimlist","`var'") {
			qui sum `depvar' , detail
			if $trim_flag == 1 replace `depvar' = . if `depvar'>`r(p99)' | `depvar' < `r(p1)'
			else winsor2 `depvar', cuts(1 99) replace
			}
		
				**********************
				
		if $zscore_flag == 1 {
		loc depvar "`var'_z_pla_ps"
		}
		
		if "`var'" == "temp_ideal_spec" | "`var'" == "act_ideal_spec" {
		loc depvar "`var'PC" 
		}
		
		*Keeping only compliers for the placebo comparison
		preserve
		keep if baseline == 1
		
		*Col 1

			if ~$sms_beta & ~$sms_delta{
			qui sum `depvar' if treatment == 3, detail
				pstar, b(`r(mean)') se(`r(sd)') pstar prec(2)
				estadd local row`count'   = "`r(bstar)'"  : col1
				estadd local row`countse' = "`r(sestar)'" : col1
				}
		
		*Col 2
		
			if $sms_beta  local par "beta"
			if $sms_delta local par "delta"
			if $sms_beta | $sms_delta {
			estimates use "$data_dir/Discounting/MLE_Nov2018_placebo"
			local aux0b  = _b[`par':_cons]
			local aux0se = _se[`par':_cons]
			pstar, b(`aux0b') se(`aux0se') pstar prec(3)
			estadd local row`count'   = "`r(bstar)'"  : col1
			estadd local row`countse' = "`r(sestar)'" : col1
			}
		
		if $sms_beta | $sms_delta {
			if $sms_beta  local par "b"
			if $sms_delta local par "d"
			local aux1b  = _b[`par'_TE_ITF:_cons]
			local aux1se = _se[`par'_TE_ITF:_cons]
			pstar , b(`aux1b') se(`aux1se') sestar prec(3)
			local pval = 2*normal(-abs(`aux1b'/`aux1se'))
			post mcprimpla1 ("`var'") (`pval') (`pval') (`pval') (`pval') (`countqval')
			post mcsecpla1 ("`var'") (`pval') (`pval') (`pval') (`pval') (`countqval')
			}
			else { 
			reg `depvar' treatment1 treatment2 `ancova' `tmp`n'' `controls' `fe' `phonesurveydate_fe' if treatment > 0, /// 
				cluster(treatgroup)
			pstar treatment1, sestar
			}
			estadd local row`count'   = "`r(bstar)'"  : col2
			estadd local row`countse' = "`r(sestar)'" : col2
			
			*Set up estimation results files for q-val correction
			if regexm("$qvalprim", "`var'") & ~$sms_beta {
			foreach i of numlist 1/2 {
			test treatment`i'
			local pval = `r(p)'
			post mcprimpla`i' ("`var'") (`pval') (_b[treatment`i']) (_se[treatment`i']) (`e(N)') (`countqval')
			}
			}
			else if regexm("$qvalsec", "`var'")  & ~$sms_delta{
			foreach i of numlist 1/2 {
			test treatment`i'
			local pval = `r(p)'
			post mcsecpla`i' ("`var'") (`pval') (_b[treatment`i']) (_se[treatment`i']) (`e(N)') (`countqval')
			}
			}
			else if regexm("$qvalexpl", "`var'") {
			foreach i of numlist 1/2 {
			test treatment`i'
			local pval = `r(p)'
			post mcexplpla`i' ("`var'") (`pval') (_b[treatment`i']) (_se[treatment`i']) (`e(N)') (`countqval')
			}
			}
			
		*Col 3
	
			if $sms_beta | $sms_delta {
			local aux2b  = _b[`par'_TE_BA:_cons]
			local aux2se = _se[`par'_TE_BA:_cons]
			pstar , b(`aux2b') se(`aux2se') sestar prec(3)
			estadd local row`count' = string(`e(N_clust)' , "%9.0g") : col5
			local pval = 2*normal(-abs(`aux2b'/`aux2se'))
			post mcprimpla2 ("`var'") (`pval') (`pval') (`pval') (`pval') (`countqval')
			post mcsecpla2 ("`var'") (`pval') (`pval') (`pval') (`pval') (`countqval')		
			}
			else {
			pstar treatment2, sestar
			estadd local row`count' = string(`e(N)' , "%9.0g") : col5
			}
			estadd local row`count'   = "`r(bstar)'"  : col3
			estadd local row`countse' = "`r(sestar)'" : col3
			
		*Col 4
			if $sms_beta{
			matrix b = e(b)
			matrix V = e(V)
			scalar N = e(N_clust)
			scalar V_b_ITF = V[7,7]
			scalar V_b_BA= V[8,8]
			scalar Cov_b= V[7,8]
			scalar b_ITF=b[1,7]
			scalar b_BA=b[1,8]
			scalar diff_b=b_ITF-b_BA
			scalar se_diff_b=sqrt(V_b_ITF + V_b_BA - 2*Cov_b)
			scalar t_diff_b=diff_b/se_diff_b
			scalar p_diff_b=ttail(N,t_diff_b)
			local diff_b : di %6.3f scalar(diff_b)
			local se_diff_b : di %6.3f scalar(se_diff_b)
			local p_diff_b : di %6.2f scalar(p_diff_b)

			estadd local row`count'   = "`p_diff_b'"  : col4
			}
			else if $sms_delta {
			scalar V_d_ITF= V[9,9]
			scalar V_d_BA= V[10,10]
			scalar Cov_d= V[9,10]
			scalar d_ITF=b[1,9]
			scalar d_BA=b[1,10]
			scalar diff_d=d_ITF-d_BA
			scalar se_diff_d=sqrt(V_d_ITF + V_d_BA - 2*Cov_d)
			scalar t_diff_d=diff_d/se_diff_d
			scalar p_diff_d=ttail(N,t_diff_d)
			local diff_d : di %6.3f scalar(diff_d)
			local se_diff_d : di %6.3f scalar(se_diff_d)
			local p_diff_d : di %6.2f scalar(p_diff_d)

			estadd local row`count'   = "`p_diff_d'" : col4
			}
			else {
			test _b[treatment1] == _b[treatment2]
					pstar, p(`r(p)') pstar pnopar
					estadd local row`count' = "`r(pstar)'": col4 
			}		
	
		*Returning non-compliers
		restore
		
		loc label: var label `depvar'
		
		if "`varlist'" == "behavior_primary" | ("`varlist'" == "psych_primary" & $tot_flag) |  "`varlist'" == "observables" | "`varlist'" == "observables_wash" | "`varlist'" == "attrition" | "`varlist'" == "compliance" | "`varlist'" == "mechanisms" | "`varlist'" == "delay"  { 
			loc doqvalues = 0
			loc statnames "`statnames' row`count' row`countse'"
			loc count = `count' + 2
			loc countse = `countse' + 2
			loc rowqval`m' = `countqval'
			loc countqval = `countqval' + 2
				local thisvarlabel: variable label `depvar' 
				if "`thisvarlabel'" ~= "" { 
					local varlabels "`varlabels' "\hspace{1em} `thisvarlabel'" " " "
					}
				else {
					local varlabels " `varlabels' "\hspace{1em} `var'" " " "
					}
			}
		else {
			loc doqvalues = 1
			loc statnames "`statnames' row`count' row`countse' row`countqval'"
			loc count = `count' + 3 //+3 to account for q-values in each cell
			loc countse = `countse' + 3
			loc rowqval`m' = `countqval'
			loc countqval = `countqval' + 3
				local thisvarlabel: variable label `depvar' 
				if "`thisvarlabel'" ~= "" { 
					local varlabels "`varlabels' "\hspace{1em} `thisvarlabel'" " " " " " 
					}
				else {
					local varlabels "`varlabels' "\hspace{1em} `var'" " " " " "
					}
		}			
		
		loc ++m // the hypothesis # in this family 

		}

	loc n = `n' + `m' // The number of hypotheses thus far
	loc ++v // on to the next variable list
	
}

*Closing the estimation results datasets
foreach type in prim sec expl {
foreach spec in pla pc {
if "`spec'" == "pla" local j = 2
if "`spec'" == "pc" local j = 3
foreach i of numlist 1/`j' {
postclose mc`type'`spec'`i'
}
}
}

*Pulling the p-values from each variable group, converting to q-vals, and inserting into table
foreach type in prim sec expl {
foreach spec in pla pc {
if "`spec'" == "pla" local j = 2
if "`spec'" == "pc" local j = 3
foreach i of numlist 1/`j' {
		drop _all
		use `"$data_dir/mc`type'`spec'`i'.dta"'
		if "`type'" == "prim" drop if variable == "SMS_delta"
		if "`type'" == "sec" drop if variable == "SMS_beta"
		describe using `"$data_dir/mc`type'`spec'`i'.dta"'
		if r(N) == 0 continue
		mkmat pval, matrix(p`type'`spec'`i')
		minq p`type'`spec'`i', q(q`type'`spec'`i') 
		di "Naive P-Values:"
		matrix list p`type'`spec'`i'
		di "Minimum sharpened q-values:"
		matrix list q`type'`spec'`i'
		
		estimates dir
		
		local qcount = 1
		local n = 1
		if "`spec'" == "pla" {
		local c = `i'+1 // Placebo results go in cols 2-3
		}
		else if "`spec'" == "pc" {
		local c = `i'+6 // PC results go in cols 7-9
		}
				
	foreach var in ${qval`type'} {
		
		di "`var'"
		local q = q`type'`spec'`i'[`qcount',1]
		local rowqval = qvalrow[`n']
		pstar, p(`q') pstar pbrackets
		estadd local row`rowqval' = "`r(pstar)'" : col`c'
		
		*local rowqval = `rowqval'+ 3
		local qcount = `qcount' + 1
		local ++n
		}
}
}
}

****************Make Table

noisily di `"`varlabels'"'
noisily di `"`statnames'"'
noisily di `"`colheads'"'


if $tot_flag global whichtable = "TOT_$whichtable"

if $merge_flag global mergelbl = "merged"

esttab col* using "$tab_dir/$whichtable${narrow_wash_flag}_ps.tex",  cells(none) stats(`statnames', labels(`varlabels')) ///
	booktabs nonotes compress mtitle(`colheads') alignment(SSSSc) ///
	mgroups("\specialcell{Comparison with active control (AC+INF)}" "\specialcell{Comparison with pure control (PC)}" , ///
	pattern(1 0 0 0 0 1 0 0 0 0) prefix(\multicolumn{@span}{c}{) suffix(}) span erepeat(\cmidrule(lr){@span})) replace 
