# Supplementary material for: Can Simple Psychological Interventions Increase Preventive Health Investment?
Source: J Eur Econ Assoc. 2021 Nov 30;20(3):1001–47. doi: 10.1093/jeea/jvab052 (PMC9194950; doi:10.1093/jeea/jvab052)
Supplement: jvab052_John_Orkin_Reproduction [file jvab052_john_orkin_reproduction.zip › Reproduction/Analysis/output/table_wash_end.do]

set more off
preserve 

***********Preface
*** CREATE EMPTY TABLE ***
	clear all
	set obs 10
	gen x = 1
	gen y = 1
	
forvalues x = 1/10 { // col1: control mean ; col2: treatment1 ; col3=treatment2 ; col4 = p-value of difference; col5=N. Do separately for Wash and non-wash
		eststo col`x': reg x y
}
restore
	
	local count = 1
	local countse = 2
	local countqval = 3
	
	local varlabels ""
	local statnames ""

	tokenize `"$listnames"'

**********
local n = 0 // number in the table
local v = 1 // the varlist number


keep if treatment != 0

keep if baseline == 1


quietly foreach varlist in $varlists { 

	local m = 1 // index for the hypotheses to correct across

	local thislistname "``v''"
	noisily di "`thislistname'"

	estadd local row`count'   = " "  : col1
	loc statnames "`statnames' row`count'"
	if `v'==1 {
		local varlabels "`varlabels' "\emph{`thislistname'}""
		}
	else {
		local varlabels "`varlabels' "\midrule \emph{`thislistname'}""
	}
	noisily di `"`varlabels'"'
	loc count = `count' + 1
	loc countse = `countse' + 1
	loc countqval = `countqval' + 1
	
	cap matrix drop BA_wash BA_nowash ITF_wash ITF_nowash 
	matrix define BA_wash = 0 
	matrix define ITF_wash = 0
	
	matrix define BA_nowash = 0 
	matrix define ITF_nowash = 0
	

	foreach var in ${`varlist'} {
	
			loc count = `count' + 1
			loc countse = `countse' + 1
			loc countqval = `countqval' + 1
			*}
			
		gl zscore_flag = 0 
		if "`var'" == "BADS_scale" |"`var'" == "TOL_total" | "`var'" == "GSE_scale"| "`var'" == "beliefs_chlorine" | "`var'" == "knowledge_chlorine" | "`var'" == "risk_response"  {
		gl zscore_flag = 1
		}	
			
		*SMS beta flags for putting in MLE estimates
		gl sms_beta = 0
		if "`var'" == "SMS_beta" gl sms_beta = 1 
		gl sms_delta = 0
		if "`var'" == "SMS_delta" gl sms_delta = 1
		
		*Adding endline delay control to all endline survey variables
		if "`var'" != "tcr" & "`var'" != "fcr" { 
		local endlinedate_fe i.endline_week i.endline_dayofweek  
		}
		else local endlinedate_fe "" 
		
		* Specification
	if $fe_flag == 1 local fe "i.village_id assethigh_rec"
		else			 local fe ""

		***Determine if variable exists at baseline
		if $zscore_flag == 1 {
		capture confirm variable `var'_pla_bl
		if _rc == 0 {
			loc ancova "`var'_pla_bl"
            tempvar tmp`n'
			gen `tmp`n'' = (`var'_pla_bl==.)
            sum `var'_pla_bl if baseline==1
            local mu = r(mean)
            replace `var'_pla_bl = `mu' if `var'_pla_bl==. & baseline==1			
			}
		
		else loc ancova ""
		}
		
		else { 
		capture confirm variable `var'_bl
		if _rc == 0 {
			loc ancova "`var'_bl"
            tempvar tmp`n'
			gen `tmp`n'' = (`var'_bl==.)
            sum `var'_bl if baseline==1
            local mu = r(mean)
            replace `var'_bl = `mu' if `var'_bl==. & baseline==1			
			}
		
		else loc ancova ""
		}
			
		loc depvar = "`var'_end" 
		
		if $zscore_flag == 1 {  
			local depvar "`var'_z_pla_nod_end"
			}
		 
		**(1) Control Mean
		
		*(1.a) Trim
		if regexm("$trimlist","`var'") {
			qui sum `depvar' ,detail
			replace `depvar' = . if `depvar'>`r(p99)' | `depvar' < `r(p1)'
			else winsor2 `depvar', cuts(1 99) replace
			}
			
		* No Dispenser Villages
		*(1.b) get mean & se
		qui sum `depvar' if treatment == 3 & ~washtreat, detail
		
		if ~$sms_beta & ~$sms_delta {
		pstar, b(`r(mean)') se(`r(sd)') pstar prec(2)
		estadd local row`count'   = "`r(bstar)'"  : col1
		estadd local row`countse' = "`r(sestar)'" : col1
		}
		if $sms_beta  local par "beta"
		if $sms_delta local par "delta"
		 if $sms_beta | $sms_delta {
			estimates use "end_dir/Discounting/mle_nonzero_Aug2018_nodispenser"
			local aux0b  = _b[`par':_cons]
			local aux0se = _se[`par':_cons]
			pstar, b(`aux0b') se(`aux0se') pstar prec(3)
			estadd local row`count'   = "`r(bstar)'"  : col1
			estadd local row`countse' = "`r(sestar)'" : col1
			}
		
		if $sms_beta | $sms_delta {
			if $sms_beta  local par "b"
			if $sms_delta local par "d"
			local aux1b  = _b[`par'_TE_ITF:_cons]
			local aux1se = _se[`par'_TE_ITF:_cons]
			pstar , b(`aux1b') se(`aux1se') sestar prec(3)
			}
	
		**(2) Treatment 1 effect (ITF)
		else {
		noisily reg `depvar' treatment1 treatment2 `ancova' `tmp`n'' `controls' `endlinedate_fe' `fe' if ~washtreat ///
			, cluster(treatgroup)
		pstar treatment1, sestar
		}
		
		estadd local row`count' = "`r(bstar)'" : col2
		estadd local row`countse' = "`r(sestar)'" : col2

		if $sms_beta | $sms_delta {
			local aux2b  = _b[`par'_TE_BA:_cons]
			local aux2se = _se[`par'_TE_BA:_cons]
			pstar , b(`aux2b') se(`aux2se') sestar prec(3)
			}
		**(3) Treatment 2 effect (BA)
		else {
		pstar treatment2, sestar
		estadd local row`count' = string(`e(N)' , "%9.0g") : col4
		}
		estadd local row`count' = "`r(bstar)'" : col3
		estadd local row`countse' = "`r(sestar)'" : col3
		
		
		**(5) Number of observations
		if $sms_beta | $sms_delta {
		estadd local row`count' = string(`e(N_clust)', "%9.0g") : col4
		}

		***(6) q-values (store p-values then do minq in higher-level loop)		
		if $sms_beta | $sms_delta {
			if `m' == 1 mat def  BA = 2*ttail(e(df_r),abs(`aux1b'/`aux1se'))
			else mat def  BA  =  BA \ 2*ttail(e(df_r),abs(`aux1b'/`aux1se'))
			if `m' == 1 mat def ITF = 2*ttail(e(df_r),abs(`aux2b'/`aux2se'))
			else  mat def ITF = ITF \ 2*ttail(e(df_r),abs(`aux2b'/`aux2se'))
				}
		else {
		if `m' == 1 mat def  BA_nowash = 2*ttail(e(df_r),abs(_b[treatment1]/_se[treatment1]))
		else    mat def  BA_nowash  =  BA_nowash \ 2*ttail(e(df_r),abs(_b[treatment1]/_se[treatment1]))
		if   `m' == 1 mat def ITF_nowash = 2*ttail(e(df_r),abs(_b[treatment2]/_se[treatment2]))
		else    mat def ITF_nowash = ITF_nowash \ 2*ttail(e(df_r),abs(_b[treatment2]/_se[treatment2]))
		
		}
		
		* WASH TREATMENT
		
		if $zscore_flag == 1 { // Replacing depvar for z-scored variables 
			local depvar "`var'_z_pla_dis_end"
			}
			
		*(1.b) get mean & se
		if ~$sms_beta | ~$sms_delta {
		qui sum `depvar' if treatment == 3 & washtreat, detail
		pstar, b(`r(mean)') se(`r(sd)') pstar prec(2)
		}
		if $sms_beta  local par "beta"
		if $sms_delta local par "delta"
		if $sms_beta | $sms_delta  {
			estimates use "$end_dir/Discounting/mle_nonzero_Aug2018_nodispenser"
			local aux0b  = _b[`par':_cons]
			local aux0se = _se[`par':_cons]
			pstar, b(`aux0b') se(`aux0se') pstar prec(3)
			}
			
			estadd local row`count'   = "`r(bstar)'"  : col5
			estadd local row`countse' = "`r(sestar)'" : col5
		
		
		**(2) Treatment 1 effect (ITF)
		if $sms_beta  local par "b"
		if $sms_delta local par "d"
		if $sms_beta | $sms_delta {
			local aux1b  = _b[`par'_TE_ITF:_cons]
			local aux1se = _se[`par'_TE_ITF:_cons]
			pstar , b(`aux1b') se(`aux1se') sestar prec(3)
			}
		else {	
		noisily reg `depvar' treatment1 treatment2 `ancova' `tmp`n'' `controls' `endlinedate_fe' `fe'  if washtreat ///
			, cluster(treatgroup) 
		pstar treatment1, sestar
		}
		estadd local row`count' = "`r(bstar)'" : col6
		estadd local row`countse' = "`r(sestar)'" : col6

		**(3) Treatment 2 effect (BA)

		if $sms_beta | $sms_delta {
			local aux2b  = _b[`par'_TE_BA:_cons]
			local aux2se = _se[`par'_TE_BA:_cons]
			pstar , b(`aux2b') se(`aux2se') sestar prec(3)
			}
		else {
		pstar treatment2, sestar
		}
		estadd local row`count' = "`r(bstar)'" : col7
		estadd local row`countse' = "`r(sestar)'" : col7
		
		**(5) Number of observations
		if $sms_beta | $sms_delta {
		estadd local row`count' = string(`e(N_clust)' , "%9.0g") : col8
		}
		else {
		estadd local row`count' = string(`e(N)', "%9.0g") : col8
		}
		
		***(6) q-values (store p-values then do minq in higher-level loop)
		
		if $sms_beta | $sms_delta {
			if `m' == 1 mat def  BA = 2*ttail(e(df_r),abs(`aux1b'/`aux1se'))
			else mat def  BA  =  BA \ 2*ttail(e(df_r),abs(`aux1b'/`aux1se'))
			if `m' == 1 mat def ITF = 2*ttail(e(df_r),abs(`aux2b'/`aux2se'))
			else  mat def ITF = ITF \ 2*ttail(e(df_r),abs(`aux2b'/`aux2se'))
			
				}
		else {
		if `m' == 1 mat def  BA_wash = 2*ttail(e(df_r),abs(_b[treatment1]/_se[treatment1]))
		else    mat def  BA_wash  =  BA_wash \ 2*ttail(e(df_r),abs(_b[treatment1]/_se[treatment1]))
		if   `m' == 1 mat def ITF_wash = 2*ttail(e(df_r),abs(_b[treatment2]/_se[treatment2]))
		else    mat def ITF_wash = ITF_wash \ 2*ttail(e(df_r),abs(_b[treatment2]/_se[treatment2]))
		
		}
		
		
		*Replacing interaction terms with p-values from suest analysis
		xi: reg `depvar' treatment1 treatment2 `ancova' `tmp`n'' `controls' `endlinedate_fe' assethigh_rec i.village_id if ~washtreat
		estimates store A
		xi: reg `depvar' treatment1 treatment2 `ancova' `tmp`n'' `controls' `endlinedate_fe' assethigh_rec i.village_id if washtreat
		estimates store B
		suest A B, vce(cluster treatgroup)
		
		test [A_mean]treatment1 = [B_mean]treatment1
		pstar, p(`r(p)') pstar pbrackets
		estadd local row`count' = "`r(pstar)'" : col9
		
		test [A_mean]treatment2 = [B_mean]treatment2
		pstar, p(`r(p)') pstar pbrackets
		estadd local row`count' = "`r(pstar)'" : col10
		

		***for the loop
		
		loc label: var label `depvar'
		
		if "`varlist'" == "behavior_primary" | "`varlist'" == "washvars"| "`varlist'" == "psych_exploratory" | "`varlist'" == "observables" | "`varlist'" == "observables_wash" | "`varlist'" == "attrition" | "`varlist'" == "mechanisms" { // to make statnames and stats same number  REMOVE THE PSYCH PRIMARY FROM THIS LIST ONCE BETA ADDED
			loc doqvalues = 0
			loc statnames "`statnames' row`count' row`countse'"
			loc count = `count' + 2
			loc countse = `countse' + 2
			loc rowqval`m' = `countqval'
			loc countqval = `countqval' + 2
				local thisvarlabel: variable label `depvar'
				if "`thisvarlabel'" ~= "" { 
					local varlabels "`varlabels' "\hspace{1em} `thisvarlabel'" " " "
					}
				else {
					local varlabels "`varlabels' "`var'" " " "
					}
			}
		else {
			loc doqvalues = 1
			loc statnames "`statnames' row`count' row`countse' row`countqval'"
			loc count = `count' + 3 //+3 to account for q-values in each cell
			loc countse = `countse' + 3
			loc rowqval`m' = `countqval'
			loc countqval = `countqval' + 3
				local thisvarlabel: variable label `depvar'	
				if "`thisvarlabel'" ~= "" { 
					local varlabels "`varlabels' "\hspace{1em} `thisvarlabel'" " " " " "
					}
				else {
					local varlabels "`varlabels' "`var'" " " " " "
					}
			}
		
		loc ++m // the hypothesis # in this family 

	} // var loop
	
	****generate q-values:
	
	loc --m
	
	minq BA_nowash, q(BA_nowash) // turns BA into q-value matrix
	minq ITF_nowash, q(ITF_nowash) 
	 
	minq BA_wash, q(BA_wash) // turns BA into q-value matrix
	minq ITF_wash, q(ITF_wash) 
	 
	
	if `m'>1 & `doqvalues' {
		forvalues i=1/`m' { 
		
		loc rowqval = `rowqval`i''
		
		* WASH CONTROL
		
		loc aux = BA_nowash[`i',1]
		pstar, p(`aux') pstar pbrackets
		if "`r(pstar)'" == "[.]" {
			estadd local row`rowqval' = "[1.00]" : col3
			}
		else {
			estadd local row`rowqval' = "`r(pstar)'" : col3
		}
		
		*Add ITF q-value
		loc aux = ITF_nowash[`i',1]
		pstar, p(`aux') pstar pbrackets
		if "`r(pstar)'" == "[.]" {
			estadd local row`rowqval' = "[1.00]" : col2 
			}
		else {
			estadd local row`rowqval' = "`r(pstar)'" : col2
		}

		
		* WASH CONTROL
		*Add BA q-value
		loc aux = BA_wash[`i',1]
		pstar, p(`aux') pstar pbrackets
		if "`r(pstar)'" == "[.]" {
			estadd local row`rowqval' = "[1.00]" : col7
			}
		else {
			estadd local row`rowqval' = "`r(pstar)'" : col7
		}
		
		*Add ITF q-value
		loc aux = ITF_wash[`i',1]
		pstar, p(`aux') pstar pbrackets
		if "`r(pstar)'" == "[.]" {
			estadd local row`rowqval' = "[1.00]" : col6
			}
		else {
			estadd local row`rowqval' = "`r(pstar)'" : col6
		}


		}
	}
	
	loc n = `n' + `m' // The number of hypotheses thus far
	loc ++v // on to the next variable list
	
	*local varlabels "`varlabels'\midrule"
	noisily display `"`varlabels'"'

}

****************Make Table

noisily di `"`varlabels'"'
noisily di `"`statnames'"'

loc colheads " "\specialcell{Active\\Control\\Mean (SD)}" "\specialcell{V+INF\\Treatment\\Effect}" "\specialcell{P+INF\\Treatment\\Effect}" "\emph{N}" "\specialcell{Active\\Control\\Mean (SD)}" "\specialcell{V+INF\\Treatment\\Effect}" "\specialcell{P+INF\\Treatment\\Effect}" "\emph{N}" "\specialcell{V+INF\\Interaction\\\emph{p}-value}" "\specialcell{P+INF\\Interaction\\\emph{p}-value}" "
if $trim_flag local trim = "_trim"
else local trim "_win"
	
esttab col* using "$tab_dir/washvillages_ac${narrow_wash_flag}_end.tex",  cells(none) stats(`statnames', labels(`varlabels')) ///
	booktabs nonotes compress mtitle(`colheads') alignment(SSSc) replace ///
	mgroups("Village has no chlorine dispenser" "Village has chlorine dispenser" "Comparison" ,  pattern(1 0 0 0  1 0 0 0  1 0) prefix(\multicolumn{@span}{c}{) suffix(}) span erepeat(\cmidrule(lr){@span}))
