# Supplementary material for: Can Simple Psychological Interventions Increase Preventive Health Investment?
Source: J Eur Econ Assoc. 2021 Nov 30;20(3):1001–47. doi: 10.1093/jeea/jvab052 (PMC9194950; doi:10.1093/jeea/jvab052)
Supplement: jvab052_John_Orkin_Reproduction [file jvab052_john_orkin_reproduction.zip › Reproduction/Analysis/table_1.do]

** Name: Table 1 Experimental integrity


include "$root_dir/global.do"

gl experimental_flag = 1
if $experimental_flag {
	gl whichtable experimental
	gl varlists observables delay attrition compliance
	gl listnames ""Balance on recruitment census variables" "Delay variables" "Survey participation" "Compliance" "
	gl control_flag = 1
	gl fe_flag = 0
	gl tot_flag = 0
	gl spec = 2 
	}
	
if $experimental_flag include "$output_dir/table_experimental_ps.do"
