# Supplementary material for: Can Simple Psychological Interventions Increase Preventive Health Investment?
Source: J Eur Econ Assoc. 2021 Nov 30;20(3):1001–47. doi: 10.1093/jeea/jvab052 (PMC9194950; doi:10.1093/jeea/jvab052)
Supplement: jvab052_John_Orkin_Reproduction [file jvab052_john_orkin_reproduction.zip › Reproduction/Analysis/table_2.do]

** Table 2 Behavioural outcomes

* Endline outcomes
include "$root_dir/globals_end.do"

gl behavtable_flag = 1
if $behavtable_flag {
	gl whichtable behavoutcomes
	gl varlists behavior_health_main behavior_health_exploratory behavior_saving_main behavior_saving_exploratory behavior_labor_main behavior_labor_exploratory behavior_other
	gl qvalprim 
	gl qvalsec weekly_saving_total workhrs_3mth school_index
	gl qvalexpl fcr any_chlor any_boil diarr_epis_perchild_u15`win' diarr_epis_perchild_u5`win' vacc_rate  anc3mths  healthcheck_perchild ///
								saving_positive new_roscas rosca_cont_week`win' save_productive days_work_3mth monthly_earnings
	gl listnames ""Health outcomes" "" "Savings outcomes" "" "Labour outcomes" "" "Other behavioral outcomes""
	gl control_flag = 1
	gl fe_flag = 1
	gl tot_flag = 0 
	gl spec = 2
	gl nlls_flag = 0 
	}	
	
	
if $behavtable_flag include "$output_dir/table_main_behav_end.do" 


* Follow up outcomes
include "$root_dir/globals_ps.do"


gl behavtable_flag_ps = 1
if $behavtable_flag_ps {
	gl whichtable behavoutcomes
	gl varlists behavior_health_main behavior_health_exploratory behavior_saving_main behavior_saving_exploratory behavior_labor_main behavior_labor_exploratory psych_ef_main psych_ef_secondary psych_tp_secondary  
	gl qvalprim any_chlor diarr_epis_perchild_u15_win GSE_scale visual_image 
	gl qvalsec weekly_saving_total`win' hours_worked_7days`win' visual_experience timepref_falk stair_discount rosca_saving_weekly`win'
	gl qvalexpl any_boil prop_chlorinated lasttreatment_chlorine health_visits_perchild_u15 diarr_epis_perchild_u5`win' /// 
	child_died death_u5 chlor_verification_main hygiene_index saving_positive save_productive rosca_number saving_balance_total`win' earnings_7days`win'
	gl listnames ""Health Outcomes" "" "Savings outcomes" "" "Labour Outcomes" "" "PANEL B: PSYCHOLOGICAL OUTCOMES""
	gl control_flag = 1
	gl fe_flag = 1
	gl tot_flag = 0 
	gl spec = 1
	gl nlls_flag = 0 
	}	
	

if $behavtable_flag_ps include "$output_dir/table_main_behav_ps.do" 
