# Supplementary material for: Can Simple Psychological Interventions Increase Preventive Health Investment?
Source: J Eur Econ Assoc. 2021 Nov 30;20(3):1001–47. doi: 10.1093/jeea/jvab052 (PMC9194950; doi:10.1093/jeea/jvab052)
Supplement: jvab052_John_Orkin_Reproduction [file jvab052_john_orkin_reproduction.zip › Reproduction/Analysis/table_3.do]

** Name: Table 3 Chlorine-related outcomes in dispenser vs. non-dispenser villages

include "$root_dir/globals_end.do"

gl wash_flag_end = 1
if $wash_flag_end {
	gl whichtable reduced
	gl varlists washvars
	gl listnames """ "
	gl control_flag = 1
	gl nlls_flag = 0
	gl fe_flag = 1
	}
	
	
if $wash_flag_end include "$output_dir/table_wash_end.do"	

include "$root_dir/globals_ps.do"

gl wash_flag_ps = 1
if $wash_flag_ps {
	gl whichtable reduced
	gl varlists washvars
	gl listnames """ "
	gl control_flag = 1
	gl nlls_flag = 0
	gl fe_flag = 1
	}
	
if $wash_flag_ps include "$output_dir/table_wash_ps.do"
