# Supplementary material for: Can Simple Psychological Interventions Increase Preventive Health Investment?
Source: J Eur Econ Assoc. 2021 Nov 30;20(3):1001–47. doi: 10.1093/jeea/jvab052 (PMC9194950; doi:10.1093/jeea/jvab052)
Supplement: jvab052_John_Orkin_Reproduction [file jvab052_john_orkin_reproduction.zip › Reproduction/Analysis/table_5.do]

** Name: Table 5 Alternative Mechanisms

run "$root_dir/globals_end.do"

** Beliefs and Knowledge

gl mechanisms_flag = 1
if $mechanisms_flag {
	gl whichtable mechanisms
	gl varlists mechanisms
	gl listnames ""Other possible mechanisms""
	gl control_flag = 1
	gl fe_flag = 1
	gl tot_flag = 0
	gl spec = 2 // Run twice: Against Placebo (1) and against Pure Control (2)

}

if $mechanisms_flag include "$output_dir/table_main_behav_end.do" 

** SALIENCE TASK

**** Follow - up ***************************************************************

run "$root_dir/globals_ps.do"

log using "$tab_dir/table_5.log", replace

local controls education_rec birthyear_rec employed married assethigh_rec

drop if treatment == 0 

*Chlorine word:

eststo: areg chlorine_word_ps treatment1 treatment2 total_remembered_ps lista_ps listb_ps `controls' if baseline ==1 & treatment>0, abs(village_id) cluster(treatgroup) 
lincom treatment1 - treatment2
sum chlorine_word_ps if treatment==3
estadd scalar AC_mean = r(mean)
estadd scalar AC_sd = r(sd)

*Saving word: 
eststo: areg saving_ps treatment1 treatment2 total_remembered_ps lista_ps listb_ps `controls' if baseline ==1 & treatment>0, abs(village_id) cluster(treatgroup)
lincom treatment1 - treatment2
sum saving_ps if treatment==3
estadd scalar AC_mean = r(mean)
estadd scalar AC_sd = r(sd)

*Total remembered: 

eststo: areg total_remembered_ps treatment1 treatment2 `controls' if baseline ==1 & treatment>0, abs(village_id) cluster(treatgroup) 
lincom treatment1 - treatment2
sum total_remembered_ps if treatment==3
estadd scalar AC_mean = r(mean)
estadd scalar AC_sd = r(sd)

esttab using "$tab_dir/saliencetable_AC_ps.tex", b(2) se(2) nonotes obs scalar(AC_mean AC_sd) staraux mtitles("\specialcell{Chlorine word\\remembered}" "\specialcell{Saving word\\remembered}" "\specialcell{Total words\\remembered}")  drop(_cons total_remembered_ps list* education_rec birthyear_rec employed married assethigh_rec) label booktabs replace 


**** Endline********************************************************************

keep subject_id education_rec birthyear_rec employed married assethigh_rec village_id treatgroup baseline
merge 1:m subject_id using "$data_dir/saliencedata_foranalysis1_long.dta", gen(m_controls)

drop if treatment == 0

*Col 1:
eststo: areg chlorine treatment1 treatment2 remembered_list_total lista listb `controls' if baseline==1, abs(village_id) cluster(treatgroup)
lincom treatment1 - treatment2
sum chlorine if treatment==3
estadd scalar AC_mean = r(mean)
estadd scalar AC_sd = r(sd)


*Col 2: 
eststo: areg saving treatment1 treatment2 remembered_list_total lista listb `controls' if baseline==1, abs(village_id) cluster(treatgroup)
lincom treatment1 - treatment2
sum saving if treatment==3
estadd scalar AC_mean = r(mean)
estadd scalar AC_sd = r(sd)

*Col 3
eststo: areg remembered_list_total treatment1 treatment2 `controls' if baseline==1, abs(village_id) cluster(treatgroup) 
lincom treatment1 - treatment2
sum remembered_list_total if treatment==3
estadd scalar AC_mean = r(mean)
estadd scalar AC_sd = r(sd)

esttab using "$tab_dir/saliencetable_AC_el.tex", b(2) se(2) nonotes obs scalar(AC_mean AC_sd) staraux mtitles("\specialcell{Chlorine word\\remembered}" "\specialcell{Saving word\\remembered}" "\specialcell{Total words\\remembered}") noconstant drop(_cons remembered_list_total list* education_rec birthyear_rec employed married assethigh_rec) label booktabs replace 

log close
