# Supplementary material for: Can Simple Psychological Interventions Increase Preventive Health Investment?
Source: J Eur Econ Assoc. 2021 Nov 30;20(3):1001–47. doi: 10.1093/jeea/jvab052 (PMC9194950; doi:10.1093/jeea/jvab052)
Supplement: jvab052_John_Orkin_Reproduction [file jvab052_john_orkin_reproduction.zip › Reproduction/Analysis/table_a1.do]

** Table A1 Treatment Effect Heterogeneity on Diarrhea by Season and Water Source

run "$root_dir/globals_end.do"

gl controls i.education_rec birthyear_rec employed married 
gl depvar diarr_epis_perchild_u15_win_end diarr_epis_perchild_u15_win_ps prop_diarr_u15_ps diarr_marg_u15_ps

**** Preparation for ancova var
gen prop_diarr_u15_bl = diarr_epis_perchild_u15_bl

**** Definition of unprotected source based on the other water source table
* Sources considered protected : Piped into dwelling, Piped into compound, yard or plot, Piped to neighbour, Public tap / standpipe, Borehole or tubewell, Delivered water, Other
* Not considered protected water : Protected well, Unprotected well, Protected spring, Rainwater collection, Unprotected spring
gen unprotectedsource2_ps=(publicprotectedwell_ps==1 | unprotectedwell_ps==1 | unprotectedspring_ps==1 | protectedspring_ps==1 |  rainwater_ps==1) if unprotectedwell_ps!=. //surfacewater_ps==1 
label var unprotectedsource2_ps "Unprotected water source at follow-up"


***Determine fixed effect
local fe "i.village_id assethigh_rec"
		
***Determine if variable exists at baseline - ancova
foreach var in $depvar {
capture confirm variable `var'_bl
		if _rc == 0 {
			loc ancova "`var'_bl"
            tempvar tmp`n'
			gen `tmp`n'' = (`var'_bl==.)
            sum `var'_bl if baseline==1
            local mu = r(mean)
            replace `var'_bl = `mu' if `var'_bl==. & baseline==1			
			}		
		else loc ancova ""
}

***Regressions
				
eststo reg4: reg diarr_marg_u15_ps treatment1##unprotectedsource_ps treatment2##unprotectedsource_ps $controls `fe' `ancova' `tmp`n'' if treatment >0 & baseline==1	& childu15_ps!=0, /// 
				cluster(treatgroup) 	
estadd ysumm, replace
eststo reg5: reg diarr_marg_u15_ps treatment1##rainyseason_ps treatment2##rainyseason_ps $controls `fe' `ancova' `tmp`n'' if treatment >0 & baseline==1	& childu15_ps!=0, /// 
				cluster(treatgroup) 
estadd ysumm, replace
eststo reg6: reg diarr_marg_u15_ps treatment1##rainyseason_ps##unprotectedsource_ps treatment2##rainyseason_ps##unprotectedsource_ps  $controls `fe' `ancova' `tmp`n'' if treatment >0 & baseline==1 & childu15_ps!=0, /// 
				cluster(treatgroup) 	
estadd ysumm, replace

***Table
local varlist 1.treatment1 1.treatment2 1.unprotectedsource_ps 1.rainyseason_ps 1.rainyseason_ps#1.unprotectedsource_ps ///
					1.treatment1#1.unprotectedsource_ps 1.treatment2#1.unprotectedsource_ps 1.treatment1#1.rainyseason_ps ///
					1.treatment2#1.rainyseason_ps 1.treatment1#1.rainyseason_ps#1.unprotectedsource_ps 1.treatment2#1.rainyseason_ps#1.unprotectedsource_ps

#delimit;
esttab `reg4' `reg5' `reg6' using "$tab_dir/tablea1.tex", se varwidth(25) 
					keep(`varlist') 
					nobaselevels  
					order(`varlist') 
					mgroups("Any diarrhea in u15 children, last 7 days (33 months)", pattern(1 0 0)) 
					mtitles("" "" "") 
					s(N ymean, label("Observations" "Mean of Dep.variable") fmt(a3 4))  
					nonotes label nobaselevels interaction("$\times$ ") 
					    varlabels(
						1.treatment1 "Visualization"
						1.treatment2 "Planning"
						1.unprotectedsource_ps "Unprotected water source (33m)"
						1.rainyseason_ps "Surveyed during rainy season (33m)"
						1.rainyseason_ps#1.unprotectedsource_ps "Surveyed during rainy season $\times$ Unprotected water source (33m)" 
						1.treatment1#1.unprotectedsource_ps "V $\times$ Unprotected water source (33m)"
						1.treatment2#1.unprotectedsource_ps "P $\times$ Unprotected water source (33m)"
						1.treatment1#1.rainyseason_ps "V $\times$ Surveyed during rainy season (33m)"
						1.treatment2#1.rainyseason_ps "P $\times$ Surveyed during rainy season (33m)"
						1.treatment1#1.rainyseason_ps#1.unprotectedsource_ps "V $\times$ Surveyed during rainy season $\times$ Unprotected water source (33m)"
						1.treatment2#1.rainyseason_ps#1.unprotectedsource_ps "P $\times$ Surveyed during rainy season $\times$ Unprotected water source (33m)"
						)
					
					style(tex) star(* 0.10 ** 0.05 *** 0.01) replace;
#delimit cr

eststo clear
				
