# Supplementary material for: Can Simple Psychological Interventions Increase Preventive Health Investment?
Source: J Eur Econ Assoc. 2021 Nov 30;20(3):1001–47. doi: 10.1093/jeea/jvab052 (PMC9194950; doi:10.1093/jeea/jvab052)
Supplement: jvab052_John_Orkin_Reproduction [file jvab052_john_orkin_reproduction.zip › Reproduction/Analysis/table_a10.do]

** Name: Table A10 Baseline balance: main outcomes

include "$root_dir/globals_end.do"

gl baseline_balance_flag = 1
if $baseline_balance_flag {
	gl whichtable baselinebalancecheck
	gl varlists baselinebalance
	gl listnames " "Outcomes at baseline""		
	gl control_flag = 1
	gl fe_flag = 0
	gl tot_flag = 0
	gl spec = 2
	}
	
if $baseline_balance_flag include "$output_dir/table_balance.do"
