# Supplementary material for: Can Simple Psychological Interventions Increase Preventive Health Investment?
Source: J Eur Econ Assoc. 2021 Nov 30;20(3):1001–47. doi: 10.1093/jeea/jvab052 (PMC9194950; doi:10.1093/jeea/jvab052)
Supplement: jvab052_John_Orkin_Reproduction [file jvab052_john_orkin_reproduction.zip › Reproduction/Analysis/table_a11.do]

* Table A.11 
run "$root_dir/globals_end.do"

eststo mean1: qui estpost summarize age married  education_rec assethigh_rec if dispenser_village ==0, listwise
esttab ., main(mean) aux(sd) b(%5.2f)
	
eststo diff: estpost ttest age married  education_rec assethigh_rec, by(dispenser_village)
esttab ., main(b) aux(se) b(%5.2f) 

esttab mean1 diff using "$tab_dir/table_a11.tex", ///
cells("mean(pattern(1 0) fmt(2) label(Mean)) sd(pattern(1 0) label(SD)) b(star pattern(0 1) fmt(2) label(Mean Diff.)) se(pattern(0 1) par fmt(2) label(SE)) count(fmt(0) label(N))") ///
label mtitles("(1) Village without chlorine dispenser" "(2) Village with chlorine dispenser difference") replace
