# Supplementary material for: Can Simple Psychological Interventions Increase Preventive Health Investment?
Source: J Eur Econ Assoc. 2021 Nov 30;20(3):1001–47. doi: 10.1093/jeea/jvab052 (PMC9194950; doi:10.1093/jeea/jvab052)
Supplement: jvab052_John_Orkin_Reproduction [file jvab052_john_orkin_reproduction.zip › Reproduction/Analysis/table_a12.do]

** Table A.12: Attrition analysis: treatments vs. active control

run "$root_dir/globals_end.do" 

keep if baseline == 1

***Placebo Comparison***
eststo: areg attrit_endline treatment1 treatment2 assethigh_rec if treatment>0, cluster(treatgroup) abs(village_id)
eststo: areg attrit_chlorine treatment1 treatment2 assethigh_rec if treatment>0, cluster(treatgroup) abs(village_id)
eststo: areg attrit_phonesurvey treatment1 treatment2 assethigh_rec if treatment>0, cluster(treatgroup) abs(village_id)

eststo: areg attrit_endline treatment1 treatment2 age married education_rec assethigh_rec if treatment>0, cluster(treatgroup) abs(village_id)
eststo: areg attrit_chlorine treatment1 treatment2 age married education_rec assethigh_rec if treatment>0, cluster(treatgroup) abs(village_id)
eststo: areg attrit_phonesurvey treatment1 treatment2 age married education_rec assethigh_rec if treatment>0, cluster(treatgroup) abs(village_id)

eststo: areg attrit_endline treatment1 treatment2 age married education_rec assethigh_rec agextreat1 agextreat2  marriedxtreat1 marriedxtreat2  education_recxtreat1 education_recxtreat2  assethigh_recxtreat1 assethigh_recxtreat2  if treatment>0, cluster(treatgroup) abs(village_id)
eststo: areg attrit_chlorine treatment1 treatment2 age married education_rec assethigh_rec agextreat1 agextreat2  marriedxtreat1 marriedxtreat2  education_recxtreat1 education_recxtreat2  assethigh_recxtreat1 assethigh_recxtreat2 if treatment>0, cluster(treatgroup) abs(village_id)
eststo: areg attrit_phonesurvey treatment1 treatment2 age married education_rec assethigh_rec agextreat1 agextreat2  marriedxtreat1 marriedxtreat2  education_recxtreat1 education_recxtreat2  assethigh_recxtreat1 assethigh_recxtreat2  if treatment>0, cluster(treatgroup) abs(village_id)


esttab using "$tab_dir/attritionanalysis_pla.tex", b(2) se(2) drop(assethigh_rec) nonotes obs staraux star(* 0.10 ** 0.05 *** 0.01) label booktabs alignment (S) replace 
