# Supplementary material for: Can Simple Psychological Interventions Increase Preventive Health Investment?
Source: J Eur Econ Assoc. 2021 Nov 30;20(3):1001–47. doi: 10.1093/jeea/jvab052 (PMC9194950; doi:10.1093/jeea/jvab052)
Supplement: jvab052_John_Orkin_Reproduction [file jvab052_john_orkin_reproduction.zip › Reproduction/Analysis/table_a16.do]

*Table A16

run "$root_dir/globals_end.do"

local vars "BADS_scale_end TOL_total_end risk_response_end GSE_scale_end beliefs_chlorine_end knowledge_chlorine_end ancpnc_knowledge_end school_index_end" 

local number_columns=2

qui {
    preserve
	
    clear all
    eststo clear
    estimates drop _all

    set obs 10
    qui gen x = 1
    qui gen y = 1

    forval i = 1/`number_columns' { 
        qui eststo col`i': reg x y
    }
    restore
	}


   loc colnames ""Active Control" "Pure Control" "

    loc rowstats ""
    loc rowlabels ""
	
	 foreach var in `vars' { 
	
	
	qui sum `var'   
	if `r(N)'==0 {
	estadd loc `var'_m = " ": col1 
	}
	if `r(N)'!=0 { 

		* Add summary statistic
       qui {
            qui sum `var' if treatment3 ==1
            estadd loc `var'_m = string(r(mean), "%9.2f"): col1   
        }

        qui {
            qui sum `var' if treatment0 ==1
            estadd loc `var'_m = string(r(mean), "%9.2f"): col2   
        }
		
		 qui {
            qui sum `var' if treatment3 ==1
            estadd loc `var'_s = string(r(sd), "%9.2f"): col1   
        }

        qui {
            qui sum `var' if treatment0 ==1
            estadd loc `var'_s = string(r(sd), "%9.2f"): col2 
        } 
		

		}
        loc rowstats "`rowstats' `var'_m `var'_s" 
        loc rowlabels "`rowlabels' `"`: var la `var''"' " " " 
	}
	
	    esttab * using "$tab_dir/table_a16b.tex", replace cells(none) booktabs nonotes ///
	nonum compress alignment(c) nogap noobs nobaselevels label mtitle(`colnames') stats(`rowstats', labels(`rowlabels'))
