# Supplementary material for: Can Simple Psychological Interventions Increase Preventive Health Investment?
Source: J Eur Econ Assoc. 2021 Nov 30;20(3):1001–47. doi: 10.1093/jeea/jvab052 (PMC9194950; doi:10.1093/jeea/jvab052)
Supplement: jvab052_John_Orkin_Reproduction [file jvab052_john_orkin_reproduction.zip › Reproduction/Analysis/table_a17.do]

** Table A17: Phone access & task comprehension questions

run "$root_dir/globals_end.do"

gl phoneaccess_flag = 1
if $phoneaccess_flag {
    gl whichtable phoneaccess
    gl varlists smschecks
    gl listnames ""SMS Task Checks""
    gl control_flag = 0
    gl fe_flag = 0
    gl tot_flag = 0
    gl spec = 2 
    }
	
	if $phoneaccess_flag include "$output_dir/table_phoneaccess.do" 
