# Supplementary material for: Can Simple Psychological Interventions Increase Preventive Health Investment?
Source: J Eur Econ Assoc. 2021 Nov 30;20(3):1001–47. doi: 10.1093/jeea/jvab052 (PMC9194950; doi:10.1093/jeea/jvab052)
Supplement: jvab052_John_Orkin_Reproduction [file jvab052_john_orkin_reproduction.zip › Reproduction/Analysis/table_a18.do]

* Table A18

run "$root_dir/globals_ps.do"


label var treatment0 "Pure Control"
label var treatment1 "Visualization"
label var treatment2 "Planning"
label var treatment3 "Active Control"
label var treatment "All Treatment Groups Combined"

loc vars "treatment0 treatment1 treatment2 treatment3"

local number_columns=3

qui {
    preserve
	
    clear all
    eststo clear
    estimates drop _all

    set obs 10
    qui gen x = 1
    qui gen y = 1

    forval i = 1/`number_columns' { 
        qui eststo col`i': reg x y
    }
    restore
	}


   loc colnames ""Group A" "Group B" "p-value(A = B)" "

*Define empty locals for labels and outout
    loc rowstats ""
    loc rowlabels ""
	
	 foreach var in `vars' { 
	
	
	qui sum `var'   
	if `r(N)'==0 {
	estadd loc `var'_m = " ": col1  
	}
	if `r(N)'!=0 { 

		* Add summary statistic
       qui {
            qui sum groupA_timeschlorine_ps  if `var' ==1
            estadd loc `var'_m = string(r(mean), "%9.3f"): col1   
        }

        qui {
            qui sum groupB_timeschlorine_ps  if `var' ==1
            estadd loc `var'_m = string(r(mean), "%9.3f"): col2 
        }
		
		 qui {
            qui sum groupA_timeschlorine_ps  if `var' ==1
            estadd loc `var'_s = string(r(sd), "%9.3f"): col1   
        }

        qui {
            qui sum groupB_timeschlorine_ps  if `var' ==1
            estadd loc `var'_s = string(r(sd), "%9.3f"): col2 
        } 
		
		
		
		* Add p-values
        qui {
            qui ttest groupA_timeschlorine_ps = groupB_timeschlorine_ps if `var'==1, unpaired	
            estadd loc `var'_m = string(r(p), "%9.3f"): col3
        }

		}
        loc rowstats "`rowstats' `var'_m `var'_s" 
        loc rowlabels "`rowlabels' `"`: var la `var''"' " " " 
	}
	
	cap noi {
            qui sum groupA_timeschlorine_ps
            estadd loc tr_m = string(r(mean), "%9.3f"): col1  
        }
		
		cap noi {
            qui sum groupB_timeschlorine_ps
            estadd loc tr_m = string(r(mean), "%9.3f"): col2  
        }
		
		cap noi {
            qui sum groupA_timeschlorine_ps
            estadd loc tr_s = string(r(sd), "%9.3f"): col1  
        }
		
		cap noi {
            qui sum groupB_timeschlorine_ps
            estadd loc tr_s = string(r(sd), "%9.3f"): col2  
        }
		
		qui {
            qui ttest groupA_timeschlorine_ps = groupB_timeschlorine_ps, unpaired	// 
            estadd loc tr_m = string(r(p), "%9.3f"): col3
        }
		
		loc rowstats "`rowstats' tr_m tr_s" 
        loc rowlabels "`rowlabels' `"`: var la treatment'"' " " " 
	
	 cap noi {
            qui sum groupA_timeschlorine_ps
            estadd loc numobs = string(r(N), "%9.0f"): col1  
        }

        cap noi {
            qui sum groupB_timeschlorine_ps
            estadd loc numobs  = string(r(N), "%9.0f"): col2
		}
		
		cap noi {
            qui sum treatment if groupA_timeschlorine_ps!=. | groupB_timeschlorine_ps !=.
            estadd loc numobs  = string(r(N), "%9.0f"): col3
		}
		
		loc rowstats "`rowstats' numobs " 
        loc rowlabels "`rowlabels'  "Number of Observations" " " " 
		
	
	    esttab * using "$tab_dir/table_a18.tex", replace cells(none) booktabs nonotes ///
	nonum compress alignment(c) nogap noobs nobaselevels label mtitle(`colnames') stats(`rowstats', labels(`rowlabels'))
