# Supplementary material for: Can Simple Psychological Interventions Increase Preventive Health Investment?
Source: J Eur Econ Assoc. 2021 Nov 30;20(3):1001–47. doi: 10.1093/jeea/jvab052 (PMC9194950; doi:10.1093/jeea/jvab052)
Supplement: jvab052_John_Orkin_Reproduction [file jvab052_john_orkin_reproduction.zip › Reproduction/Analysis/table_a19.do]

** Table A.19: Robustness of chlorination effects to within-village testing order

run "$root_dir/globals_end.do"

eststo clear
preserve
keep if baseline == 1

***Placebo Comparison***
eststo: areg tcr_end treatment1 treatment2  assethigh_rec $controls if treatment>0, cluster(treatgroup) abs(village_id)
eststo: areg tcr_end treatment1 treatment2 daysafter treat1xdaysafter treat2xdaysafter assethigh_rec $controls if treatment>0, cluster(treatgroup) abs(village_id)
eststo: areg tcr_end treatment1 treatment2 first_chlorine_day treat1xdelaydummy treat2xdelaydummy assethigh_rec $controls if treatment>0, cluster(treatgroup) abs(village_id)


restore
eststo: areg tcr_end treatment1 treatment2 treatment3 assethigh_rec $controls, cluster(treatgroup) abs(village_id)
eststo: areg tcr_end treatment1 treatment2 treatment3 daysafter treat1xdaysafter treat2xdaysafter treat3xdaysafter assethigh_rec $controls, cluster(treatgroup) abs(village_id)
eststo: areg tcr_end treatment1 treatment2 treatment3 first_chlorine_day treat1xdelaydummy treat2xdelaydummy treat3xdelaydummy assethigh_rec $controls, cluster(treatgroup) abs(village_id)


esttab using "$tab_dir/robustness_chlorine.tex", b(2) se(2) order(treatment1 treatment2 treatment3 daysafter first_chlorine_day *delaydummy *daysafter) ///
	keep(treatment1 treatment2 treatment3 daysafter first_chlorine_day *delaydummy *daysafter) nonotes staraux star(* 0.10 ** 0.05 *** 0.01) ///
	label booktabs alignment (S) mgroups("\specialcell{Comparison with active control (AC+INF)}" "\specialcell{Comparison with pure control (PC)}" , ///
	pattern(1 0 0 1 0 0 0 0) prefix(\multicolumn{@span}{c}{) suffix(}) span erepeat(\cmidrule(lr){@span})) replace 
