# Supplementary material for: Can Simple Psychological Interventions Increase Preventive Health Investment?
Source: J Eur Econ Assoc. 2021 Nov 30;20(3):1001–47. doi: 10.1093/jeea/jvab052 (PMC9194950; doi:10.1093/jeea/jvab052)
Supplement: jvab052_John_Orkin_Reproduction [file jvab052_john_orkin_reproduction.zip › Reproduction/Analysis/table_a3.do]

* Table A.3: Correlates of Savings

run "$root_dir/globals_end.do"

recode education_rec (3=0)(5=1)(6=2)(7=3)(1=4)(8=5)(2=6) (4=7), gen(education_recoded)
gen education_sec=(education_recoded>2) if education_rec!=.

gl controls education_sec birthyear_rec employed married // Alternative controls using recoded (but continuous) education variable
gl fe i.village_id assethigh_rec


label var education_recoded "Education Level"
label var education_sec "Completed secondary education"

foreach var of varlist education_sec birthyear_rec employed married assethigh_rec {
local new: var label `var'
label var `var' "`new' (census)"
}

label var any_chlor_bl "Main Treatment: Chlorine(baseline)"
label var any_chlor_end "Main Treatment: Chlorine(10w)"
label var any_chlor_ps "Main Treatment: Chlorine(33m)"

label var tcr_end "Chlorine present in water (TCR)(12w)"

label var TOL_total_bl "Tower of London (baseline)"
label var TOL_total_end "Tower of London (10w)"

label var SMS_beta_bl "$\beta^{Effort}$ (baseline)"
label var SMS_delta_bl "$\delta^{Effort}$ (baseline)"

label var SMS_beta_end "$\beta^{Effort}$ (10w)"
label var SMS_delta_end "$\delta^{Effort}$ (10w)"

label var GSE_scale_z_pla_bl "General Self-Efficacy Score (GSE) (z-score) (baseline)"
label var GSE_scale_z_pc_end "General Self-Efficacy Score (GSE) (z-score) (10w)"

foreach var of varlist visual_image_z_pla_ps visual_experience_z_pla_ps timepref_falk_z_pla_ps stair_discount_ps {
local phone: var label `var'
label var `var' "`phone' (33m)"
}


preserve
keep if baseline

*1) weekly_saving_total_end (active control) on baseline psych 
reg weekly_saving_total_end treatment1 treatment2 TOL_total_bl SMS_beta_bl SMS_delta_bl GSE_scale_z_pla_bl $fe $controls, cluster(treatgroup)
outreg2 using "$tab_dir/saving_mechanisms_ed.tex", replace alpha(0.01,0.05,0.10) label drop(i.village_id)
restore

*2) weekly_saving_total_end (pure control) on endline psych 
reg weekly_saving_total_end treatment1 treatment2 treatment3 TOL_total_end SMS_beta_end SMS_delta_end GSE_scale_z_pc_end $fe $controls, cluster(treatgroup)
outreg2 using "$tab_dir/saving_mechanisms_ed.tex", append alpha(0.01,0.05,0.10) label drop(i.village_id)

preserve
keep if baseline

*3) weekly_saving_total_ps
reg weekly_saving_total_ps treatment1 treatment2 TOL_total_end SMS_beta_end SMS_delta_end GSE_scale_z_pc_end visual_image_z_pla_ps visual_experience_z_pla_ps timepref_falk_z_pla_ps stair_discount_ps $controls $fe, cluster(treatgroup)
outreg2 using "$tab_dir/saving_mechanisms_ed.tex", append alpha(0.01,0.05,0.10) label drop(i.village_id)
restore

*4) weekly_saving_total_ps
reg weekly_saving_total_ps treatment1 treatment2 treatment3 TOL_total_end SMS_beta_end SMS_delta_end GSE_scale_z_pc_end visual_image_z_pla_ps visual_experience_z_pla_ps timepref_falk_z_pla_ps stair_discount_ps $fe $controls, cluster(treatgroup)
outreg2 using "$tab_dir/saving_mechanisms_ed.tex", append alpha(0.01,0.05,0.10) label drop(i.village_id) ///
sortvar(treatment1 treatment2 treatment3 TOL_total_bl SMS_beta_bl SMS_delta_bl GSE_scale_z_pla_bl ///
	TOL_total_end SMS_beta_end SMS_delta_end GSE_scale_z_pc_end ///
	visual_image_z_pla_ps visual_experience_z_pla_ps timepref_falk_z_pla_ps stair_discount_ps any_chlor_bl $fe $controls) 
