# Supplementary material for: Can Simple Psychological Interventions Increase Preventive Health Investment?
Source: J Eur Econ Assoc. 2021 Nov 30;20(3):1001–47. doi: 10.1093/jeea/jvab052 (PMC9194950; doi:10.1093/jeea/jvab052)
Supplement: jvab052_John_Orkin_Reproduction [file jvab052_john_orkin_reproduction.zip › Reproduction/Analysis/table_a6.do]

** Name: Table A6 Psychological outcomes (pure control)

run "$root_dir/globals_end.do"

gl psychtable_flag = 1
if $psychtable_flag {
	gl whichtable psychoutcomes
	gl varlists psych_ef_main psych_ef_secondary psych_tp_main psych_tp_secondary psych_GSE // Risk needs to stand alone to not getting MHTed
	gl qvalprim BADS_scale SMS_beta 
	gl qvalsec GSE_scale SMS_delta MPL_beta MPL_delta TOL_total
	gl qvalexpl 
	gl listnames ""Planning" "" "Time preferences" "" "" "Self-efficacy" "Beliefs and knowledge" " 
	gl control_flag = 1
	gl fe_flag = 1
	gl tot_flag = 0 
	gl spec = 2 
	gl nlls_flag = 0 
	}
		
if $psychtable_flag include "$output_dir/table_psych_end_pc.do"

run "$root_dir/globals_ps.do"

gl psychtable_flag_ps = 1
if $psychtable_flag_ps {
	gl whichtable psychoutcomes
	gl varlists psych_ef_main psych_ef_secondary psych_tp_secondary
	gl qvalprim GSE_scale visual_image
	gl qvalsec visual_experience timepref_falk stair_discount stair_impatient
	gl qvalexpl 
	gl listnames ""Primary Outcomes" "Secondary Outcomes"" 
	gl control_flag = 1
	gl fe_flag = 1
	gl tot_flag = 0 
	gl spec = 2 
	gl nlls_flag = 0 
	}


if $psychtable_flag_ps include "$output_dir/table_psych_ps_pc.do"	
