# Supplementary material for: Can Simple Psychological Interventions Increase Preventive Health Investment?
Source: J Eur Econ Assoc. 2021 Nov 30;20(3):1001–47. doi: 10.1093/jeea/jvab052 (PMC9194950; doi:10.1093/jeea/jvab052)
Supplement: jvab052_John_Orkin_Reproduction [file jvab052_john_orkin_reproduction.zip › Reproduction/Analysis/table_a7.do]

** Name: Table 5 Alternative Mechanisms

run "$root_dir/globals_end.do"

** Beliefs and Knowledge

gl mechanisms_flag = 1
if $mechanisms_flag {
	gl whichtable mechanisms
	gl varlists mechanisms
	gl listnames ""Other possible mechanisms""
	gl control_flag = 1
	gl fe_flag = 1
	gl tot_flag = 0
	gl spec = 2 

}

if $mechanisms_flag include "$output_dir/table_main_behav_end_pc.do" 

** SALIENCE TASK

run "$root_dir/globals_ps.do"

** Follow-up********************************************************************
local controls education_rec birthyear_rec employed married assethigh_rec

*Chlorine:
eststo: areg chlorine_word_ps treatment1 treatment2 treatment3 total_remembered_ps lista_ps listb_ps `controls', abs(village_id) cluster(treatgroup)
sum chlorine_word_ps if treatment==0
estadd scalar PC_mean = r(mean)
estadd scalar PC_sd = r(sd)

*Saving: 
eststo: areg saving_ps treatment1 treatment2 treatment3 total_remembered_ps lista_ps listb_ps `controls', abs(village_id) cluster(treatgroup)
sum saving_ps if treatment==0
estadd scalar PC_mean = r(mean)
estadd scalar PC_sd = r(sd)

*Total: 
eststo: areg total_remembered_ps treatment1 treatment2 treatment3 `controls', abs(village_id) cluster(treatgroup) 
sum total_remembered_ps if treatment==0
estadd scalar PC_mean = r(mean)
estadd scalar PC_sd = r(sd)

esttab using "$tab_dir/saliencetable2.tex", b(2) se(2) nonotes scalar(PC_mean PC_sd) staraux mtitles("\specialcell{Chlorine word\\remembered}" "\specialcell{Saving word\\remembered}" "\specialcell{Total words\\remembered}") drop(_cons total_remembered_ps list* education_rec birthyear_rec employed married assethigh_rec) label booktabs replace 

** Endline *********************************************************************

keep subject_id education_rec birthyear_rec employed married assethigh_rec village_id treatgroup baseline
merge 1:m subject_id using "$data_dir/saliencedata_foranalysis1_long.dta", gen(m_controls)


*Chlorine:
eststo: areg chlorine treatment1 treatment2 treatment3 remembered_list_total lista listb `controls', abs(village_id) cluster(treatgroup)
sum chlorine if treatment==0
estadd scalar PC_mean = r(mean)
estadd scalar PC_sd = r(sd)

*Saving: 
eststo: areg saving treatment1 treatment2 treatment3 remembered_list_total lista listb `controls', abs(village_id) cluster(treatgroup)
sum saving if treatment==0
estadd scalar PC_mean = r(mean)
estadd scalar PC_sd = r(sd)

*Total
eststo: areg remembered_list_total treatment1 treatment2 treatment3 `controls', abs(village_id) cluster(treatgroup) 
sum remembered_list_total if treatment==0
estadd scalar PC_mean = r(mean)
estadd scalar PC_sd = r(sd)


esttab using "$tab_dir/saliencetable2_el.tex", b(2) se(2) nonotes obs scalar(PC_mean PC_sd) staraux mtitles("\specialcell{Chlorine word\\remembered}" "\specialcell{Saving word\\remembered}" "\specialcell{Total words\\remembered}") drop(_cons remembered_list_total list* education_rec birthyear_rec employed married assethigh_rec) label booktabs replace 
