# Supplementary material for: Can Simple Psychological Interventions Increase Preventive Health Investment?
Source: J Eur Econ Assoc. 2021 Nov 30;20(3):1001–47. doi: 10.1093/jeea/jvab052 (PMC9194950; doi:10.1093/jeea/jvab052)
Supplement: jvab052_John_Orkin_Reproduction [file jvab052_john_orkin_reproduction.zip › Reproduction/Data/SMS effort files/MLE_estimation_Nov2018_PC.do]

** Name: MLE to estimate treatment effects from SMS task
** Author:  Daniel Mellow / Anett John
** Description/Contents: Produce Endline Beta-delta estimates from SMS task

**********************************PREAMBLE**********************************
version 14.0
clear all
set more off
cap log close
set maxvar 20000

gl date: disp   %tdYYNNDD date(c(current_date), "DMY") 
if c(os) == "MacOSX" gl user "/Users/`c(username)'"
else if c(os) == "Windows" gl user "C:\Users\\`c(username)'" 
else if c(os) == "Unix" gl user "/usr/`c(username)'"
di "$user"

*gl root_dir "$user/Box Sync/_Busara Field/_Project Folders (Internal)/Haushofer SOBC"
gl root_dir "C:\Users\Anett\Box Sync\Haushofer SOBC"

di "$root_dir"         

				

*** Folders 

local project_name "SOBC 3_Target Manipulations"
glo project_dir "$root_dir/`project_name'"	
glo data_dir "$project_dir/Data"		//  data directory
glo clean_dir "$data_dir/CleanData"	 // clean data directory
glo raw_dir "$data_dir/RawData"  	// raw data directory
glo census_dir  "$raw_dir/CensusData"						
//glo output_dir "$data_dir/`project_name'_OutputData"				                   						// Output data
glo dofile_dir "$project_dir/Code/do"	 // .do files
glo adofile_dir "$project_dir/Code/ado"
glo fig_dir "$project_dir/Deliverables/Figures"		// Figures
glo tab_dir "$project_dir/Deliverables/Tables"		// Tables


sysdir set PERSONAL "${adofile_dir}"


*****Read in Data
use "$clean_dir/EndlineData/Discounting/Clean_long_noPII_SMS_appended.dta" , clear //shouldn't need to change filepaths

**************************I: Clean (if necessary)******************************

****Day of week dummies

forvalues d = 0/6 {
	gen day`d' = (effort_dow==`d')
	}

gl dows= "day1 day2 day3 day4 day5 day6" // leaving day 0 (Sunday) as reference category
// Need to make inital values of day dummies nonzero for no s, t==0, w==0 case
gl nls_dummies = "{d1}*day1 - {d2}*day2 - {d3}*day3 - {d4}*day4 - {d5}*day5 - {d6}*day6"

*gl nls_dummies_nonzero "{d0=-.01}*day1 - {d1=-.01}*day1 - {d2=-.01}*day2 - {d3=-.01}*day3 - {d4=-.01}*day4 - {d5=-.01}*day5 - {d6=-.01}*day6"
gen log_effort = ln(effort_response)

**FE for zero-wage
tempvar minw
bys subject_id phase: egen `minw' = min(effort_wage)
gen wage0 = (`minw' == 0)

 **work with endline data only until further notice
keep if phase==1

*****************************All 4 treatments, zero and non-zero rates**********


*(i)Set up globals of model:
gl treatments="treatment1 treatment2 treatment3" // treatment3 (placebo) if ref category
gl treatment_effects="b_TE_ITF b_TE_BA b_TE_PLA d_TE_ITF d_TE_BA d_TE_PLA s_TE_ITF s_TE_BA s_TE_PLA s_zero g_TE_ITF g_TE_BA g_TE_PLA g_zero" 
gl day_effects="d1 d2 d3 d4 d5 d6" //sunday is the reference grp


global tobit=0
global setupvarsPassedToADO="sigma delta phi gamma beta s ${treatment_effects} ${day_effects}"    // parameters of model (sigma for LL/ Tobit)
global dataToUse="effort_response t k effort_wage now ${treatments} ${dows} wage0"		//these are variables we are using in the estimation, list in ado in the same order
*global init="ml init beta:_cons=1 gamma:_cons=2 delta:_cons=1 phi:_cons=5 sigma:_cons=30 s:_cons=2 b_TE_ITF:_cons=0 b_TE_BA:_cons=0 d_TE_ITF:_cons=0 d_TE_BA:_cons=0" //These are the initial guesses to pass to ML routine - doesn't effect end estimation, but good to start with feasible values so it converges
global varsToEstimate="(delta:) (phi:) (gamma:) (beta:) (s:) (b_TE_ITF:) (b_TE_BA:) (b_TE_PLA:) (d_TE_ITF:) (d_TE_BA:) (d_TE_PLA:) (s_TE_ITF:) (s_TE_BA:) (s_TE_PLA:) (s_zero:) (g_TE_ITF:) (g_TE_BA:) (g_TE_PLA:) (g_zero:) (d1:) (d2:) (d3:) (d4:) (d5:) (d6:)" 									//these are the vars we are estimating MINUS SIGMA, which is hard coded into the ML command


*(ii) Estimate for full sample, including zeros
*set trace on
*MLE_effort_v180731
ml model lf MLE_effort_Nov2018_PC (sigma: $dataToUse =) $varsToEstimate ///
	, clu(subject_id) technique(nr)

ml init beta:_cons=1 gamma:_cons=2 delta:_cons=1 phi:_cons=5 sigma:_cons=30 s:_cons=2 ///
	b_TE_ITF:_cons=0 b_TE_BA:_cons=0 b_TE_PLA:_cons=0 d_TE_ITF:_cons=0 d_TE_BA:_cons=0 d_TE_PLA:_cons=0 ///
	s_TE_ITF:_cons=0 s_TE_BA:_cons=0 s_TE_PLA:_cons=0 s_zero:_cons=0 ///
	g_TE_ITF:_cons=0 g_TE_BA:_cons=0 g_TE_PLA:_cons=0 g_zero:_cons=0 ///
	d1:_cons=0 d2:_cons=0 d3:_cons=0 d4:_cons=0 d5:_cons=0 d6:_cons=0

ml max , ltolerance(.05) tolerance(.001) iter(100)  difficult

estimates save MLE_Nov2018_PC, replace


*TO DO NEXT
*** run MHT correction, both for placebo and pure control comparison. Add to Table 2.
*** merge WASH-assignment (dispenser or not) into effort dataset
*** run estimation separately for dispenser and non-dispenser villages. Put results into Table 4.
