# Supplementary material for: Can Simple Psychological Interventions Increase Preventive Health Investment?
Source: J Eur Econ Assoc. 2021 Nov 30;20(3):1001–47. doi: 10.1093/jeea/jvab052 (PMC9194950; doi:10.1093/jeea/jvab052)
Supplement: jvab052_John_Orkin_Reproduction [file jvab052_john_orkin_reproduction.zip › Reproduction/Data/SMS effort files/MLE_estimation_Nov2018_placebo.do]

** Name: Minimum Working Example of how we use MLE to estimate parameters
* from effort-discounting model with our task
** Author:  Daniel Mellow / Anett John
** Description/Contents: Produce Endline & Baseline Beta-delta estimates from SMS task

**********************************PREAMBLE**********************************
version 14.0
clear all
set more off
cap log close
set maxvar 20000

gl date: disp   %tdYYNNDD date(c(current_date), "DMY") 
if c(os) == "MacOSX" gl user "/Users/`c(username)'"
else if c(os) == "Windows" gl user "C:\Users\\`c(username)'" 
else if c(os) == "Unix" gl user "/usr/`c(username)'"
di "$user"

gl root_dir "$user/Box Sync/_Busara Field/_Project Folders (Internal)/Haushofer SOBC"
*gl root_dir "C:\Users\Anett\Box Sync\Haushofer SOBC"

di "$root_dir"         

				

*** Folders 

local project_name "SOBC 3_Target Manipulations"
glo project_dir "$root_dir/`project_name'"	
glo data_dir "$project_dir/Data"		//  data directory
glo clean_dir "$data_dir/CleanData"	 // clean data directory
glo raw_dir "$data_dir/RawData"  	// raw data directory
glo census_dir  "$raw_dir/CensusData"						
//glo output_dir "$data_dir/`project_name'_OutputData"				                   						// Output data
glo dofile_dir "$project_dir/Code/do"	 // .do files
glo adofile_dir "$project_dir/Code/ado"
glo fig_dir "$project_dir/Deliverables/Figures"		// Figures
glo tab_dir "$project_dir/Deliverables/Tables"		// Tables


sysdir set PERSONAL "${adofile_dir}"


*****Read in Data
use "$clean_dir/EndlineData/Discounting/Clean_long_noPII_SMS_appended.dta" , clear //shouldn't need to change filepaths

**************************I: Clean (if necessary)******************************

****Day of week dummies

forvalues d = 0/6 {
	gen day`d' = (effort_dow==`d')
	}

gl dows= "day1 day2 day3 day4 day5 day6" // leaving day 0 (Sunday) as reference category
// Need to make inital values of day dummies nonzero for no s, t==0, w==0 case
gl nls_dummies = "{d1}*day1 - {d2}*day2 - {d3}*day3 - {d4}*day4 - {d5}*day5 - {d6}*day6"

gl nls_dummies_nonzero "{d0=-.01}*day1 - {d1=-.01}*day1 - {d2=-.01}*day2 - {d3=-.01}*day3 - {d4=-.01}*day4 - {d5=-.01}*day5 - {d6=-.01}*day6"
gen log_effort = ln(effort_response)

**FE for zero-wage
tempvar minw
bys subject_id phase: egen `minw' = min(effort_wage)
gen wage0 = (`minw' == 0)

 **work with endline data only. Restrict to active treated sample.
keep if phase==1 & treatment_actual!=.


****************************MLE Model****************************
****************Placebo comparison, both zero and non non-zero rates**********


*(i)Set up globals of model:
gl treatments="treatment1 treatment2" // treatment3 (placebo) is ref category
gl treatment_effects="b_TE_ITF b_TE_BA d_TE_ITF d_TE_BA s_TE_ITF s_TE_BA s_zero g_TE_ITF g_TE_BA g_zero" 
gl day_effects="d1 d2 d3 d4 d5 d6" //sunday is the reference grp


global tobit=0
global setupvarsPassedToADO="sigma delta phi gamma beta s ${treatment_effects} ${day_effects}"                             // parameters of model (sigma for LL/ Tobit)
global dataToUse="effort_response t k effort_wage now ${treatments} ${dows} wage0"		//these are variables we are using in the estimation
*global init="ml init beta:_cons=1 gamma:_cons=2 delta:_cons=1 phi:_cons=5 sigma:_cons=30 s:_cons=2 b_TE_ITF:_cons=0 b_TE_BA:_cons=0 d_TE_ITF:_cons=0 d_TE_BA:_cons=0" //These are the initial guesses to pass to ML routine - doesn't effect end estimation, but good to start with feasible values so it converges
global varsToEstimate="(delta:) (phi:) (gamma:) (beta:) (s:) (b_TE_ITF:) (b_TE_BA:) (d_TE_ITF:) (d_TE_BA:) (s_TE_ITF:) (s_TE_BA:) (s_zero:) (g_TE_ITF:) (g_TE_BA:) (g_zero:) (d1:) (d2:) (d3:) (d4:) (d5:) (d6:)" 									//these are the vars we are estimating MINUS SIGMA, which is hard coded into the ML command


ml model lf MLE_effort_Nov2018_placebo (sigma: $dataToUse =) $varsToEstimate ///
	, clu(subject_id) technique(nr)

ml init beta:_cons=1 gamma:_cons=2 delta:_cons=1 phi:_cons=5 sigma:_cons=30 s:_cons=2 ///
	b_TE_ITF:_cons=0 b_TE_BA:_cons=0 d_TE_ITF:_cons=0 d_TE_BA:_cons=0  ///
	s_TE_ITF:_cons=0 s_TE_BA:_cons=0 s_zero:_cons=0 ///
	g_TE_ITF:_cons=0 g_TE_BA:_cons=0 g_zero:_cons=0 ///
	d1:_cons=0 d2:_cons=0 d3:_cons=0 d4:_cons=0 d5:_cons=0 d6:_cons=0

ml max , ltolerance(.05) tolerance(.001) iter(100)  difficult

*if nothing else, can calculate t-statistic by hand using (b1-b2)/sqrt(Var1 + Var2 - 2*cov(1,2)). Then look up p-value for t-stat in a table.
/*

matrix b=e(b)
matrix V=e(V)
scalar N=e(N_clust)

*for beta
scalar V_b_ITF= V[7,7]
scalar V_b_BA= V[8,8]
scalar Cov_b= V[7,8]
scalar b_ITF=b[1,7]
scalar b_BA=b[1,8]
scalar diff_b=b_ITF-b_BA
scalar se_diff_b=sqrt(V_b_ITF + V_b_BA - 2*Cov_b)
scalar t_diff_b=diff_b/se_diff_b
scalar p_diff_b=ttail(N,t_diff_b)

*for delta

scalar V_d_ITF= V[9,9]
scalar V_d_BA= V[10,10]
scalar Cov_d= V[9,10]
scalar d_ITF=b[1,9]
scalar d_BA=b[1,10]
scalar diff_d=d_ITF-d_BA
scalar se_diff_d=sqrt(V_d_ITF + V_d_BA - 2*Cov_d)
scalar t_diff_d=diff_d/se_diff_d
scalar p_diff_d=ttail(N,t_diff_d)

scalar list diff_b diff_d se_diff_b se_diff_d p_diff_b p_diff_d
