# Supplementary material for: Can Simple Psychological Interventions Increase Preventive Health Investment?
Source: J Eur Econ Assoc. 2021 Nov 30;20(3):1001–47. doi: 10.1093/jeea/jvab052 (PMC9194950; doi:10.1093/jeea/jvab052)
Supplement: jvab052_John_Orkin_Reproduction [file jvab052_john_orkin_reproduction.zip › Reproduction/global.do]

** Global

version 14.0
clear all
set more off
cap log close
set maxvar 20000
set matsize 1600
pause on

sysdir set PERSONAL "${adofile_dir}"


*****load in data
use "$data_dir/SOBC3_Data_Final.dta", clear
	
* Tempted and ideal
foreach spec in placebo PC {
	estimates use "$end_dir/Discounting/MLE_Nov2018_`spec'"
	gen temp_ideal_spec`spec' = (year12_end - year11_end)
	gen  act_ideal_spec`spec' = (year13_end - year11_end)
	label var temp_ideal_spec`spec' "Sophisticated Time Inconsistency Self Report (Tempted - Ideal)"
	label var  act_ideal_spec`spec' "Sophisticated Time Inconsistency Self Report (Expected - Ideal)"
	if "`spec'" == "placebo" {
		replace temp_ideal_spec`spec' = temp_ideal_spec`spec' * _b[beta:_cons]      if treatment == 3
		replace  act_ideal_spec`spec' =  act_ideal_spec`spec' * _b[beta:_cons]      if treatment == 3
		}
	else {
		replace temp_ideal_spec`spec' = temp_ideal_spec`spec' * _b[beta:_cons]      if treatment == 0
		replace  act_ideal_spec`spec' =  act_ideal_spec`spec' * _b[beta:_cons]      if treatment == 0
		replace temp_ideal_spec`spec' = temp_ideal_spec`spec' * (_b[beta:_cons]  + _b[b_TE_PLA:_cons]) if treatment == 3
		replace  act_ideal_spec`spec' =  act_ideal_spec`spec' * (_b[beta:_cons]  + _b[b_TE_PLA:_cons]) if treatment == 3
		}
	replace temp_ideal_spec`spec' = temp_ideal_spec`spec' * (_b[beta:_cons]  + _b[b_TE_ITF:_cons]) if treatment == 1
	replace temp_ideal_spec`spec' = temp_ideal_spec`spec' * (_b[beta:_cons]  + _b[b_TE_BA:_cons]) if treatment == 2
	replace  act_ideal_spec`spec' =  act_ideal_spec`spec' * (_b[beta:_cons]  + _b[b_TE_ITF:_cons]) if treatment == 1
	replace  act_ideal_spec`spec' =  act_ideal_spec`spec' * (_b[beta:_cons]  + _b[b_TE_BA:_cons]) if treatment == 2
	}


*Defining variable lists for tables
*winsorizing variables
local win "_win"


* main endline
gl behavior_health_main tcr 
gl behavior_health_exploratory fcr any_chlor any_boil diarr_epis_perchild_u15_win diarr_epis_perchild_u5`win' healthcheck_perchild  vacc_rate anc3mths
gl behavior_saving_main weekly_saving_total 
gl behavior_saving_exploratory saving_positive rosca_cont_week`win' new_roscas save_productive  
gl behavior_labor_main workhrs_3mth 
gl behavior_labor_exploratory days_work_3mth monthly_earnings 
gl behavior_other school_index 

gl psych_ef_main BADS_scale
gl psych_ef_secondary TOL_total
gl psych_tp_main SMS_beta MPL_beta
gl psych_tp_secondary MPL_delta SMS_delta 
gl risk risk_response
gl psych_GSE GSE_scale

* main follow up
gl behavior_health_main_ps any_chlor any_boil diarr_epis_perchild_u15_win
gl behavior_health_exploratory_ps prop_chlorinated lasttreatment_chlorine health_visits_perchild_u15 diarr_epis_perchild_u5`win' child_died death_u5 ///
chlor_verification_main hygiene_index
gl behavior_saving_main_ps weekly_saving_total`win' 
gl behavior_saving_exploratory_ps saving_positive save_productive rosca_number saving_balance_total`win' rosca_saving_weekly`win'
gl behavior_labor_main_ps hours_worked_7days`win' 
gl behavior_labor_exploratory_ps earnings_7days`win' 
gl behavior_other_ps school_index schl_attenddays_u15 schl_spend_perchild

gl psych_ef_main_ps GSE_scale visual_image
gl psych_ef_secondary_ps visual_experience
gl psych_tp_main_ps  
gl psych_tp_secondary_ps timepref_falk stair_discount
gl risk_ps risk_response
gl psych_GSE_ps GSE_scale

* both
gl primary_outcomes tcr any_chlor any_boil diarr_epis_perchild_u15_win GSE_scale visual_image 

gl secondary_outcomes weekly_saving_total workhrs_3mth weekly_saving_total_win hours_worked_7days_win  visual_experience timepref_falk stair_discount rosca_cont_week`win'

gl exploratory_outcomes fcr diarr_epis_perchild_u5`win' healthcheck_perchild  vacc_rate anc3mths saving_positive save_productive new_roscas rosca_cont_week`win' ///
						monthly_earnings school_index health_visits_perchild_u15 diarr_epis_perchild_u5_win  ///
						saving_balance_total earnings_7days anc3mths vacc_rate anc3mths rosca_saving_weekly`win'


* other
gl mechanisms beliefs_chlorine knowledge_chlorine ancpnc_knowledge

gl washvars_end tcr fcr any_chlor any_boil diarr_epis_perchild_u15`win' diarr_epis_perchild_u5`win' diarr_epis_perchild_u3`win' ///
			chlorine_bottle chlorine_dispenser chlorine_notreat

gl washvars_ps any_chlor any_boil diarr_epis_perchild_u15_win diarr_epis_perchild_u5_win  ///
 chlorine_source1 chlorine_source2 dispenser_mainsource dispenser_within30m

gl zscorevars BGSE_scale visual_image visual_experience timepref_falk

gl u5_diarrhea diarr_epis_perchild_u5`win' diarr_epis_total_u5`win'

gl u3_diarrhea diarr_epis_perchild_u3`win' diarr_epis_total_u3`win' 

gl other_health diarr_marg_u3_end diarr_marg_u5_end diarr_marg_end effec_treat ///
			diarr_epis_total_u3`win' diarr_epis_total_u5`win' diarr_epis_total_u15`win'


gl extensive schl_missdays_u15 schl_missdays_pos_u15  

gl saving rosca_end rosca_payout`win' 

gl srchlorination1 mainwatertreatment1 mainwatertreatment2 mainwatertreatment4 mainwatertreatment5 
gl srchlorination2 any_boil_end any_chlor_end any_strain_end any_filter_end any_settle_end any_notreat_end 
				   

gl outcome_main tcr weekly_saving_total workhrs_3mth BADS_scale SMS_beta

gl first_additional any_chlor weekly_saving_total_win hours_worked_7days_win prop_chlorinated saving_positive earnings_7days_win GSE_scale visual_experience

 
gl delay endline_delay chlorinebl_delay first_chlorine_day phonesurvey_delay
gl compliance fullycomplied comply nointervention
gl attrition attrit_endline attrit_endline_compliers attrit_chlorine attrit_chlorine_compliers attrit_phonesurvey


gl baselinebalance TOL_total GSE_scale MPL_beta MPL_delta chlorinelastmonth chlorine_knowledge_z_pla  ///
	diarr_epis_perchild_u15
	
	
gl covariates childu3 childu5 childu15 childu3_end childu5_end childu15_end 

gl controls i.education_rec birthyear_rec employed married 

gl recruitmentvars birthyear_rec incstream_rec children_rec  education_rec employmentstatus_rec languange_rec lighting_rec maritalstatus_rec religion_rec toilet_rec assettotalvalue_rec ward2_rec constituency2_rec county2_rec

gl trimlist  weekly_saving_total workhrs_3mth ///
	MPL_beta MPL_delta ///
	new_roscas days_work_3mth work_hrs_daily work_days_perwk work_wks monthly_earnings earnings_1wk healthcheck_perchild /// diarr_epis_perchild`win' diarr_epis_perchild_u5`win'
	asset_spending_total livestock_spend_total asset_dur_spend_total ///
	inputs_spend_total fertilizer_spend seeds_spend pesticide_spend plots_spend_leased ///
	biz_hours_total biz_spend_total familyplanning_index ///

gl observables age married education_rec assethigh_rec village_id 

gl observables_wash age married education_rec assethigh_rec

gl smschecks owns_phone hh_owns_phone access_vdiff_30mins access_vdiff_1hr access_vdiff_4hrs sms_comp_correct sms_comp_attempts

gl  trim_flag = 0
gl ttest_flag = 0 
gl ftest_flag = 0 
gl narrow_wash_flag = 0 
gl nlls_flag = 0 
gl merge_flag = 1 


if $narrow_wash_flag {
	drop if washtreat_narrow == .
	gl narrow_wash_flag "_narrow"
	}
else gl narrow_wash_flag ""


gl wash_balance_flag = 0
gl wash_mechanisms_flag = 0


	
