# Supplementary material for: Can Simple Psychological Interventions Increase Preventive Health Investment?
Source: J Eur Econ Assoc. 2021 Nov 30;20(3):1001–47. doi: 10.1093/jeea/jvab052 (PMC9194950; doi:10.1093/jeea/jvab052)
Supplement: jvab052_John_Orkin_Reproduction [file jvab052_john_orkin_reproduction.zip › Reproduction/globals_end.do]

** Globals for Endline

version 14.0
clear all
set more off
cap log close
set maxvar 20000
set matsize 1600
pause on

*****load in data
use "$data_dir/SOBC3_Data_Final.dta", clear

	
* Tempted and ideal
foreach spec in placebo PC {
	estimates use "$end_dir/Discounting/MLE_Nov2018_`spec'"
	gen temp_ideal_spec`spec' = (year12_end - year11_end)
	gen  act_ideal_spec`spec' = (year13_end - year11_end)
	label var temp_ideal_spec`spec' "Sophisticated Time Inconsistency Self Report (Tempted - Ideal)"
	label var  act_ideal_spec`spec' "Sophisticated Time Inconsistency Self Report (Expected - Ideal)"
	if "`spec'" == "placebo" {
		replace temp_ideal_spec`spec' = temp_ideal_spec`spec' * _b[beta:_cons]      if treatment == 3
		replace  act_ideal_spec`spec' =  act_ideal_spec`spec' * _b[beta:_cons]      if treatment == 3
		}
	else {
		replace temp_ideal_spec`spec' = temp_ideal_spec`spec' * _b[beta:_cons]      if treatment == 0
		replace  act_ideal_spec`spec' =  act_ideal_spec`spec' * _b[beta:_cons]      if treatment == 0
		replace temp_ideal_spec`spec' = temp_ideal_spec`spec' * (_b[beta:_cons]  + _b[b_TE_PLA:_cons]) if treatment == 3
		replace  act_ideal_spec`spec' =  act_ideal_spec`spec' * (_b[beta:_cons]  + _b[b_TE_PLA:_cons]) if treatment == 3
		}
	replace temp_ideal_spec`spec' = temp_ideal_spec`spec' * (_b[beta:_cons]  + _b[b_TE_ITF:_cons]) if treatment == 1
	replace temp_ideal_spec`spec' = temp_ideal_spec`spec' * (_b[beta:_cons]  + _b[b_TE_BA:_cons]) if treatment == 2
	replace  act_ideal_spec`spec' =  act_ideal_spec`spec' * (_b[beta:_cons]  + _b[b_TE_ITF:_cons]) if treatment == 1
	replace  act_ideal_spec`spec' =  act_ideal_spec`spec' * (_b[beta:_cons]  + _b[b_TE_BA:_cons]) if treatment == 2
	}


*Defining variable lists for tables
*winsorizing variables
local win "_win"


* main endline

gl psych_primary BADS_scale SMS_beta
gl psych_secondary GSE_scale SMS_delta MPL_beta MPL_delta TOL_total 
gl psych_exploratory CESD_scale temp_ideal_spec act_ideal_spec

gl behavior_health_main tcr 
gl behavior_health_exploratory fcr any_chlor any_boil diarr_epis_perchild_u15`win' diarr_epis_perchild_u5`win' vacc_rate anc3mths healthcheck_perchild  
gl behavior_saving_main weekly_saving_total 
gl behavior_saving_exploratory saving_positive new_roscas rosca_cont_week`win' save_productive  
gl behavior_labor_main workhrs_3mth 
gl behavior_labor_exploratory days_work_3mth monthly_earnings 
gl behavior_other school_index

gl psych_ef_main BADS_scale
gl psych_ef_secondary TOL_total
gl psych_tp_main SMS_beta 
gl psych_tp_secondary MPL_beta MPL_delta SMS_delta 
gl risk risk_response
gl psych_GSE GSE_scale

 
gl primary_outcomes tcr

gl secondary_outcomes weekly_saving_total workhrs_3mth school_index 

gl exploratory_outcomes fcr any_chlor any_boil diarr_epis_perchild_u15`win' diarr_epis_perchild_u5`win' vacc_rate  anc3mths  healthcheck_perchild ///
								saving_positive new_roscas rosca_cont_week`win' save_productive days_work_3mth monthly_earnings


* other
gl mechanisms beliefs_chlorine knowledge_chlorine ancpnc_knowledge risk_response

gl washvars tcr fcr any_chlor any_boil diarr_epis_perchild_u15`win' diarr_epis_perchild_u5`win' 

gl zscorevars BADS_scale TOL_total risk_response GSE_scale beliefs_chlorine knowledge_chlorine ancpnc_knowledge school_index CESD_scale
 gl zscorevars_ps GSE_scale visual_image visual_experience timepref_falk

gl u5_diarrhea diarr_epis_perchild_u5`win' diarr_epis_total_u5`win'

gl u3_diarrhea diarr_epis_perchild_u3`win' diarr_epis_total_u3`win' 

gl other_health diarr_marg_u3_end diarr_marg_u5_end diarr_marg_end effec_treat ///
			diarr_epis_total_u3`win' diarr_epis_total_u5`win' diarr_epis_total_u15`win'

gl extensive schl_missdays_u15 schl_missdays_pos_u15  

gl saving rosca_end rosca_payout`win' 

gl srchlorination1 mainwatertreatment1 mainwatertreatment2 mainwatertreatment4 mainwatertreatment5 
gl srchlorination2 any_boil_end any_chlor_end any_strain_end any_filter_end any_settle_end any_notreat_end 
				   

gl outcome_main tcr weekly_saving_total workhrs_3mth BADS_scale SMS_beta
gl first_additional weekly_saving_total fcr saving_positive workhrs_3mth days_work_3mth school_index TOL_total MPL_beta GSE_scale 

*For experimental integrity table 
gl delay endline_delay chlorinebl_delay first_chlorine_day
gl compliance fullycomplied comply nointervention
gl attrition attrit_endline attrit_endline_compliers attrit_chlorine attrit_chlorine_compliers

gl baselinebalance TOL_total GSE_scale MPL_beta MPL_delta chlorinelastmonth chlorine_knowledge_z_pla  ///
	diarr_epis_total_u3 diarr_epis_total_u5 diarr_epis_total_u15 ///
	diarr_epis_perchild_u3 diarr_epis_perchild_u5 diarr_epis_perchild_u15 ///
	any_boil any_chlor any_strain any_filter any_settle any_notreat
	
gl covariates childu3 childu5 childu15 childu3_end childu5_end childu15_end 

gl controls i.education_rec birthyear_rec employed married 

gl recruitmentvars birthyear_rec incstream_rec children_rec  education_rec employmentstatus_rec languange_rec lighting_rec maritalstatus_rec religion_rec toilet_rec assettotalvalue_rec ward2_rec constituency2_rec county2_rec

gl trimlist  weekly_saving_total workhrs_3mth ///
	MPL_beta MPL_delta ///
	new_roscas days_work_3mth work_hrs_daily work_days_perwk work_wks monthly_earnings earnings_1wk healthcheck_perchild /// 
	asset_spending_total livestock_spend_total asset_dur_spend_total ///
	inputs_spend_total fertilizer_spend seeds_spend pesticide_spend plots_spend_leased ///
	biz_hours_total biz_spend_total familyplanning_index ///

gl observables age married education_rec assethigh_rec village_id 

gl observables_wash age married education_rec assethigh_rec

gl smschecks owns_phone hh_owns_phone access_vdiff_30mins access_vdiff_1hr access_vdiff_4hrs sms_comp_correct sms_comp_attempts

gl  trim_flag = 0
gl ttest_flag = 0 
gl ftest_flag = 0 
gl narrow_wash_flag = 0 
gl nlls_flag = 0 
gl merge_flag = 1 


if $narrow_wash_flag {
	drop if washtreat_narrow == .
	gl narrow_wash_flag "_narrow"
	}
else gl narrow_wash_flag ""


gl experimental_flag = 0
gl behavtable_flag = 0
gl wash_flag = 0
gl psychtable_flag = 0 
gl attrition_flag = 0	
gl wash_balance_flag = 0
gl baseline_balance_flag = 0
gl zscoretable_flag = 0
gl tot_psychtable_flag = 0
gl tot_behavtable_flag = 0
gl wash_robustness_flag = 0
gl phoneaccess_flag = 0
gl u5_diarrhea_flag = 0
gl u3_diarrhea_flag = 0
gl othertable_flag = 0
gl srchlorination_flag = 0
gl selfcontrol_flag = 0

gl behavior_primary = 0

gl mainoutcomes_flag = 0
gl psychprimary_flag = 0 
gl behavprimary_flag = 0 
gl exploratory_flag = 0
gl balance_flag = 0
gl mechanisms_flag = 0 
gl wash_mechanisms_flag = 0
gl exploratoryoutcomes_flag = 0
gl salienceoutcomes_flag = 0


	
