# Supplementary material for: Can Simple Psychological Interventions Increase Preventive Health Investment?
Source: J Eur Econ Assoc. 2021 Nov 30;20(3):1001–47. doi: 10.1093/jeea/jvab052 (PMC9194950; doi:10.1093/jeea/jvab052)
Supplement: jvab052_John_Orkin_Reproduction [file jvab052_john_orkin_reproduction.zip › Reproduction/Tables/attritionanalysis_pc.tex]

{
\def\sym#1{\ifmmode^{#1}\else\(^{#1}\)\fi}
\begin{tabular}{l*{9}{S}}
\toprule
                    &\multicolumn{1}{c}{(1)}&\multicolumn{1}{c}{(2)}&\multicolumn{1}{c}{(3)}&\multicolumn{1}{c}{(4)}&\multicolumn{1}{c}{(5)}&\multicolumn{1}{c}{(6)}&\multicolumn{1}{c}{(7)}&\multicolumn{1}{c}{(8)}&\multicolumn{1}{c}{(9)}\\
                    &\multicolumn{1}{c}{Did not participate in endline}&\multicolumn{1}{c}{Did not participate in chlorine test}&\multicolumn{1}{c}{Did not participate in phone survey}&\multicolumn{1}{c}{Did not participate in endline}&\multicolumn{1}{c}{Did not participate in chlorine test}&\multicolumn{1}{c}{Did not participate in phone survey}&\multicolumn{1}{c}{Did not participate in endline}&\multicolumn{1}{c}{Did not participate in chlorine test}&\multicolumn{1}{c}{Did not participate in phone survey}\\
\midrule
Visualization       &       -0.05         &       -0.04         &       -0.01         &       -0.06         &       -0.04         &       -0.02         &       -0.02         &        0.01         &        0.21         \\
                    &      (0.02)\sym{***}&      (0.02)\sym{*}  &      (0.02)         &      (0.02)\sym{***}&      (0.02)\sym{*}  &      (0.02)         &      (0.16)         &      (0.17)         &      (0.13)\sym{*}  \\
\addlinespace
Planning            &       -0.04         &       -0.02         &       -0.01         &       -0.04         &       -0.02         &       -0.02         &       -0.04         &        0.01         &        0.14         \\
                    &      (0.02)\sym{*}  &      (0.02)         &      (0.02)         &      (0.02)\sym{**} &      (0.02)         &      (0.02)         &      (0.18)         &      (0.18)         &      (0.14)         \\
\addlinespace
Active Control      &       -0.06         &       -0.04         &       -0.01         &       -0.06         &       -0.04         &       -0.01         &       -0.16         &       -0.09         &        0.14         \\
                    &      (0.02)\sym{***}&      (0.02)\sym{*}  &      (0.02)         &      (0.02)\sym{***}&      (0.02)\sym{**} &      (0.02)         &      (0.17)         &      (0.17)         &      (0.13)         \\
\addlinespace
Age                 &                     &                     &                     &       -0.01         &       -0.01         &       -0.01         &       -0.01         &       -0.01         &       -0.01         \\
                    &                     &                     &                     &      (0.00)\sym{***}&      (0.00)\sym{***}&      (0.00)\sym{***}&      (0.00)\sym{**} &      (0.00)\sym{*}  &      (0.00)\sym{**} \\
\addlinespace
Married or cohabiting&                     &                     &                     &       -0.08         &       -0.08         &        0.02         &       -0.10         &       -0.13         &        0.05         \\
                    &                     &                     &                     &      (0.02)\sym{***}&      (0.02)\sym{***}&      (0.02)         &      (0.06)\sym{*}  &      (0.06)\sym{**} &      (0.05)         \\
\addlinespace
Education level     &                     &                     &                     &       -0.01         &       -0.01         &       -0.00         &       -0.01         &       -0.01         &        0.01         \\
                    &                     &                     &                     &      (0.01)\sym{**} &      (0.01)\sym{**} &      (0.00)         &      (0.01)         &      (0.01)         &      (0.01)         \\
\addlinespace
V x Age Interaction &                     &                     &                     &                     &                     &                     &       -0.00         &       -0.00         &       -0.00         \\
                    &                     &                     &                     &                     &                     &                     &      (0.00)         &      (0.00)         &      (0.00)         \\
\addlinespace
P x Age Interaction &                     &                     &                     &                     &                     &                     &        0.00         &        0.00         &       -0.00         \\
                    &                     &                     &                     &                     &                     &                     &      (0.00)         &      (0.00)         &      (0.00)         \\
\addlinespace
AC x Age Interaction&                     &                     &                     &                     &                     &                     &        0.00         &       -0.00         &        0.00         \\
                    &                     &                     &                     &                     &                     &                     &      (0.00)         &      (0.00)         &      (0.00)         \\
\addlinespace
V x Married Interaction&                     &                     &                     &                     &                     &                     &        0.01         &        0.03         &       -0.01         \\
                    &                     &                     &                     &                     &                     &                     &      (0.07)         &      (0.08)         &      (0.06)         \\
\addlinespace
P x Married Interaction&                     &                     &                     &                     &                     &                     &        0.04         &        0.08         &       -0.01         \\
                    &                     &                     &                     &                     &                     &                     &      (0.08)         &      (0.08)         &      (0.06)         \\
\addlinespace
AC x Married Interaction&                     &                     &                     &                     &                     &                     &        0.05         &        0.09         &       -0.08         \\
                    &                     &                     &                     &                     &                     &                     &      (0.07)         &      (0.08)         &      (0.06)         \\
\addlinespace
V x Education Interaction&                     &                     &                     &                     &                     &                     &        0.00         &       -0.01         &       -0.02         \\
                    &                     &                     &                     &                     &                     &                     &      (0.02)         &      (0.02)         &      (0.01)         \\
\addlinespace
P x Education Interaction&                     &                     &                     &                     &                     &                     &       -0.01         &       -0.02         &       -0.02         \\
                    &                     &                     &                     &                     &                     &                     &      (0.02)         &      (0.02)         &      (0.01)         \\
\addlinespace
AC x Education Interaction&                     &                     &                     &                     &                     &                     &        0.00         &       -0.00         &       -0.01         \\
                    &                     &                     &                     &                     &                     &                     &      (0.02)         &      (0.02)         &      (0.01)         \\
\addlinespace
V x Wealth Interaction&                     &                     &                     &                     &                     &                     &        0.00         &       -0.00         &        0.01         \\
                    &                     &                     &                     &                     &                     &                     &      (0.04)         &      (0.04)         &      (0.04)         \\
\addlinespace
P x Wealth Interaction&                     &                     &                     &                     &                     &                     &       -0.02         &       -0.02         &        0.01         \\
                    &                     &                     &                     &                     &                     &                     &      (0.04)         &      (0.04)         &      (0.04)         \\
\addlinespace
AC x Wealth Interaction&                     &                     &                     &                     &                     &                     &        0.02         &        0.00         &       -0.02         \\
                    &                     &                     &                     &                     &                     &                     &      (0.04)         &      (0.04)         &      (0.04)         \\
\addlinespace
Constant            &        0.26         &        0.29         &        0.19         &        0.59         &        0.62         &        0.44         &        0.61         &        0.61         &        0.30         \\
                    &      (0.02)\sym{***}&      (0.02)\sym{***}&      (0.02)\sym{***}&      (0.06)\sym{***}&      (0.06)\sym{***}&      (0.05)\sym{***}&      (0.13)\sym{***}&      (0.14)\sym{***}&      (0.10)\sym{***}\\
\midrule
Observations        &        3750         &        3750         &        3750         &        3750         &        3750         &        3750         &        3750         &        3750         &        3750         \\
\bottomrule
\end{tabular}
}
