# Supplementary material for: Can Simple Psychological Interventions Increase Preventive Health Investment?
Source: J Eur Econ Assoc. 2021 Nov 30;20(3):1001–47. doi: 10.1093/jeea/jvab052 (PMC9194950; doi:10.1093/jeea/jvab052)
Supplement: jvab052_John_Orkin_Reproduction [file jvab052_john_orkin_reproduction.zip › Reproduction/Tables/attritionanalysis_pla.tex]

{
\def\sym#1{\ifmmode^{#1}\else\(^{#1}\)\fi}
\begin{tabular}{l*{9}{S}}
\toprule
                    &\multicolumn{1}{c}{(1)}&\multicolumn{1}{c}{(2)}&\multicolumn{1}{c}{(3)}&\multicolumn{1}{c}{(4)}&\multicolumn{1}{c}{(5)}&\multicolumn{1}{c}{(6)}&\multicolumn{1}{c}{(7)}&\multicolumn{1}{c}{(8)}&\multicolumn{1}{c}{(9)}\\
                    &\multicolumn{1}{c}{Did not participate in endline}&\multicolumn{1}{c}{Did not participate in chlorine test}&\multicolumn{1}{c}{Did not participate in phone survey}&\multicolumn{1}{c}{Did not participate in endline}&\multicolumn{1}{c}{Did not participate in chlorine test}&\multicolumn{1}{c}{Did not participate in phone survey}&\multicolumn{1}{c}{Did not participate in endline}&\multicolumn{1}{c}{Did not participate in chlorine test}&\multicolumn{1}{c}{Did not participate in phone survey}\\
\midrule
Visualization       &        0.02         &        0.01         &        0.01         &        0.02         &        0.01         &        0.01         &        0.02         &       -0.05         &        0.12         \\
                    &      (0.02)         &      (0.02)         &      (0.01)         &      (0.02)         &      (0.02)         &      (0.01)         &      (0.12)         &      (0.14)         &      (0.12)         \\
\addlinespace
Planning            &        0.03         &        0.03         &        0.02         &        0.03         &        0.03         &        0.02         &        0.14         &        0.15         &        0.01         \\
                    &      (0.02)\sym{*}  &      (0.02)         &      (0.01)         &      (0.02)\sym{*}  &      (0.02)         &      (0.01)         &      (0.14)         &      (0.15)         &      (0.12)         \\
\addlinespace
Age                 &                     &                     &                     &       -0.01         &       -0.01         &       -0.01         &       -0.01         &       -0.01         &       -0.01         \\
                    &                     &                     &                     &      (0.00)\sym{***}&      (0.00)\sym{***}&      (0.00)\sym{***}&      (0.00)\sym{***}&      (0.00)\sym{**} &      (0.00)\sym{***}\\
\addlinespace
Married or cohabiting&                     &                     &                     &       -0.03         &       -0.02         &        0.00         &        0.00         &        0.01         &       -0.07         \\
                    &                     &                     &                     &      (0.02)         &      (0.02)         &      (0.03)         &      (0.03)         &      (0.04)         &      (0.04)         \\
\addlinespace
Education level     &                     &                     &                     &       -0.00         &       -0.01         &       -0.00         &       -0.00         &       -0.01         &        0.01         \\
                    &                     &                     &                     &      (0.01)         &      (0.01)         &      (0.01)         &      (0.01)         &      (0.01)         &      (0.01)         \\
\addlinespace
V x Age Interaction &                     &                     &                     &                     &                     &                     &        0.00         &        0.00         &       -0.00         \\
                    &                     &                     &                     &                     &                     &                     &      (0.00)         &      (0.00)         &      (0.00)         \\
\addlinespace
P x Age Interaction &                     &                     &                     &                     &                     &                     &       -0.00         &       -0.00         &       -0.00         \\
                    &                     &                     &                     &                     &                     &                     &      (0.00)         &      (0.00)         &      (0.00)         \\
\addlinespace
V x Married Interaction&                     &                     &                     &                     &                     &                     &       -0.09         &       -0.08         &        0.10         \\
                    &                     &                     &                     &                     &                     &                     &      (0.05)\sym{*}  &      (0.05)         &      (0.06)\sym{*}  \\
\addlinespace
P x Married Interaction&                     &                     &                     &                     &                     &                     &       -0.01         &       -0.01         &        0.12         \\
                    &                     &                     &                     &                     &                     &                     &      (0.06)         &      (0.06)         &      (0.06)\sym{**} \\
\addlinespace
V x Education Interaction&                     &                     &                     &                     &                     &                     &        0.01         &        0.00         &       -0.02         \\
                    &                     &                     &                     &                     &                     &                     &      (0.01)         &      (0.01)         &      (0.01)         \\
\addlinespace
P x Education Interaction&                     &                     &                     &                     &                     &                     &       -0.01         &       -0.01         &       -0.01         \\
                    &                     &                     &                     &                     &                     &                     &      (0.01)         &      (0.02)         &      (0.01)         \\
\addlinespace
V x Wealth Interaction&                     &                     &                     &                     &                     &                     &       -0.01         &        0.00         &        0.03         \\
                    &                     &                     &                     &                     &                     &                     &      (0.03)         &      (0.04)         &      (0.03)         \\
\addlinespace
P x Wealth Interaction&                     &                     &                     &                     &                     &                     &       -0.03         &       -0.01         &        0.02         \\
                    &                     &                     &                     &                     &                     &                     &      (0.03)         &      (0.04)         &      (0.03)         \\
\addlinespace
Constant            &        0.09         &        0.15         &        0.13         &        0.31         &        0.39         &        0.41         &        0.27         &        0.37         &        0.38         \\
                    &      (0.01)\sym{***}&      (0.02)\sym{***}&      (0.01)\sym{***}&      (0.06)\sym{***}&      (0.07)\sym{***}&      (0.05)\sym{***}&      (0.08)\sym{***}&      (0.10)\sym{***}&      (0.08)\sym{***}\\
\midrule
Observations        &        2337         &        2337         &        2337         &        2337         &        2337         &        2337         &        2337         &        2337         &        2337         \\
\bottomrule
\end{tabular}
}
