# Supplementary material for: Can Simple Psychological Interventions Increase Preventive Health Investment?
Source: J Eur Econ Assoc. 2021 Nov 30;20(3):1001–47. doi: 10.1093/jeea/jvab052 (PMC9194950; doi:10.1093/jeea/jvab052)
Supplement: jvab052_John_Orkin_Reproduction [file jvab052_john_orkin_reproduction.zip › Reproduction/Tables/baselinebalancecheck.tex]

{
\def\sym#1{\ifmmode^{#1}\else\(^{#1}\)\fi}
\begin{tabular}{l*{5}{SSSSc}}
\toprule
          &\multicolumn{5}{c}{\specialcell{Comparison with active control (AC+INF)}}\\\cmidrule(lr){2-6}
          &\multicolumn{1}{c}{(1)}&\multicolumn{1}{c}{(2)}&\multicolumn{1}{c}{(3)}&\multicolumn{1}{c}{(4)}&\multicolumn{1}{c}{(5)}\\
          &\multicolumn{1}{c}{\specialcell{Active\\Control\\Group\\Mean (SD)}}&\multicolumn{1}{c}{\specialcell{Visualization\\Treatment\\Effect}}&\multicolumn{1}{c}{\specialcell{Planning\\Treatment\\Effect}}&\multicolumn{1}{c}{\specialcell{Column 2 vs.\\Column 3\\\emph{p}-value}}&\multicolumn{1}{c}{\specialcell{\emph{N}}}\\
\midrule
\emph{Outcomes at baseline}&         &         &         &         &         \\
\hspace{1em} Tower of London: Total Moves&    23.32&    -0.48&    -0.30&     0.70&     2197\\
          &   (6.83)&   (0.46)&   (0.42)&         &         \\
          &         &   [1.00]&   [1.00]&         &         \\
\hspace{1em} General Self-Efficacy Score (GSE)&    42.84&    -0.07&     0.90&     0.19&     2175\\
          &  (11.59)&   (0.68)&   (0.74)&         &         \\
          &         &   [1.00]&   [0.71]&         &         \\
\hspace{1em} $\beta^{MPL}$&     0.99&     0.01&     0.00&     0.64&     2142\\
          &   (0.37)&   (0.02)&   (0.02)&         &         \\
          &         &   [1.00]&   [1.00]&         &         \\
\hspace{1em} $\delta^{MPL}$&     0.98&     0.00&     0.00&     0.52&     2142\\
          &   (0.02)&   (0.00)&   (0.00)&         &         \\
          &         &   [1.00]&   [0.74]&         &         \\
\hspace{1em} Self report: added chlorine in last month&     0.65&    -0.04&    -0.04&     0.82&     2184\\
          &   (0.48)&   (0.03)&   (0.03)&         &         \\
          &         &   [1.00]&   [0.71]&         &         \\
\hspace{1em} Chlorine knowledge score (z-score)&     0.00&     0.09&     0.01&     0.18&     2337\\
          &   (1.00)&   (0.05)&   (0.05)&         &         \\
          &         &   [1.00]&   [1.00]&         &         \\
\hspace{1em} Number of u3 children in HH with diarrhea in last 2 weeks (baseline)&     0.12&     0.01&    -0.00&     0.39&     2337\\
          &   (0.34)&   (0.02)&   (0.02)&         &         \\
          &         &   [1.00]&   [1.00]&         &         \\
\hspace{1em} Number of u5 children in HH with diarrhea in last 2 weeks(baseline)&     0.14&     0.02&    -0.00&     0.34&     2337\\
          &   (0.41)&   (0.02)&   (0.02)&         &         \\
          &         &   [1.00]&   [1.00]&         &         \\
\hspace{1em} Number of u15 children in HH with diarrhea in last 2 weeks (baseline)&     0.21&     0.00&    -0.02&     0.44&     2337\\
          &   (0.60)&   (0.03)&   (0.03)&         &         \\
          &         &   [1.00]&   [1.00]&         &         \\
\hspace{1em} Proportion of children with diarrhea u3 in last 2 weeks (baseline)&     0.16&     0.01&     0.01&     0.77&     1438\\
          &   (0.36)&   (0.02)&   (0.02)&         &         \\
          &         &   [1.00]&   [1.00]&         &         \\
\hspace{1em} Proportion of children with diarrhea u5 in last 2 weeks (baseline)&     0.12&     0.01&     0.01&     0.98&     1751\\
          &   (0.31)&   (0.02)&   (0.02)&         &         \\
          &         &   [1.00]&   [1.00]&         &         \\
\hspace{1em} Proportion of children with diarrhea u15 in last 2 weeks(baseline)&     0.09&     0.01&    -0.00&     0.63&     2056\\
          &   (0.24)&   (0.01)&   (0.01)&         &         \\
          &         &   [1.00]&   [1.00]&         &         \\
\hspace{1em} Main way to treat water: Boil (baseline)&     0.34&     0.00&    -0.08&0.00$^{***}$&     2337\\
          &   (0.47)&   (0.03)&(0.03)$^{***}$&         &         \\
          &         &   [1.00]&[0.03]$^{**}$&         &         \\
\hspace{1em} Main way to treat water: Chlorine (baseline)&     0.63&    -0.02&    -0.06&     0.12&     2337\\
          &   (0.48)&   (0.03)&(0.03)$^{**}$&         &         \\
          &         &   [1.00]&   [0.15]&         &         \\
\hspace{1em} Main way to treat water: Strain through cloth (baseline)&     0.09&    -0.01&    -0.03&     0.14&     2337\\
          &   (0.28)&   (0.01)&(0.01)$^{**}$&         &         \\
          &         &   [1.00]&   [0.14]&         &         \\
\hspace{1em} Main way to treat water: Any filter (baseline)&     0.19&    -0.01&    -0.04&     0.13&     2337\\
          &   (0.40)&   (0.02)&(0.02)$^{**}$&         &         \\
          &         &   [1.00]&   [0.15]&         &         \\
\hspace{1em} Main way to treat water: Stand and settle (baseline)&     0.09&    -0.02&    -0.03&     0.25&     2337\\
          &   (0.28)&   (0.01)&(0.01)$^{**}$&         &         \\
          &         &   [1.00]&   [0.14]&         &         \\
\hspace{1em} Main way to treat water: Do not treat (baseline)&     0.11&     0.01&     0.02&     0.91&     2337\\
          &   (0.32)&   (0.02)&   (0.02)&         &         \\
          &         &   [1.00]&   [1.00]&         &         \\
\bottomrule
\end{tabular}
}
