# Supplementary material for: Can Simple Psychological Interventions Increase Preventive Health Investment?
Source: J Eur Econ Assoc. 2021 Nov 30;20(3):1001–47. doi: 10.1093/jeea/jvab052 (PMC9194950; doi:10.1093/jeea/jvab052)
Supplement: jvab052_John_Orkin_Reproduction [file jvab052_john_orkin_reproduction.zip › Reproduction/Tables/behavoutcomes_end.tex]

{
\def\sym#1{\ifmmode^{#1}\else\(^{#1}\)\fi}
\begin{tabular}{l*{10}{SSSSc}}
\toprule
          &\multicolumn{5}{c}{\specialcell{Comparison with active control (AC+INF)}}&\multicolumn{5}{c}{\specialcell{Comparison with pure control (PC)}}\\\cmidrule(lr){2-6}\cmidrule(lr){7-11}
          &\multicolumn{1}{c}{(1)}&\multicolumn{1}{c}{(2)}&\multicolumn{1}{c}{(3)}&\multicolumn{1}{c}{(4)}&\multicolumn{1}{c}{(5)}&\multicolumn{1}{c}{(6)}&\multicolumn{1}{c}{(7)}&\multicolumn{1}{c}{(8)}&\multicolumn{1}{c}{(9)}&\multicolumn{1}{c}{(10)}\\
          &\multicolumn{1}{c}{x}&\multicolumn{1}{c}{x}&\multicolumn{1}{c}{x}&\multicolumn{1}{c}{x}&\multicolumn{1}{c}{x}&\multicolumn{1}{c}{x}&\multicolumn{1}{c}{x}&\multicolumn{1}{c}{x}&\multicolumn{1}{c}{x}&\multicolumn{1}{c}{x}\\
\midrule
\emph{Health outcomes}&         &         &         &         &         &         &         &         &         &         \\
\emph{ }  &         &         &         &         &         &         &         &         &         &         \\
\hspace{1em} Objective measure: water has been treated with chlorine (TCR)&     0.23&     0.05&     0.02&     0.15&     2012&         &         &         &         &         \\
          &   (0.42)&(0.02)$^{**}$&   (0.02)&         &         &         &         &         &         &         \\
          &         &         &         &         &         &         &         &         &         &         \\
\emph{}   &         &         &         &         &         &         &         &         &         &         \\
\emph{ }  &         &         &         &         &         &         &         &         &         &         \\
\hspace{1em} Objective measure: water has sufficient chlorine to be safe (FCR)&     0.21&     0.04&     0.01&     0.16&     2012&         &         &         &         &         \\
          &   (0.40)&(0.02)$^{**}$&   (0.02)&         &         &         &         &         &         &         \\
          &         &[0.04]$^{**}$&   [1.00]&         &         &         &         &         &         &         \\
\hspace{1em} Main way to treat water: Chlorine (endline)&     0.73&     0.07&    -0.00&0.00$^{***}$&     2116&         &         &         &         &         \\
          &   (0.45)&(0.02)$^{***}$&   (0.02)&         &         &         &         &         &         &         \\
          &         &[0.00]$^{***}$&   [1.00]&         &         &         &         &         &         &         \\
\hspace{1em} Main way to treat water: Boil (endline)&     0.35&     0.07&     0.05&     0.46&     2116&         &         &         &         &         \\
          &   (0.48)&(0.03)$^{***}$&(0.03)$^{*}$&         &         &         &         &         &         &         \\
          &         &[0.01]$^{**}$&   [0.39]&         &         &         &         &         &         &         \\
\hspace{1em} Number of diarrhea incidences per child u15 in last 3 months&     0.26&    -0.12&    -0.06&0.09$^{*}$&     2004&         &         &         &         &         \\
          &   (0.69)&(0.03)$^{***}$&(0.03)$^{*}$&         &         &         &         &         &         &         \\
          &         &[0.00]$^{***}$&   [0.39]&         &         &         &         &         &         &         \\
\hspace{1em} Number of diarrhea incidences per child u5 in last 3 months&     0.34&    -0.16&    -0.06&0.02$^{**}$&     1682&         &         &         &         &         \\
          &   (0.86)&(0.05)$^{***}$&   (0.05)&         &         &         &         &         &         &         \\
          &         &[0.00]$^{***}$&   [1.00]&         &         &         &         &         &         &         \\
\hspace{1em} Proportion of children u15 vaccinated in last 3 months&     0.22&     0.00&    -0.01&     0.49&     1990&         &         &         &         &         \\
          &   (0.35)&   (0.02)&   (0.02)&         &         &         &         &         &         &         \\
          &         &   [0.38]&   [1.00]&         &         &         &         &         &         &         \\
\hspace{1em} Number of ANC visits made in last 3 months (among pregnant women)&     1.26&    -0.10&     0.21&     0.45&      200&         &         &         &         &         \\
          &   (1.19)&   (0.49)&   (0.36)&         &         &         &         &         &         &         \\
          &         &   [0.38]&   [1.00]&         &         &         &         &         &         &         \\
\hspace{1em} Proportion of children taken for healthcare check-up in last 3 months&     0.21&    -0.04&    -0.02&     0.34&     1995&         &         &         &         &         \\
          &   (0.34)&(0.02)$^{**}$&   (0.02)&         &         &         &         &         &         &         \\
          &         &[0.03]$^{**}$&   [1.00]&         &         &         &         &         &         &         \\
\midrule \textsc{Savings outcomes}&         &         &         &         &         &         &         &         &         &         \\
\emph{ }  &         &         &         &         &         &         &         &         &         &         \\
\hspace{1em} Amount saved regularly (per week, KES)&    93.96&    24.37&     3.58&     0.12&     2108&         &         &         &         &         \\
          & (230.26)&(12.38)$^{**}$&  (12.55)&         &         &         &         &         &         &         \\
          &         &   [0.18]&   [1.00]&         &         &         &         &         &         &         \\
\emph{}   &         &         &         &         &         &         &         &         &         &         \\
\emph{ }  &         &         &         &         &         &         &         &         &         &         \\
\hspace{1em} Indicator: Amount saved regularly is positive&     0.36&     0.13&    -0.02&0.00$^{***}$&     2108&         &         &         &         &         \\
          &   (0.48)&(0.03)$^{***}$&   (0.03)&         &         &         &         &         &         &         \\
          &         &[0.00]$^{***}$&   [1.00]&         &         &         &         &         &         &         \\
\hspace{1em} Number of new ROSCAs joined in last 3 months&     0.17&     0.04&     0.01&     0.24&     2108&         &         &         &         &         \\
          &   (0.44)&   (0.03)&   (0.02)&         &         &         &         &         &         &         \\
          &         &[0.08]$^{*}$&   [1.00]&         &         &         &         &         &         &         \\
\hspace{1em} Weekly contribution to ROSCA&   205.93&    32.44&    11.22&     0.17&     2108&         &         &         &         &         \\
          & (304.72)&(15.73)$^{**}$&  (16.35)&         &         &         &         &         &         &         \\
          &         &[0.04]$^{**}$&   [1.00]&         &         &         &         &         &         &         \\
\hspace{1em} Indicator: Respondent saves for productive investments&     0.17&     0.11&    -0.01&0.00$^{***}$&     2108&         &         &         &         &         \\
          &   (0.38)&(0.02)$^{***}$&   (0.02)&         &         &         &         &         &         &         \\
          &         &[0.00]$^{***}$&   [1.00]&         &         &         &         &         &         &         \\
\midrule \textsc{Labour outcomes}&         &         &         &         &         &         &         &         &         &         \\
\emph{ }  &         &         &         &         &         &         &         &         &         &         \\
\hspace{1em} Total hours of work in last 3 months&   106.11&    -5.38&   -23.39&0.05$^{*}$&     2108&         &         &         &         &         \\
          & (174.61)&   (9.54)&(8.93)$^{***}$&         &         &         &         &         &         &         \\
          &         &   [0.85]&[0.03]$^{**}$&         &         &         &         &         &         &         \\
\emph{}   &         &         &         &         &         &         &         &         &         &         \\
\emph{ }  &         &         &         &         &         &         &         &         &         &         \\
\hspace{1em} Total days of work in last 3 months&    21.22&    -0.31&    -3.70&0.04$^{**}$&     2108&         &         &         &         &         \\
          &  (30.09)&   (1.62)&(1.58)$^{**}$&         &         &         &         &         &         &         \\
          &         &   [0.38]&   [0.37]&         &         &         &         &         &         &         \\
\hspace{1em} Average monthly earnings in last 3 months&  1094.50&     0.17&    10.16&     0.94&     2108&         &         &         &         &         \\
          &(2865.35)& (147.14)& (163.57)&         &         &         &         &         &         &         \\
          &         &   [0.40]&   [1.00]&         &         &         &         &         &         &         \\
\midrule \textsc{Other behavioral outcomes}&         &         &         &         &         &         &         &         &         &         \\
\emph{ }  &         &         &         &         &         &         &         &         &         &         \\
\hspace{1em} Index of investment in children's education (z-score)&     0.00&    -0.02&     0.00&     0.68&     1420&         &         &         &         &         \\
          &   (1.00)&   (0.06)&   (0.07)&         &         &         &         &         &         &         \\
          &         &   [0.85]&   [1.00]&         &         &         &         &         &         &         \\
\bottomrule
\end{tabular}
}
