# Supplementary material for: Can Simple Psychological Interventions Increase Preventive Health Investment?
Source: J Eur Econ Assoc. 2021 Nov 30;20(3):1001–47. doi: 10.1093/jeea/jvab052 (PMC9194950; doi:10.1093/jeea/jvab052)
Supplement: jvab052_John_Orkin_Reproduction [file jvab052_john_orkin_reproduction.zip › Reproduction/Tables/behavoutcomes_nofe.tex]

{
\def\sym#1{\ifmmode^{#1}\else\(^{#1}\)\fi}
\begin{tabular}{l*{5}{SSSSc}}
\toprule
          &\multicolumn{5}{c}{\specialcell{Comparison with active control (AC+INF)}}\\\cmidrule(lr){2-6}
          &\multicolumn{1}{c}{(1)}&\multicolumn{1}{c}{(2)}&\multicolumn{1}{c}{(3)}&\multicolumn{1}{c}{(4)}&\multicolumn{1}{c}{(5)}\\
          &\multicolumn{1}{c}{x}&\multicolumn{1}{c}{x}&\multicolumn{1}{c}{x}&\multicolumn{1}{c}{x}&\multicolumn{1}{c}{x}\\
\midrule
\emph{Health outcomes}&         &         &         &         &         \\
\emph{ }  &         &         &         &         &         \\
\hspace{1em} Objective measure: water has been treated with chlorine (TCR)&     0.23&     0.05&     0.02&     0.15&     2012\\
          &   (0.42)&(0.02)$^{**}$&   (0.02)&         &         \\
          &         &         &         &         &         \\
\emph{}   &         &         &         &         &         \\
\emph{ }  &         &         &         &         &         \\
\hspace{1em} Objective measure: water has sufficient chlorine to be safe (FCR)&     0.21&     0.04&     0.01&     0.16&     2012\\
          &   (0.40)&(0.02)$^{**}$&   (0.02)&         &         \\
          &         &[0.04]$^{**}$&   [1.00]&         &         \\
\hspace{1em} Main way to treat water: Chlorine (endline)&     0.73&     0.07&    -0.00&0.00$^{***}$&     2116\\
          &   (0.45)&(0.02)$^{***}$&   (0.02)&         &         \\
          &         &[0.00]$^{***}$&   [1.00]&         &         \\
\hspace{1em} Main way to treat water: Boil (endline)&     0.35&     0.07&     0.05&     0.45&     2116\\
          &   (0.48)&(0.03)$^{***}$&(0.03)$^{*}$&         &         \\
          &         &[0.02]$^{**}$&   [0.38]&         &         \\
\hspace{1em} Number of diarrhea incidences per child u15 in last 3 months&     0.26&    -0.11&    -0.07&     0.12&     2004\\
          &   (0.69)&(0.03)$^{***}$&(0.03)$^{*}$&         &         \\
          &         &[0.00]$^{***}$&   [0.38]&         &         \\
\hspace{1em} Number of diarrhea incidences per child u5 in last 3 months&     0.34&    -0.16&    -0.06&0.03$^{**}$&     1682\\
          &   (0.86)&(0.05)$^{***}$&   (0.05)&         &         \\
          &         &[0.00]$^{***}$&   [0.76]&         &         \\
\hspace{1em} Proportion of children u15 vaccinated in last 3 months&     0.22&     0.00&    -0.01&     0.35&     1990\\
          &   (0.35)&   (0.02)&   (0.02)&         &         \\
          &         &   [0.35]&   [1.00]&         &         \\
\hspace{1em} Number of ANC visits made in last 3 months (among pregnant women)&     1.26&    -0.24&     0.06&     0.44&      200\\
          &   (1.19)&   (0.43)&   (0.35)&         &         \\
          &         &   [0.26]&   [1.00]&         &         \\
\hspace{1em} Proportion of children taken for healthcare check-up in last 3 months&     0.21&    -0.04&    -0.02&     0.41&     1995\\
          &   (0.34)&(0.02)$^{**}$&   (0.02)&         &         \\
          &         &[0.03]$^{**}$&   [0.76]&         &         \\
\midrule \textsc{Savings outcomes}&         &         &         &         &         \\
\emph{ }  &         &         &         &         &         \\
\hspace{1em} Amount saved regularly (per week, KES)&    93.96&    24.89&     3.28&     0.10&     2108\\
          & (230.26)&(12.37)$^{**}$&  (12.51)&         &         \\
          &         &   [0.16]&   [1.00]&         &         \\
\emph{}   &         &         &         &         &         \\
\emph{ }  &         &         &         &         &         \\
\hspace{1em} Indicator: Amount saved regularly is positive&     0.36&     0.13&    -0.02&0.00$^{***}$&     2108\\
          &   (0.48)&(0.03)$^{***}$&   (0.03)&         &         \\
          &         &[0.00]$^{***}$&   [1.00]&         &         \\
\hspace{1em} Number of new ROSCAs joined in last 3 months&     0.17&     0.04&     0.01&     0.17&     2108\\
          &   (0.44)&(0.03)$^{*}$&   (0.02)&         &         \\
          &         &[0.06]$^{*}$&   [1.00]&         &         \\
\hspace{1em} Weekly contribution to ROSCA&   205.93&    34.67&    10.83&     0.12&     2108\\
          & (304.72)&(15.81)$^{**}$&  (16.02)&         &         \\
          &         &[0.03]$^{**}$&   [1.00]&         &         \\
\hspace{1em} Indicator: Respondent saves for productive investments&     0.17&     0.11&    -0.01&0.00$^{***}$&     2108\\
          &   (0.38)&(0.02)$^{***}$&   (0.02)&         &         \\
          &         &[0.00]$^{***}$&   [1.00]&         &         \\
\midrule \textsc{Labour outcomes}&         &         &         &         &         \\
\emph{ }  &         &         &         &         &         \\
\hspace{1em} Total hours of work in last 3 months&   106.11&    -6.78&   -24.33&0.06$^{*}$&     2108\\
          & (174.61)&   (9.56)&(9.03)$^{***}$&         &         \\
          &         &   [0.90]&[0.02]$^{**}$&         &         \\
\emph{}   &         &         &         &         &         \\
\emph{ }  &         &         &         &         &         \\
\hspace{1em} Total days of work in last 3 months&    21.22&    -0.59&    -3.91&0.04$^{**}$&     2108\\
          &  (30.09)&   (1.64)&(1.60)$^{**}$&         &         \\
          &         &   [0.32]&   [0.27]&         &         \\
\hspace{1em} Average monthly earnings in last 3 months&  1094.50&     3.11&    -1.23&     0.97&     2108\\
          &(2865.35)& (147.23)& (163.19)&         &         \\
          &         &   [0.39]&   [1.00]&         &         \\
\midrule \textsc{Other behavioral outcomes}&         &         &         &         &         \\
\emph{ }  &         &         &         &         &         \\
\hspace{1em} Index of investment in children's education (z-score)&     0.00&    -0.02&     0.01&     0.60&     1420\\
          &   (1.00)&   (0.06)&   (0.07)&         &         \\
          &         &   [0.90]&   [1.00]&         &         \\
\bottomrule
\end{tabular}
}
