# Supplementary material for: Can Simple Psychological Interventions Increase Preventive Health Investment?
Source: J Eur Econ Assoc. 2021 Nov 30;20(3):1001–47. doi: 10.1093/jeea/jvab052 (PMC9194950; doi:10.1093/jeea/jvab052)
Supplement: jvab052_John_Orkin_Reproduction [file jvab052_john_orkin_reproduction.zip › Reproduction/Tables/behavoutcomes_pc.tex]

{
\def\sym#1{\ifmmode^{#1}\else\(^{#1}\)\fi}
\begin{tabular}{l*{10}{SSSSc}}
\toprule
          &\multicolumn{5}{c}{\specialcell{Comparison with active control (AC+INF)}}&\multicolumn{5}{c}{\specialcell{Comparison with pure control (PC)}}\\\cmidrule(lr){2-6}\cmidrule(lr){7-11}
          &\multicolumn{1}{c}{(1)}&\multicolumn{1}{c}{(2)}&\multicolumn{1}{c}{(3)}&\multicolumn{1}{c}{(4)}&\multicolumn{1}{c}{(5)}&\multicolumn{1}{c}{(6)}&\multicolumn{1}{c}{(7)}&\multicolumn{1}{c}{(8)}&\multicolumn{1}{c}{(9)}&\multicolumn{1}{c}{(10)}\\
          &\multicolumn{1}{c}{x}&\multicolumn{1}{c}{x}&\multicolumn{1}{c}{x}&\multicolumn{1}{c}{x}&\multicolumn{1}{c}{x}&\multicolumn{1}{c}{x}&\multicolumn{1}{c}{x}&\multicolumn{1}{c}{x}&\multicolumn{1}{c}{x}&\multicolumn{1}{c}{x}\\
\midrule
\emph{Health outcomes}&         &         &         &         &         &         &         &         &         &         \\
\emph{Pre-specified primary}&         &         &         &         &         &         &         &         &         &         \\
\hspace{1em} Objective measure: water has been treated with chlorine (TCR)&         &         &         &         &         &     0.22&     0.06&     0.04&     0.03&     2839\\
          &         &         &         &         &         &   (0.42)&(0.02)$^{***}$&(0.02)$^{*}$&   (0.02)&         \\
          &         &         &         &         &         &         &         &         &         &         \\
\emph{}   &         &         &         &         &         &         &         &         &         &         \\
\emph{Pre-specified exploratory}&         &         &         &         &         &         &         &         &         &         \\
\hspace{1em} Objective measure: water has sufficient chlorine to be safe (FCR)&         &         &         &         &         &     0.18&     0.06&     0.03&     0.03&     2839\\
          &         &         &         &         &         &   (0.39)&(0.02)$^{***}$&   (0.02)&   (0.02)&         \\
          &         &         &         &         &         &         &[0.01]$^{**}$&   [0.77]&   [1.00]&         \\
\hspace{1em} Main way to treat water: Chlorine (endline)&         &         &         &         &         &     0.66&     0.10&     0.04&     0.05&     2984\\
          &         &         &         &         &         &   (0.47)&(0.03)$^{***}$&(0.03)$^{*}$&(0.03)$^{**}$&         \\
          &         &         &         &         &         &         &[0.00]$^{***}$&   [0.59]&   [0.28]&         \\
\hspace{1em} Main way to treat water: Boil (endline)&         &         &         &         &         &     0.36&     0.05&     0.02&    -0.01&     2984\\
          &         &         &         &         &         &   (0.48)&(0.03)$^{*}$&   (0.03)&   (0.03)&         \\
          &         &         &         &         &         &         &[0.08]$^{*}$&   [1.00]&   [1.00]&         \\
\hspace{1em} Number of diarrhea incidences per child u15 in last 3 months&         &         &         &         &         &     0.24&    -0.10&    -0.08&    -0.00&     2815\\
          &         &         &         &         &         &   (0.73)&(0.04)$^{***}$&(0.04)$^{**}$&   (0.04)&         \\
          &         &         &         &         &         &         &[0.02]$^{**}$&   [0.29]&   [1.00]&         \\
\hspace{1em} Number of diarrhea incidences per child u5 in last 3 months&         &         &         &         &         &     0.28&    -0.11&    -0.03&     0.03&     2357\\
          &         &         &         &         &         &   (0.83)&(0.05)$^{**}$&   (0.05)&   (0.05)&         \\
          &         &         &         &         &         &         &[0.02]$^{**}$&   [1.00]&   [1.00]&         \\
\hspace{1em} Proportion of children u15 vaccinated in last 3 months&         &         &         &         &         &     0.22&     0.01&    -0.02&    -0.00&     2790\\
          &         &         &         &         &         &   (0.35)&   (0.02)&   (0.02)&   (0.02)&         \\
          &         &         &         &         &         &         &   [0.61]&   [0.77]&   [1.00]&         \\
\hspace{1em} Number of ANC visits made in last 3 months (among pregnant women)&         &         &         &         &         &     1.19&    -0.22&     0.05&     0.26&      272\\
          &         &         &         &         &         &   (1.17)&   (0.43)&   (0.44)&   (0.48)&         \\
          &         &         &         &         &         &         &   [0.50]&   [1.00]&   [1.00]&         \\
\hspace{1em} Proportion of children taken for healthcare check-up in last 3 months&         &         &         &         &         &     0.16&     0.01&     0.02&     0.05&     2796\\
          &         &         &         &         &         &   (0.31)&   (0.02)&   (0.02)&(0.02)$^{**}$&         \\
          &         &         &         &         &         &         &   [0.46]&   [1.00]&   [0.25]&         \\
\midrule \textsc{Savings outcomes}&         &         &         &         &         &         &         &         &         &         \\
\emph{Pre-specified secondary}&         &         &         &         &         &         &         &         &         &         \\
\hspace{1em} Amount saved regularly (per week, KES)&         &         &         &         &         &    88.76&    16.62&     7.67&     3.09&     2972\\
          &         &         &         &         &         & (228.12)&  (12.79)&  (13.17)&  (12.06)&         \\
          &         &         &         &         &         &         &   [1.00]&   [0.23]&   [1.00]&         \\
\emph{}   &         &         &         &         &         &         &         &         &         &         \\
\emph{Pre-specified exploratory}&         &         &         &         &         &         &         &         &         &         \\
\hspace{1em} Indicator: Amount saved regularly is positive&         &         &         &         &         &     0.32&     0.12&     0.01&     0.04&     2972\\
          &         &         &         &         &         &   (0.47)&(0.03)$^{***}$&   (0.03)&   (0.03)&         \\
          &         &         &         &         &         &         &[0.00]$^{***}$&   [1.00]&   [1.00]&         \\
\hspace{1em} Number of new ROSCAs joined in last 3 months&         &         &         &         &         &     0.21&     0.02&    -0.00&    -0.02&     2972\\
          &         &         &         &         &         &   (0.46)&   (0.03)&   (0.03)&   (0.03)&         \\
          &         &         &         &         &         &         &   [0.39]&   [1.00]&   [1.00]&         \\
\hspace{1em} Weekly contribution to ROSCA&         &         &         &         &         &   202.18&    36.60&    16.03&     5.50&     2972\\
          &         &         &         &         &         & (315.21)&(16.85)$^{**}$&  (17.11)&  (16.68)&         \\
          &         &         &         &         &         &         &[0.04]$^{**}$&   [1.00]&   [1.00]&         \\
\hspace{1em} Indicator: Respondent saves for productive investments&         &         &         &         &         &     0.17&     0.10&     0.01&     0.02&     2972\\
          &         &         &         &         &         &   (0.38)&(0.02)$^{***}$&   (0.02)&   (0.02)&         \\
          &         &         &         &         &         &         &[0.00]$^{***}$&   [1.00]&   [1.00]&         \\
\midrule \textsc{Labour outcomes}&         &         &         &         &         &         &         &         &         &         \\
\emph{Pre-specified secondary}&         &         &         &         &         &         &         &         &         &         \\
\hspace{1em} Total hours of work in last 3 months&         &         &         &         &         &   108.32&     0.97&   -21.77&    -4.77&     2972\\
          &         &         &         &         &         & (183.05)&  (10.12)&(9.52)$^{**}$&   (9.78)&         \\
          &         &         &         &         &         &         &   [1.00]&[0.07]$^{*}$&   [1.00]&         \\
\emph{}   &         &         &         &         &         &         &         &         &         &         \\
\emph{Pre-specified exploratory}&         &         &         &         &         &         &         &         &         &         \\
\hspace{1em} Total days of work in last 3 months&         &         &         &         &         &    21.73&    -0.07&    -3.63&    -1.17&     2972\\
          &         &         &         &         &         &  (30.45)&   (1.72)&(1.62)$^{**}$&   (1.66)&         \\
          &         &         &         &         &         &         &   [0.71]&   [0.29]&   [1.00]&         \\
\hspace{1em} Average monthly earnings in last 3 months&         &         &         &         &         &  1167.22&     6.11&   -55.35&  -105.20&     2972\\
          &         &         &         &         &         &(3155.76)& (168.76)& (174.31)& (177.88)&         \\
          &         &         &         &         &         &         &   [0.71]&   [1.00]&   [1.00]&         \\
\midrule \textsc{Other behavioral outcomes}&         &         &         &         &         &         &         &         &         &         \\
\emph{Pre-specified secondary}&         &         &         &         &         &         &         &         &         &         \\
\hspace{1em} Index of investment in children's education (z-score)&         &         &         &         &         &     0.00&     0.06&     0.11&     0.11&     1967\\
          &         &         &         &         &         &   (1.00)&   (0.07)&   (0.07)&   (0.07)&         \\
          &         &         &         &         &         &         &   [1.00]&   [0.14]&   [0.64]&         \\
\bottomrule
\end{tabular}
}
