# Supplementary material for: Can Simple Psychological Interventions Increase Preventive Health Investment?
Source: J Eur Econ Assoc. 2021 Nov 30;20(3):1001–47. doi: 10.1093/jeea/jvab052 (PMC9194950; doi:10.1093/jeea/jvab052)
Supplement: jvab052_John_Orkin_Reproduction [file jvab052_john_orkin_reproduction.zip › Reproduction/Tables/behavoutcomes_ps_nofe.tex]

{
\def\sym#1{\ifmmode^{#1}\else\(^{#1}\)\fi}
\begin{tabular}{l*{5}{SSSSc}}
\toprule
          &\multicolumn{5}{c}{\specialcell{Comparison with active control (AC+INF)}}\\\cmidrule(lr){2-6}
          &\multicolumn{1}{c}{(1)}&\multicolumn{1}{c}{(2)}&\multicolumn{1}{c}{(3)}&\multicolumn{1}{c}{(4)}&\multicolumn{1}{c}{(5)}\\
          &\multicolumn{1}{c}{x}&\multicolumn{1}{c}{x}&\multicolumn{1}{c}{x}&\multicolumn{1}{c}{x}&\multicolumn{1}{c}{x}\\
\midrule
\emph{Health Outcomes}&         &         &         &         &         \\
\emph{ }  &         &         &         &         &         \\
\hspace{1em} Main Treatment (Primary and Secondary): Chlorine&     0.85&     0.05&     0.02&     0.15&     2073\\
          &   (0.35)&(0.02)$^{***}$&   (0.02)&         &         \\
          &         &[0.03]$^{**}$&   [0.38]&         &         \\
\hspace{1em} Diarrhea Episodes Per Child U15 win&     0.27&    -0.01&    -0.05&     0.27&     2045\\
          &   (0.73)&   (0.04)&   (0.03)&         &         \\
          &         &   [0.27]&   [0.38]&         &         \\
\emph{}   &         &         &         &         &         \\
\hspace{1em} Main water to treat water (Primary or Secondary): Boil&     0.63&     0.03&    -0.01&     0.21&     2073\\
          &   (0.48)&   (0.03)&   (0.03)&         &         \\
          &         &   [1.00]&   [1.00]&         &         \\
\emph{ }  &         &         &         &         &         \\
\hspace{1em} Proportion of water chlorinated&     0.70&     0.01&    -0.01&     0.42&     2064\\
          &   (0.40)&   (0.02)&   (0.02)&         &         \\
          &         &   [1.00]&   [1.00]&         &         \\
\hspace{1em} Last water treatment: Chlorine&     0.76&     0.01&     0.00&     0.66&     2073\\
          &   (0.43)&   (0.02)&   (0.02)&         &         \\
          &         &   [1.00]&   [1.00]&         &         \\
\hspace{1em} Proportion of children taken for healthcare check-up in last 3 months&     0.36&    -0.01&    -0.01&     0.90&     2045\\
          &   (0.37)&   (0.02)&   (0.02)&         &         \\
          &         &   [1.00]&   [1.00]&         &         \\
\hspace{1em} Diarrhea Episodes Per Child U5 win&     0.39&     0.01&    -0.02&     0.73&     1612\\
          &   (1.04)&   (0.06)&   (0.06)&         &         \\
          &         &   [1.00]&   [1.00]&         &         \\
\hspace{1em} HH-level dummy for child death&     0.03&    -0.00&     0.00&     0.56&     2073\\
          &   (0.17)&   (0.01)&   (0.01)&         &         \\
          &         &   [1.00]&   [1.00]&         &         \\
\hspace{1em} U5 Mortality (=dummy if U5 child died)&     0.03&    -0.00&     0.00&     0.70&     1612\\
          &   (0.16)&   (0.01)&   (0.01)&         &         \\
          &         &   [1.00]&   [1.00]&         &         \\
\hspace{1em} Verified Chlorination: Main&     0.59&    -0.00&    -0.01&     0.62&     2073\\
          &   (0.49)&   (0.03)&   (0.03)&         &         \\
          &         &   [1.00]&   [1.00]&         &         \\
\hspace{1em} Hygiene Index&     0.75&     0.00&    -0.01&     0.26&     2073\\
          &   (0.24)&   (0.01)&   (0.01)&         &         \\
          &         &   [1.00]&   [1.00]&         &         \\
\emph{Savings outcomes}&         &         &         &         &         \\
\emph{ }  &         &         &         &         &         \\
\hspace{1em} Amount saved regularly (per week, KES)&   407.50&    60.00&    26.67&     0.34&     2073\\
          & (605.28)&(33.65)$^{*}$&  (33.16)&         &         \\
          &         &[0.10]$^{*}$&   [0.51]&         &         \\
\emph{}   &         &         &         &         &         \\
\hspace{1em} Indicator: amount saved regularly is positive&     0.78&     0.05&     0.02&     0.13&     2073\\
          &   (0.42)&(0.02)$^{**}$&   (0.02)&         &         \\
          &         &   [0.14]&   [1.00]&         &         \\
\hspace{1em} Indicator: Respondent saves for productive investments&     0.62&     0.02&     0.01&     0.74&     2073\\
          &   (0.49)&   (0.02)&   (0.03)&         &         \\
          &         &   [1.00]&   [1.00]&         &         \\
\hspace{1em} Number of ROSCAs&     1.08&     0.13&     0.10&     0.59&     2073\\
          &   (1.05)&(0.06)$^{**}$&(0.06)$^{*}$&         &         \\
          &         &   [0.14]&   [1.00]&         &         \\
\hspace{1em} Total Savings Balance (KES)&  2542.85&  1046.08&    45.72&0.01$^{***}$&     2073\\
          &(6378.76)&(423.20)$^{**}$& (401.32)&         &         \\
          &         &   [0.14]&   [1.00]&         &         \\
\hspace{1em} Weekly ROSCA Savings Total (win)&   246.07&    45.90&    33.84&     0.60&     2073\\
          & (363.71)&(22.36)$^{**}$&  (21.24)&         &         \\
          &         &[0.10]$^{*}$&   [0.42]&         &         \\
\emph{Labour Outcomes}&         &         &         &         &         \\
\emph{ }  &         &         &         &         &         \\
\hspace{1em} Total Hours Worked (win)&    13.25&     2.42&     0.91&0.09$^{*}$&     2073\\
          &  (15.41)&(0.87)$^{***}$&   (0.87)&         &         \\
          &         &[0.05]$^{**}$&   [0.42]&         &         \\
\emph{}   &         &         &         &         &         \\
\hspace{1em} Total Earnings: Cash and In-Kind (win)&   677.26&   108.14&    95.12&     0.87&     2073\\
          &(1343.83)&  (77.42)&  (79.96)&         &         \\
          &         &   [0.81]&   [1.00]&         &         \\
\emph{PANEL B: PSYCHOLOGICAL OUTCOMES}&         &         &         &         &         \\
\emph{ }  &         &         &         &         &         \\
\hspace{1em} General Self-Efficacy Score (GSE) (z-score)&    -0.00&     0.07&    -0.07&0.00$^{***}$&     2073\\
          &   (1.00)&   (0.05)&   (0.05)&         &         \\
          &         &   [0.10]&   [0.38]&         &         \\
\hspace{1em} Utility Forecasting: Vividness (z-score)&     0.00&     0.11&    -0.03&0.01$^{***}$&     2073\\
          &   (1.00)&(0.05)$^{**}$&   (0.06)&         &         \\
          &         &[0.04]$^{**}$&   [0.38]&         &         \\
\emph{}   &         &         &         &         &         \\
\emph{ }  &         &         &         &         &         \\
\hspace{1em} Utility Forecasting: Experience (z-score)&    -0.00&     0.10&     0.11&     0.77&     2073\\
          &   (1.00)&(0.05)$^{*}$&(0.05)$^{**}$&         &         \\
          &         &[0.10]$^{*}$&   [0.18]&         &         \\
\hspace{1em} Time Preferences, qualitative (z-score)&    -0.00&     0.10&    -0.06&0.00$^{***}$&     2073\\
          &   (1.00)&(0.05)$^{*}$&   (0.06)&         &         \\
          &         &[0.10]$^{*}$&   [0.42]&         &         \\
\hspace{1em} One-year discount factor (GPS staircase)&     0.52&     0.00&    -0.01&     0.17&     2073\\
          &   (0.13)&   (0.01)&   (0.01)&         &         \\
          &         &   [0.32]&   [0.42]&         &         \\
\emph{}   &         &         &         &         &         \\
\hspace{1em} Time Preferences, qualitative (z-score)&    -0.00&     0.10&    -0.06&0.00$^{***}$&     2073\\
          &   (1.00)&(0.05)$^{*}$&   (0.06)&         &         \\
          &         &         &         &         &         \\
\hspace{1em} One-year discount factor (GPS staircase)&     0.52&     0.00&    -0.01&     0.17&     2073\\
          &   (0.13)&   (0.01)&   (0.01)&         &         \\
          &         &         &         &         &         \\
\hspace{1em} Always selects early reward (GPS staircase)&     0.66&    -0.00&    -0.02&     0.66&     2073\\
          &   (0.47)&   (0.03)&   (0.03)&         &         \\
          &         &         &         &         &         \\
\bottomrule
\end{tabular}
}
