# Supplementary material for: Can Simple Psychological Interventions Increase Preventive Health Investment?
Source: J Eur Econ Assoc. 2021 Nov 30;20(3):1001–47. doi: 10.1093/jeea/jvab052 (PMC9194950; doi:10.1093/jeea/jvab052)
Supplement: jvab052_John_Orkin_Reproduction [file jvab052_john_orkin_reproduction.zip › Reproduction/Tables/behavoutcomes_ps_pc.tex]

{
\def\sym#1{\ifmmode^{#1}\else\(^{#1}\)\fi}
\begin{tabular}{l*{10}{SSSSc}}
\toprule
          &\multicolumn{5}{c}{\specialcell{Comparison with active control (AC+INF)}}&\multicolumn{5}{c}{\specialcell{Comparison with pure control (PC)}}\\\cmidrule(lr){2-6}\cmidrule(lr){7-11}
          &\multicolumn{1}{c}{(1)}&\multicolumn{1}{c}{(2)}&\multicolumn{1}{c}{(3)}&\multicolumn{1}{c}{(4)}&\multicolumn{1}{c}{(5)}&\multicolumn{1}{c}{(6)}&\multicolumn{1}{c}{(7)}&\multicolumn{1}{c}{(8)}&\multicolumn{1}{c}{(9)}&\multicolumn{1}{c}{(10)}\\
          &\multicolumn{1}{c}{x}&\multicolumn{1}{c}{x}&\multicolumn{1}{c}{x}&\multicolumn{1}{c}{x}&\multicolumn{1}{c}{x}&\multicolumn{1}{c}{x}&\multicolumn{1}{c}{x}&\multicolumn{1}{c}{x}&\multicolumn{1}{c}{x}&\multicolumn{1}{c}{x}\\
\midrule
\emph{Health Outcomes}&         &         &         &         &         &         &         &         &         &         \\
\emph{ }  &         &         &         &         &         &         &         &         &         &         \\
\hspace{1em} Main Treatment (Primary and Secondary): Chlorine&         &         &         &         &         &     0.88&    -0.01&    -0.01&    -0.03&     3194\\
          &         &         &         &         &         &   (0.33)&   (0.02)&   (0.02)&(0.02)$^{*}$&         \\
          &         &         &         &         &         &         &   [1.00]&   [0.29]&   [0.61]&         \\
\hspace{1em} Diarrhea Episodes Per Child U15 win&         &         &         &         &         &     0.29&    -0.04&    -0.07&    -0.02&     3130\\
          &         &         &         &         &         &   (0.76)&   (0.04)&(0.04)$^{*}$&   (0.04)&         \\
          &         &         &         &         &         &         &   [1.00]&[0.09]$^{*}$&   [1.00]&         \\
\emph{}   &         &         &         &         &         &         &         &         &         &         \\
\hspace{1em} Main water to treat water (Primary or Secondary): Boil&         &         &         &         &         &     0.58&     0.05&     0.02&     0.05&     3194\\
          &         &         &         &         &         &   (0.49)&(0.03)$^{*}$&   (0.03)&(0.03)$^{**}$&         \\
          &         &         &         &         &         &         &   [0.91]&   [1.00]&   [0.37]&         \\
\emph{ }  &         &         &         &         &         &         &         &         &         &         \\
\hspace{1em} Proportion of water chlorinated&         &         &         &         &         &     0.69&     0.00&     0.00&     0.01&     3176\\
          &         &         &         &         &         &   (0.41)&   (0.02)&   (0.02)&   (0.02)&         \\
          &         &         &         &         &         &         &   [1.00]&   [1.00]&   [1.00]&         \\
\hspace{1em} Last water treatment: Chlorine&         &         &         &         &         &     0.76&    -0.01&    -0.00&    -0.02&     3191\\
          &         &         &         &         &         &   (0.43)&   (0.02)&   (0.02)&   (0.02)&         \\
          &         &         &         &         &         &         &   [1.00]&   [1.00]&   [1.00]&         \\
\hspace{1em} Proportion of children taken for healthcare check-up in last 3 months&         &         &         &         &         &     0.36&     0.00&     0.00&     0.02&     3130\\
          &         &         &         &         &         &   (0.37)&   (0.02)&   (0.02)&   (0.02)&         \\
          &         &         &         &         &         &         &   [1.00]&   [1.00]&   [1.00]&         \\
\hspace{1em} Diarrhea Episodes Per Child U5 win&         &         &         &         &         &     0.44&    -0.05&    -0.03&    -0.03&     2482\\
          &         &         &         &         &         &   (1.14)&   (0.07)&   (0.07)&   (0.07)&         \\
          &         &         &         &         &         &         &   [1.00]&   [1.00]&   [1.00]&         \\
\hspace{1em} HH-level dummy for child death&         &         &         &         &         &     0.02&     0.00&     0.00&     0.00&     3194\\
          &         &         &         &         &         &   (0.16)&   (0.01)&   (0.01)&   (0.01)&         \\
          &         &         &         &         &         &         &   [1.00]&   [1.00]&   [1.00]&         \\
\hspace{1em} U5 Mortality (=dummy if U5 child died)&         &         &         &         &         &     0.03&    -0.01&    -0.00&    -0.00&     2482\\
          &         &         &         &         &         &   (0.16)&   (0.01)&   (0.01)&   (0.01)&         \\
          &         &         &         &         &         &         &   [1.00]&   [1.00]&   [1.00]&         \\
\hspace{1em} Verified Chlorination: Main&         &         &         &         &         &     0.58&    -0.02&    -0.02&    -0.00&     3194\\
          &         &         &         &         &         &   (0.49)&   (0.03)&   (0.02)&   (0.02)&         \\
          &         &         &         &         &         &         &   [1.00]&   [1.00]&   [1.00]&         \\
\hspace{1em} Hygiene Index&         &         &         &         &         &     0.73&     0.00&     0.01&     0.01&     3194\\
          &         &         &         &         &         &   (0.24)&   (0.01)&   (0.01)&   (0.01)&         \\
          &         &         &         &         &         &         &   [1.00]&   [1.00]&   [1.00]&         \\
\emph{Savings outcomes}&         &         &         &         &         &         &         &         &         &         \\
\emph{ }  &         &         &         &         &         &         &         &         &         &         \\
\hspace{1em} Amount saved regularly (per week, KES)&         &         &         &         &         &   424.48&    37.29&    22.76&   -18.28&     3194\\
          &         &         &         &         &         & (618.21)&  (32.36)&  (33.39)&  (32.01)&         \\
          &         &         &         &         &         &         &   [0.46]&   [1.00]&   [0.40]&         \\
\emph{}   &         &         &         &         &         &         &         &         &         &         \\
\hspace{1em} Indicator: amount saved regularly is positive&         &         &         &         &         &     0.79&     0.03&     0.02&    -0.01&     3194\\
          &         &         &         &         &         &   (0.41)&   (0.02)&   (0.02)&   (0.02)&         \\
          &         &         &         &         &         &         &   [0.91]&   [1.00]&   [1.00]&         \\
\hspace{1em} Indicator: Respondent saves for productive investments&         &         &         &         &         &     0.61&     0.04&     0.03&     0.01&     3194\\
          &         &         &         &         &         &   (0.49)&   (0.02)&   (0.02)&   (0.02)&         \\
          &         &         &         &         &         &         &   [0.91]&   [1.00]&   [1.00]&         \\
\hspace{1em} Number of ROSCAs&         &         &         &         &         &     1.05&     0.12&     0.09&     0.01&     3191\\
          &         &         &         &         &         &   (1.06)&(0.06)$^{**}$&(0.06)$^{*}$&   (0.05)&         \\
          &         &         &         &         &         &         &   [0.86]&   [1.00]&   [1.00]&         \\
\hspace{1em} Total Savings Balance (KES)&         &         &         &         &         &  2984.17&   556.07&  -263.13&  -522.20&     3194\\
          &         &         &         &         &         &(7912.65)& (424.38)& (391.31)& (388.07)&         \\
          &         &         &         &         &         &         &   [0.98]&   [1.00]&   [1.00]&         \\
\hspace{1em} Weekly ROSCA Savings Total (win)&         &         &         &         &         &   257.93&    28.77&    19.66&   -12.71&     3194\\
          &         &         &         &         &         & (382.92)&  (20.90)&  (20.58)&  (19.80)&         \\
          &         &         &         &         &         &         &   [0.46]&   [1.00]&   [0.40]&         \\
\emph{Labour Outcomes}&         &         &         &         &         &         &         &         &         &         \\
\emph{ }  &         &         &         &         &         &         &         &         &         &         \\
\hspace{1em} Total Hours Worked (win)&         &         &         &         &         &    14.45&     0.98&    -0.10&    -1.35&     3194\\
          &         &         &         &         &         &  (17.25)&   (0.88)&   (0.87)&   (0.86)&         \\
          &         &         &         &         &         &         &   [0.46]&   [1.00]&   [0.36]&         \\
\emph{}   &         &         &         &         &         &         &         &         &         &         \\
\hspace{1em} Total Earnings: Cash and In-Kind (win)&         &         &         &         &         &   828.16&   -82.87&   -77.48&  -204.74&     3194\\
          &         &         &         &         &         &(1571.16)&  (76.14)&  (77.91)&(77.89)$^{***}$&         \\
          &         &         &         &         &         &         &   [1.00]&   [1.00]&   [0.14]&         \\
\emph{PANEL B: PSYCHOLOGICAL OUTCOMES}&         &         &         &         &         &         &         &         &         &         \\
\emph{ }  &         &         &         &         &         &         &         &         &         &         \\
\hspace{1em} General Self-Efficacy Score (GSE) (z-score)&         &         &         &         &         &     0.00&    -0.01&    -0.13&    -0.05&     3191\\
          &         &         &         &         &         &   (1.00)&   (0.05)&(0.05)$^{***}$&   (0.05)&         \\
          &         &         &         &         &         &         &   [1.00]&[0.04]$^{**}$&   [0.87]&         \\
\hspace{1em} Utility Forecasting: Vividness (z-score)&         &         &         &         &         &    -0.00&     0.06&    -0.07&    -0.02&     3191\\
          &         &         &         &         &         &   (1.00)&   (0.05)&   (0.05)&   (0.05)&         \\
          &         &         &         &         &         &         &   [1.00]&   [0.17]&   [1.00]&         \\
\emph{}   &         &         &         &         &         &         &         &         &         &         \\
\emph{ }  &         &         &         &         &         &         &         &         &         &         \\
\hspace{1em} Utility Forecasting: Experience (z-score)&         &         &         &         &         &     0.00&     0.01&     0.04&    -0.08&     3191\\
          &         &         &         &         &         &   (1.00)&   (0.05)&   (0.05)&   (0.05)&         \\
          &         &         &         &         &         &         &   [0.73]&   [1.00]&   [0.36]&         \\
\hspace{1em} Time Preferences, qualitative (z-score)&         &         &         &         &         &     0.00&     0.12&    -0.01&     0.09&     3191\\
          &         &         &         &         &         &   (1.00)&(0.05)$^{**}$&   (0.05)&(0.05)$^{*}$&         \\
          &         &         &         &         &         &         &[0.08]$^{*}$&   [1.00]&   [0.36]&         \\
\hspace{1em} One-year discount factor (GPS staircase)&         &         &         &         &         &     0.52&     0.00&    -0.01&     0.00&     3191\\
          &         &         &         &         &         &   (0.12)&   (0.01)&   (0.01)&   (0.01)&         \\
          &         &         &         &         &         &         &   [0.73]&   [1.00]&   [0.40]&         \\
\emph{}   &         &         &         &         &         &         &         &         &         &         \\
\hspace{1em} Time Preferences, qualitative (z-score)&         &         &         &         &         &     0.00&     0.12&    -0.01&     0.09&     3191\\
          &         &         &         &         &         &   (1.00)&(0.05)$^{**}$&   (0.05)&(0.05)$^{*}$&         \\
          &         &         &         &         &         &         &         &         &         &         \\
\hspace{1em} One-year discount factor (GPS staircase)&         &         &         &         &         &     0.52&     0.00&    -0.01&     0.00&     3191\\
          &         &         &         &         &         &   (0.12)&   (0.01)&   (0.01)&   (0.01)&         \\
          &         &         &         &         &         &         &         &         &         &         \\
\hspace{1em} Always selects early reward (GPS staircase)&         &         &         &         &         &     0.68&     0.00&    -0.02&    -0.01&     3191\\
          &         &         &         &         &         &   (0.47)&   (0.02)&   (0.02)&   (0.02)&         \\
          &         &         &         &         &         &         &         &         &         &         \\
\bottomrule
\end{tabular}
}
