# Supplementary material for: Can Simple Psychological Interventions Increase Preventive Health Investment?
Source: J Eur Econ Assoc. 2021 Nov 30;20(3):1001–47. doi: 10.1093/jeea/jvab052 (PMC9194950; doi:10.1093/jeea/jvab052)
Supplement: jvab052_John_Orkin_Reproduction [file jvab052_john_orkin_reproduction.zip › Reproduction/Tables/chlor_mechanisms_ed.tex]

\documentclass[]{article}
\setlength{\pdfpagewidth}{8.5in} \setlength{\pdfpageheight}{11in}
\begin{document}
\begin{tabular}{lccccccc} \hline
 & (1) & (2) & (3) & (4) & (5) & (6) & (7) \\
VARIABLES & Main Treatment: Chlorine(baseline) & Chlorine present in water (TCR)(12w) & Chlorine present in water (TCR)(12w) & Main Treatment: Chlorine(10w) & Main Treatment: Chlorine(10w) & Main Treatment: Chlorine(33m) & Main Treatment: Chlorine(33m) \\ \hline
 &  &  &  &  &  &  &  \\
Visualization &  & 0.0426* & 0.0593*** & 0.0752*** & 0.0852*** & 0.0577*** & -0.00542 \\
 &  & (0.0221) & (0.0214) & (0.0223) & (0.0254) & (0.0191) & (0.0180) \\
Planning &  & 0.0154 & 0.0318 & -0.0252 & 0.0285 & 0.0304 & -0.0268 \\
 &  & (0.0257) & (0.0216) & (0.0255) & (0.0265) & (0.0199) & (0.0180) \\
Active Control &  &  & 0.0230 &  & 0.0380 &  & -0.0479** \\
 &  &  & (0.0213) &  & (0.0255) &  & (0.0189) \\
Tower of London (baseline) & -0.00172 & -8.66e-05 &  & -0.00411*** &  &  &  \\
 & (0.00164) & (0.00141) &  & (0.00159) &  &  &  \\
$\beta^{Effort}$ (baseline) & -0.00598 & 0.00272 &  & 0.00355 &  &  &  \\
 & (0.00467) & (0.00364) &  & (0.00520) &  &  &  \\
$\delta^{Effort}$ (baseline) & -0.00797 & -0.00794 &  & 0.0104 &  &  &  \\
 & (0.0138) & (0.00847) &  & (0.0126) &  &  &  \\
General Self-Efficacy Score (GSE) (z-score) (baseline) & 0.0212** & 0.000179 &  & 0.0400*** &  &  &  \\
 & (0.0104) & (0.00943) &  & (0.00965) &  &  &  \\
Tower of London (10w) &  &  & -0.000982 &  & -0.00595*** & -0.00117 & -0.000768 \\
 &  &  & (0.00114) &  & (0.00132) & (0.00125) & (0.000966) \\
$\beta^{Effort}$ (10w) &  &  & -0.00106 &  & -0.00340 & -0.00797 & -0.00112 \\
 &  &  & (0.00132) &  & (0.00210) & (0.00909) & (0.00123) \\
$\delta^{Effort}$ (10w) &  &  & -0.0196* &  & 0.00855 & -0.0210 & -0.0106 \\
 &  &  & (0.0101) &  & (0.0142) & (0.0163) & (0.0109) \\
General Self-Efficacy Score (GSE) (z-score) (10w) &  &  & 0.0108* &  & 0.0268*** & 0.0110* & 0.00778 \\
 &  &  & (0.00627) &  & (0.00711) & (0.00644) & (0.00555) \\
Utility Forecasting: Vividness (z-score) (33m) &  &  &  &  &  & 0.00463 & 0.00311 \\
 &  &  &  &  &  & (0.00858) & (0.00689) \\
Utility Forecasting: Experience (z-score) (33m) &  &  &  &  &  & 0.00850 & 0.0132* \\
 &  &  &  &  &  & (0.00940) & (0.00779) \\
Time Preferences, qualitative (z-score) (33m) &  &  &  &  &  & -0.00979 & -0.00373 \\
 &  &  &  &  &  & (0.00888) & (0.00710) \\
One-year discount factor (GPS staircase) (33m) &  &  &  &  &  & 0.0984 & 0.0859 \\
 &  &  &  &  &  & (0.0601) & (0.0529) \\
Main Treatment: Chlorine(baseline) &  &  &  & 0.213*** &  & 0.0816*** &  \\
 &  &  &  & (0.0235) &  & (0.0183) &  \\
High wealth index (census) & -0.00431 & -0.00139 & 0.00778 & 0.0138 & 0.0254 & 0.00574 & 0.00525 \\
 & (0.0230) & (0.0212) & (0.0168) & (0.0212) & (0.0178) & (0.0170) & (0.0137) \\
Completed secondary education (census) & 0.0396 & 0.0337 & 0.0264 & 0.105*** & 0.0670*** & -0.0221 & -0.0237 \\
 & (0.0256) & (0.0230) & (0.0181) & (0.0220) & (0.0197) & (0.0189) & (0.0156) \\
Birth Year (census) & -0.00231 & -0.00442** & -0.00391** & -0.000805 & -0.000908 & 0.00287 & 0.00213 \\
 & (0.00245) & (0.00207) & (0.00164) & (0.00237) & (0.00194) & (0.00189) & (0.00148) \\
Employed (census) & -0.0402 & 0.0195 & 0.00593 & 0.0283 & 0.0259 & -0.00229 & -0.00405 \\
 & (0.0288) & (0.0262) & (0.0205) & (0.0263) & (0.0212) & (0.0217) & (0.0177) \\
Married or cohabiting (census) & -0.000306 & -0.0170 & -0.0155 & -0.00590 & 0.0113 & 0.0246 & 0.0156 \\
 & (0.0354) & (0.0334) & (0.0277) & (0.0340) & (0.0293) & (0.0281) & (0.0228) \\
Constant & 5.408 & 9.088** & 8.057** & 2.297 & 2.652 & -4.801 & -3.249 \\
 & (4.893) & (4.143) & (3.276) & (4.721) & (3.868) & (3.767) & (2.959) \\
 &  &  &  &  &  &  &  \\
Observations & 2,129 & 1,821 & 2,782 & 1,918 & 2,934 & 1,894 & 2,638 \\
R-squared & 0.181 & 0.354 & 0.338 & 0.231 & 0.139 & 0.152 & 0.134 \\
 BASELINE SAMPLE & YES & \{YES\} & NO & YES & NO & YES & NO \\ \hline
\multicolumn{8}{c}{ Standard errors in parentheses} \\
\multicolumn{8}{c}{ *** p$<$0.01, ** p$<$0.05, * p$<$0.10} \\
\end{tabular}
\end{document}
