# Supplementary material for: Can Simple Psychological Interventions Increase Preventive Health Investment?
Source: J Eur Econ Assoc. 2021 Nov 30;20(3):1001–47. doi: 10.1093/jeea/jvab052 (PMC9194950; doi:10.1093/jeea/jvab052)
Supplement: jvab052_John_Orkin_Reproduction [file jvab052_john_orkin_reproduction.zip › Reproduction/Tables/chlor_mechanisms_ed.txt]

		(1)	(2)	(3)	(4)	(5)	(6)	(7)
VARIABLES	LABELS	Main Treatment: Chlorine(baseline)	Chlorine present in water (TCR)(12w)	Chlorine present in water (TCR)(12w)	Main Treatment: Chlorine(10w)	Main Treatment: Chlorine(10w)	Main Treatment: Chlorine(33m)	Main Treatment: Chlorine(33m)
treatment1	Visualization		0.0426*	0.0593***	0.0752***	0.0852***	0.0577***	-0.00542
			(0.0221)	(0.0214)	(0.0223)	(0.0254)	(0.0191)	(0.0180)
treatment2	Planning		0.0154	0.0318	-0.0252	0.0285	0.0304	-0.0268
			(0.0257)	(0.0216)	(0.0255)	(0.0265)	(0.0199)	(0.0180)
treatment3	Active Control			0.0230		0.0380		-0.0479**
				(0.0213)		(0.0255)		(0.0189)
TOL_total_bl	Tower of London (baseline)	-0.00172	-8.66e-05		-0.00411***
		(0.00164)	(0.00141)		(0.00159)
SMS_beta_bl	$\beta^{Effort}$ (baseline)	-0.00598	0.00272		0.00355
		(0.00467)	(0.00364)		(0.00520)
SMS_delta_bl	$\delta^{Effort}$ (baseline)	-0.00797	-0.00794		0.0104
		(0.0138)	(0.00847)		(0.0126)
GSE_scale_z_pla_bl	General Self-Efficacy Score (GSE) (z-score) (baseline)	0.0212**	0.000179		0.0400***
		(0.0104)	(0.00943)		(0.00965)
TOL_total_end	Tower of London (10w)			-0.000982		-0.00595***	-0.00117	-0.000768
				(0.00114)		(0.00132)	(0.00125)	(0.000966)
SMS_beta_end	$\beta^{Effort}$ (10w)			-0.00106		-0.00340	-0.00797	-0.00112
				(0.00132)		(0.00210)	(0.00909)	(0.00123)
SMS_delta_end	$\delta^{Effort}$ (10w)			-0.0196*		0.00855	-0.0210	-0.0106
				(0.0101)		(0.0142)	(0.0163)	(0.0109)
GSE_scale_z_pc_end	General Self-Efficacy Score (GSE) (z-score) (10w)			0.0108*		0.0268***	0.0110*	0.00778
				(0.00627)		(0.00711)	(0.00644)	(0.00555)
visual_image_z_pla_ps	Utility Forecasting: Vividness (z-score) (33m)						0.00463	0.00311
							(0.00858)	(0.00689)
visual_experience_z_pla_ps	Utility Forecasting: Experience (z-score) (33m)						0.00850	0.0132*
							(0.00940)	(0.00779)
timepref_falk_z_pla_ps	Time Preferences, qualitative (z-score) (33m)						-0.00979	-0.00373
							(0.00888)	(0.00710)
stair_discount_ps	One-year discount factor (GPS staircase) (33m)						0.0984	0.0859
							(0.0601)	(0.0529)
any_chlor_bl	Main Treatment: Chlorine(baseline)				0.213***		0.0816***
					(0.0235)		(0.0183)
assethigh_rec	High wealth index (census)	-0.00431	-0.00139	0.00778	0.0138	0.0254	0.00574	0.00525
		(0.0230)	(0.0212)	(0.0168)	(0.0212)	(0.0178)	(0.0170)	(0.0137)
education_sec	Completed secondary education (census)	0.0396	0.0337	0.0264	0.105***	0.0670***	-0.0221	-0.0237
		(0.0256)	(0.0230)	(0.0181)	(0.0220)	(0.0197)	(0.0189)	(0.0156)
birthyear_rec	Birth Year (census)	-0.00231	-0.00442**	-0.00391**	-0.000805	-0.000908	0.00287	0.00213
		(0.00245)	(0.00207)	(0.00164)	(0.00237)	(0.00194)	(0.00189)	(0.00148)
employed	Employed (census)	-0.0402	0.0195	0.00593	0.0283	0.0259	-0.00229	-0.00405
		(0.0288)	(0.0262)	(0.0205)	(0.0263)	(0.0212)	(0.0217)	(0.0177)
married	Married or cohabiting (census)	-0.000306	-0.0170	-0.0155	-0.00590	0.0113	0.0246	0.0156
		(0.0354)	(0.0334)	(0.0277)	(0.0340)	(0.0293)	(0.0281)	(0.0228)
Constant	Constant	5.408	9.088**	8.057**	2.297	2.652	-4.801	-3.249
		(4.893)	(4.143)	(3.276)	(4.721)	(3.868)	(3.767)	(2.959)
Observations		2,129	1,821	2,782	1,918	2,934	1,894	2,638
R-squared		0.181	0.354	0.338	0.231	0.139	0.152	0.134
BASELINE SAMPLE		YES	{YES}	NO	YES	NO	YES	NO
Standard errors in parentheses
*** p<0.01, ** p<0.05, * p<0.10
