# Supplementary material for: Can Simple Psychological Interventions Increase Preventive Health Investment?
Source: J Eur Econ Assoc. 2021 Nov 30;20(3):1001–47. doi: 10.1093/jeea/jvab052 (PMC9194950; doi:10.1093/jeea/jvab052)
Supplement: jvab052_John_Orkin_Reproduction [file jvab052_john_orkin_reproduction.zip › Reproduction/Tables/chlor_sav_mechanisms_ed.tex]

\documentclass[]{article}
\setlength{\pdfpagewidth}{8.5in} \setlength{\pdfpageheight}{11in}
\begin{document}
\begin{tabular}{lcccc} \hline
 & (1) & (2) & (3) & (4) \\
 &  &  & Amount saved regularly (per week & Amount saved regularly (per week \\
VARIABLES & Chlorine present in water (TCR)(12w) & Chlorine present in water (TCR)(12w) & KES) & KES) \\ \hline
 &  &  &  &  \\
Visualization & 0.0491** & 0.0571*** & 12.42 & 45.08 \\
 & (0.0216) & (0.0211) & (37.85) & (30.02) \\
Planning & 0.0234 & 0.0351* & -51.50 & -16.11 \\
 & (0.0228) & (0.0212) & (39.85) & (22.11) \\
Active Control &  & 0.0227 &  & 48.20 \\
 &  & (0.0212) &  & (33.57) \\
Belief: Proportion of diarrhea incidences avoided through chlorination (z-score) &  & 0.00670 &  & -2.917 \\
 &  & (0.00750) &  & (21.28) \\
Chlorine knowledge score (z-score) &  & 0.0152** &  & 8.097 \\
 &  & (0.00720) &  & (10.61) \\
Risk Aversion Measure (z-score) &  & 0.00795 &  & -22.17 \\
 &  & (0.00769) &  & (13.79) \\
total\_chlorine & -0.00181 & 0.00365 & 16.80 & 5.103 \\
 & (0.0110) & (0.00927) & (27.30) & (20.80) \\
total\_saving & -0.00445 & 0.00117 & 55.86 & 23.74 \\
 & (0.0127) & (0.0106) & (35.86) & (29.34) \\
total\_remembered & 0.000847 & 0.000754 & -8.796 & -3.922 \\
 & (0.00299) & (0.00256) & (6.637) & (6.178) \\
High wealth index (census) & -0.00894 & 0.00727 & -14.28 & -23.37 \\
 & (0.0203) & (0.0167) & (35.61) & (31.67) \\
Completed secondary education (census) & 0.0339 & 0.0311* & 20.17 & 27.22 \\
 & (0.0219) & (0.0180) & (41.54) & (32.32) \\
Birth Year (census) & -0.00467** & -0.00419*** & -2.637 & -1.859 \\
 & (0.00190) & (0.00162) & (3.824) & (3.134) \\
Employed (census) & 0.0140 & 0.00756 & 86.34** & 86.11** \\
 & (0.0248) & (0.0208) & (34.19) & (34.92) \\
Married or cohabiting (census) & -0.00295 & -0.0142 & -49.00 & 2.180 \\
 & (0.0317) & (0.0276) & (74.34) & (61.79) \\
\_\_000001 &  & 0.0215 &  & 133.9 \\
 &  & (0.0349) &  & (99.54) \\
Belief: Proportion of diarrhea incidences avoided through chlorination (z-score) & 0.00544 &  & -11.58 &  \\
 & (0.00904) &  & (24.94) &  \\
Chlorine knowledge score (z-score) & 0.0203** &  & 0.196 &  \\
 & (0.00910) &  & (14.19) &  \\
Risk Aversion Measure (z-score) & 0.00966 &  & -20.38 &  \\
 & (0.00927) &  & (12.59) &  \\
\_\_000000 & 0.0450 &  & 138.0 &  \\
 & (0.0412) &  & (127.3) &  \\
Constant & 9.553** & 8.555*** & 5,374 & 3,805 \\
 & (3.791) & (3.223) & (7,602) & (6,226) \\
 &  &  &  &  \\
Observations & 1,998 & 2,798 & 2,095 & 2,938 \\
R-squared & 0.367 & 0.336 & 0.123 & 0.072 \\
 BASELINE SAMPLE & \{YES\} & \{NO\} & \{YES\} & \{NO\} \\ \hline
\multicolumn{5}{c}{ Robust standard errors in parentheses} \\
\multicolumn{5}{c}{ *** p$<$0.01, ** p$<$0.05, * p$<$0.10} \\
\end{tabular}
\end{document}
