# Supplementary material for: Can Simple Psychological Interventions Increase Preventive Health Investment?
Source: J Eur Econ Assoc. 2021 Nov 30;20(3):1001–47. doi: 10.1093/jeea/jvab052 (PMC9194950; doi:10.1093/jeea/jvab052)
Supplement: jvab052_John_Orkin_Reproduction [file jvab052_john_orkin_reproduction.zip › Reproduction/Tables/chlor_sav_mechanisms_ed.txt]

		(1)	(2)	(3)	(4)
				Amount saved regularly (per week	Amount saved regularly (per week
VARIABLES	LABELS	Chlorine present in water (TCR)(12w)	Chlorine present in water (TCR)(12w)	KES)	KES)
treatment1	Visualization	0.0491**	0.0571***	12.42	45.08
		(0.0216)	(0.0211)	(37.85)	(30.02)
treatment2	Planning	0.0234	0.0351*	-51.50	-16.11
		(0.0228)	(0.0212)	(39.85)	(22.11)
treatment3	Active Control		0.0227		48.20
			(0.0212)		(33.57)
beliefs_chlorine_z_pc_end	Belief: Proportion of diarrhea incidences avoided through chlorination (z-score)		0.00670		-2.917
			(0.00750)		(21.28)
knowledge_chlorine_z_pc_end	Chlorine knowledge score (z-score)		0.0152**		8.097
			(0.00720)		(10.61)
risk_response_z_pc_end	Risk Aversion Measure (z-score)		0.00795		-22.17
			(0.00769)		(13.79)
total_chlorine	total_chlorine	-0.00181	0.00365	16.80	5.103
		(0.0110)	(0.00927)	(27.30)	(20.80)
total_saving	total_saving	-0.00445	0.00117	55.86	23.74
		(0.0127)	(0.0106)	(35.86)	(29.34)
total_remembered	total_remembered	0.000847	0.000754	-8.796	-3.922
		(0.00299)	(0.00256)	(6.637)	(6.178)
assethigh_rec	High wealth index (census)	-0.00894	0.00727	-14.28	-23.37
		(0.0203)	(0.0167)	(35.61)	(31.67)
education_sec	Completed secondary education (census)	0.0339	0.0311*	20.17	27.22
		(0.0219)	(0.0180)	(41.54)	(32.32)
birthyear_rec	Birth Year (census)	-0.00467**	-0.00419***	-2.637	-1.859
		(0.00190)	(0.00162)	(3.824)	(3.134)
employed	Employed (census)	0.0140	0.00756	86.34**	86.11**
		(0.0248)	(0.0208)	(34.19)	(34.92)
married	Married or cohabiting (census)	-0.00295	-0.0142	-49.00	2.180
		(0.0317)	(0.0276)	(74.34)	(61.79)
__000001	__000001		0.0215		133.9
			(0.0349)		(99.54)
beliefs_chlorine_z_pla_end	Belief: Proportion of diarrhea incidences avoided through chlorination (z-score)	0.00544		-11.58
		(0.00904)		(24.94)
knowledge_chlorine_z_pla_end	Chlorine knowledge score (z-score)	0.0203**		0.196
		(0.00910)		(14.19)
risk_response_z_pla_end	Risk Aversion Measure (z-score)	0.00966		-20.38
		(0.00927)		(12.59)
__000000	__000000	0.0450		138.0
		(0.0412)		(127.3)
Constant	Constant	9.553**	8.555***	5,374	3,805
		(3.791)	(3.223)	(7,602)	(6,226)
Observations		1,998	2,798	2,095	2,938
R-squared		0.367	0.336	0.123	0.072
BASELINE SAMPLE		{YES}	{NO}	{YES}	{NO}
Robust standard errors in parentheses
*** p<0.01, ** p<0.05, * p<0.10
