# Supplementary material for: Can Simple Psychological Interventions Increase Preventive Health Investment?
Source: J Eur Econ Assoc. 2021 Nov 30;20(3):1001–47. doi: 10.1093/jeea/jvab052 (PMC9194950; doi:10.1093/jeea/jvab052)
Supplement: jvab052_John_Orkin_Reproduction [file jvab052_john_orkin_reproduction.zip › Reproduction/Tables/experimental_ps.tex]

{
\def\sym#1{\ifmmode^{#1}\else\(^{#1}\)\fi}
\begin{tabular}{l*{10}{SSSSc}}
\toprule
          &\multicolumn{5}{c}{\specialcell{Comparison with active control (AC+INF)}}&\multicolumn{5}{c}{\specialcell{Comparison with pure control (PC)}}\\\cmidrule(lr){2-6}\cmidrule(lr){7-11}
          &\multicolumn{1}{c}{(1)}&\multicolumn{1}{c}{(2)}&\multicolumn{1}{c}{(3)}&\multicolumn{1}{c}{(4)}&\multicolumn{1}{c}{(5)}&\multicolumn{1}{c}{(6)}&\multicolumn{1}{c}{(7)}&\multicolumn{1}{c}{(8)}&\multicolumn{1}{c}{(9)}&\multicolumn{1}{c}{(10)}\\
          &\multicolumn{1}{c}{\specialcell{Pure\\Control\\Mean (SD)}}&\multicolumn{1}{c}{\specialcell{V+INF\\Treatment\\Effect}}&\multicolumn{1}{c}{\specialcell{P+INF\\Treatment\\Effect}}&\multicolumn{1}{c}{\specialcell{INF\\Treatment\\Effect}}&\multicolumn{1}{c}{\emph{N}}&\multicolumn{1}{c}{col6}&\multicolumn{1}{c}{col7}&\multicolumn{1}{c}{col8}&\multicolumn{1}{c}{col9}&\multicolumn{1}{c}{col10}\\
\midrule
\emph{Balance on recruitment census variables}&         &         &         &         &         &         &         &         &         &         \\
\hspace{1em} Age&    26.57&    -0.02&     0.00&     0.93&     2337&    26.62&    -0.42&    -0.36&    -0.31&     3750\\
          &   (4.52)&   (0.22)&   (0.22)&         &         &   (4.69)&(0.22)$^{*}$&   (0.22)&   (0.22)&         \\
\hspace{1em} Married or cohabiting&     0.89&    -0.00&     0.00&     0.76&     2337&     0.90&    -0.02&    -0.01&    -0.02&     3750\\
          &   (0.31)&   (0.02)&   (0.02)&         &         &   (0.30)&   (0.02)&   (0.01)&   (0.02)&         \\
\hspace{1em} Education level&     5.85&     0.01&     0.08&     0.19&     2337&     5.93&    -0.08&     0.00&    -0.05&     3750\\
          &   (1.22)&   (0.06)&   (0.06)&         &         &   (1.08)&   (0.05)&   (0.05)&   (0.05)&         \\
\hspace{1em} High wealth index&     0.55&    -0.02&    -0.03&     0.67&     2337&     0.52&     0.00&    -0.01&     0.02&     3750\\
          &   (0.50)&   (0.02)&   (0.02)&         &         &   (0.50)&   (0.02)&   (0.02)&   (0.02)&         \\
\hspace{1em} Village of residence&    87.59&     0.46&     0.42&     0.99&     2337&    83.31&     0.80&    -0.24&    -0.07&     3750\\
          &  (54.51)&   (6.11)&   (6.05)&         &         &  (56.43)&   (4.18)&   (4.14)&   (3.97)&         \\
\midrule \emph{Delay variables}&         &         &         &         &         &         &         &         &         &         \\
\hspace{1em} Days between endline and baseline&    67.73&     0.62&     1.80&     0.23&     2116&    68.73&     1.82&     2.12&     1.23&     2984\\
          &  (20.63)&   (1.00)&(0.93)$^{*}$&         &         &  (24.07)&(1.06)$^{*}$&(1.01)$^{**}$&   (1.00)&         \\
\hspace{1em} Days between chlorine test and baseline&    78.11&     0.57&     2.52&     0.16&     1868&    81.12&     0.70&     1.71&     0.08&     2646\\
          &  (26.65)&   (1.37)&(1.31)$^{*}$&         &         &  (27.54)&   (1.26)&   (1.21)&   (1.19)&         \\
\hspace{1em} Chlorine test was conducted on the first day of village's tests&     0.68&     0.01&    -0.00&     0.76&     2012&     0.67&    -0.01&    -0.01&    -0.01&     2839\\
          &   (0.47)&   (0.02)&   (0.02)&         &         &   (0.47)&   (0.02)&   (0.02)&   (0.02)&         \\
\hspace{1em} Days between phone survey and baseline&   980.60&     3.32&     2.11&     0.54&     2072&   987.58&    -0.94&    -2.66&    -4.62&     2839\\
          &  (33.47)&   (2.04)&   (1.86)&         &         &  (36.99)&   (1.98)&   (1.86)&(1.87)$^{**}$&         \\
\midrule \emph{Survey participation}&         &         &         &         &         &         &         &         &         &         \\
\hspace{1em} Did not participate in endline&     0.08&     0.02&     0.03&     0.39&     2337&     0.24&    -0.06&    -0.04&    -0.06&     3750\\
          &   (0.27)&   (0.02)&(0.02)$^{*}$&         &         &   (0.43)&(0.02)$^{***}$&(0.02)$^{*}$&(0.02)$^{***}$&         \\
\hspace{1em} Did not participate in endline, conditional on attending baseline&     0.08&     0.02&     0.03&     0.39&     2337&     0.00&     0.07&     0.08&     0.06&     3750\\
          &   (0.27)&   (0.02)&(0.02)$^{*}$&         &         &   (0.05)&(0.01)$^{***}$&(0.01)$^{***}$&(0.01)$^{***}$&         \\
\hspace{1em} Did not participate in chlorine test&     0.12&     0.01&     0.03&     0.33&     2337&     0.26&    -0.04&    -0.02&    -0.04&     3750\\
          &   (0.33)&   (0.02)&   (0.02)&         &         &   (0.44)&(0.02)$^{*}$&   (0.02)&(0.02)$^{**}$&         \\
\hspace{1em} Did not participate in chlorine test, conditional on attending baseline&     0.12&     0.01&     0.03&     0.33&     2337&     0.00&     0.10&     0.12&     0.09&     3750\\
          &   (0.33)&   (0.02)&   (0.02)&         &         &   (0.05)&(0.01)$^{***}$&(0.01)$^{***}$&(0.01)$^{***}$&         \\
\hspace{1em} Did not participate in phone survey&     0.10&     0.01&     0.02&     0.66&     2337&     0.16&    -0.02&    -0.02&    -0.01&     3750\\
          &   (0.30)&   (0.01)&   (0.01)&         &         &   (0.37)&   (0.02)&   (0.02)&   (0.02)&         \\
\midrule \emph{Compliance}&         &         &         &         &         &         &         &         &         &         \\
\hspace{1em} Completed baseline & both interventions&     0.74&     0.01&    -0.02&     0.35&     2975&        -&        -&        -&        -&        -\\
          &   (0.44)&   (0.02)&   (0.02)&         &         &        -&        -&        -&        -&        -\\
\hspace{1em} Completed baseline & first intervention&     0.78&     0.01&     0.01&     0.85&     2975&        -&        -&        -&        -&        -\\
          &   (0.41)&   (0.02)&   (0.02)&         &         &        -&        -&        -&        -&        -\\
\hspace{1em} Completed no intervention&     0.22&    -0.01&    -0.01&     0.85&     2975&        -&        -&        -&        -&        -\\
          &   (0.41)&   (0.02)&   (0.02)&         &         &        -&        -&        -&        -&        -\\
\bottomrule
\end{tabular}
}
