# Supplementary material for: Can Simple Psychological Interventions Increase Preventive Health Investment?
Source: J Eur Econ Assoc. 2021 Nov 30;20(3):1001–47. doi: 10.1093/jeea/jvab052 (PMC9194950; doi:10.1093/jeea/jvab052)
Supplement: jvab052_John_Orkin_Reproduction [file jvab052_john_orkin_reproduction.zip › Reproduction/Tables/mechanisms_end.tex]

{
\def\sym#1{\ifmmode^{#1}\else\(^{#1}\)\fi}
\begin{tabular}{l*{10}{SSSSc}}
\toprule
          &\multicolumn{5}{c}{\specialcell{Comparison with active control (AC+INF)}}&\multicolumn{5}{c}{\specialcell{Comparison with pure control (PC)}}\\\cmidrule(lr){2-6}\cmidrule(lr){7-11}
          &\multicolumn{1}{c}{(1)}&\multicolumn{1}{c}{(2)}&\multicolumn{1}{c}{(3)}&\multicolumn{1}{c}{(4)}&\multicolumn{1}{c}{(5)}&\multicolumn{1}{c}{(6)}&\multicolumn{1}{c}{(7)}&\multicolumn{1}{c}{(8)}&\multicolumn{1}{c}{(9)}&\multicolumn{1}{c}{(10)}\\
          &\multicolumn{1}{c}{x}&\multicolumn{1}{c}{x}&\multicolumn{1}{c}{x}&\multicolumn{1}{c}{x}&\multicolumn{1}{c}{x}&\multicolumn{1}{c}{x}&\multicolumn{1}{c}{x}&\multicolumn{1}{c}{x}&\multicolumn{1}{c}{x}&\multicolumn{1}{c}{x}\\
\midrule
\emph{Other possible mechanisms}&         &         &         &         &         &         &         &         &         &         \\
\hspace{1em} Belief: Proportion of diarrhea incidences avoided through chlorination (z-score)&     0.00&     0.08&     0.05&     0.56&     2103&         &         &         &         &         \\
          &   (1.00)&   (0.05)&   (0.05)&         &         &         &         &         &         &         \\
\hspace{1em} Chlorine knowledge score (z-score)&     0.00&     0.07&     0.00&     0.22&     2103&         &         &         &         &         \\
          &   (1.00)&   (0.05)&   (0.05)&         &         &         &         &         &         &         \\
\hspace{1em} ANC/PNC knowledge score (z-score)&     0.00&     0.04&    -0.05&0.09$^{*}$&     2103&         &         &         &         &         \\
          &   (1.00)&   (0.05)&   (0.05)&         &         &         &         &         &         &         \\
\hspace{1em} Risk Aversion Measure (z-score)&     0.00&    -0.04&    -0.08&     0.52&     1926&         &         &         &         &         \\
          &   (1.00)&   (0.06)&   (0.06)&         &         &         &         &         &         &         \\
\bottomrule
\end{tabular}
}
