# Supplementary material for: Can Simple Psychological Interventions Increase Preventive Health Investment?
Source: J Eur Econ Assoc. 2021 Nov 30;20(3):1001–47. doi: 10.1093/jeea/jvab052 (PMC9194950; doi:10.1093/jeea/jvab052)
Supplement: jvab052_John_Orkin_Reproduction [file jvab052_john_orkin_reproduction.zip › Reproduction/Tables/phoneaccess.tex]

{
\def\sym#1{\ifmmode^{#1}\else\(^{#1}\)\fi}
\begin{tabular}{l*{10}{SSSSc}}
\toprule
          &\multicolumn{5}{c}{\specialcell{Comparison with active control (AC+INF)}}&\multicolumn{5}{c}{\specialcell{Comparison with pure control (PC)}}\\\cmidrule(lr){2-6}\cmidrule(lr){7-11}
          &\multicolumn{1}{c}{(1)}&\multicolumn{1}{c}{(2)}&\multicolumn{1}{c}{(3)}&\multicolumn{1}{c}{(4)}&\multicolumn{1}{c}{(5)}&\multicolumn{1}{c}{(6)}&\multicolumn{1}{c}{(7)}&\multicolumn{1}{c}{(8)}&\multicolumn{1}{c}{(9)}&\multicolumn{1}{c}{(10)}\\
          &\multicolumn{1}{c}{\specialcell{Active\\Control\\Group\\Mean (SD)}}&\multicolumn{1}{c}{\specialcell{Visualization\\Treatment\\Effect}}&\multicolumn{1}{c}{\specialcell{Planning\\Treatment\\Effect}}&\multicolumn{1}{c}{\specialcell{Column 2 vs.\\Column 3\\\emph{p}-value}}&\multicolumn{1}{c}{\specialcell{\emph{N}}}&\multicolumn{1}{c}{\specialcell{Pure\\Control\\Mean (SD)}}&\multicolumn{1}{c}{\specialcell{V+INF\\Treatment\\Effect}}&\multicolumn{1}{c}{\specialcell{P+INF\\Treatment\\Effect}}&\multicolumn{1}{c}{\specialcell{AC+INF\\Treatment\\Effect}}&\multicolumn{1}{c}{\specialcell{\emph{N}}}\\
\midrule
\emph{SMS Task Checks}&         &         &         &         &         &         &         &         &         &         \\
\hspace{1em} Participant uses a phone she owns&     0.71&     0.00&    -0.03&     0.24&     2108&     0.70&    -0.00&    -0.03&    -0.00&     2972\\
          &   (0.45)&   (0.02)&   (0.03)&         &         &   (0.46)&   (0.02)&   (0.03)&   (0.03)&         \\
          &         &         &         &         &         &         &         &         &         &         \\
\hspace{1em} Participant uses a phone belonging to her household&     0.96&     0.01&    -0.00&     0.30&     2108&     0.96&     0.01&     0.00&     0.01&     2972\\
          &   (0.19)&   (0.01)&   (0.01)&         &         &   (0.21)&   (0.01)&   (0.01)&   (0.01)&         \\
          &         &         &         &         &         &         &         &         &         &         \\
\hspace{1em} Proportion for whom accessing a phone for 30mins is very difficult or impossible&     0.12&     0.02&    -0.00&     0.18&     2107&     0.13&     0.02&    -0.01&    -0.01&     2970\\
          &   (0.33)&   (0.02)&   (0.02)&         &         &   (0.33)&   (0.02)&   (0.02)&   (0.02)&         \\
          &         &         &         &         &         &         &         &         &         &         \\
\hspace{1em} Proportion for whom accessing a phone for 1hr is very difficult or impossible&     0.17&     0.04&     0.02&     0.55&     2107&     0.19&     0.01&     0.00&    -0.03&     2970\\
          &   (0.37)&(0.02)$^{*}$&   (0.02)&         &         &   (0.39)&   (0.02)&   (0.02)&   (0.02)&         \\
          &         &         &         &         &         &         &         &         &         &         \\
\hspace{1em} Proportion for whom accessing a phone for 4hrs is very difficult or impossible&     0.32&     0.02&     0.00&     0.60&     2105&     0.35&    -0.02&    -0.03&    -0.04&     2967\\
          &   (0.46)&   (0.03)&   (0.03)&         &         &   (0.48)&   (0.03)&   (0.03)&   (0.03)&         \\
          &         &         &         &         &         &         &         &         &         &         \\
\hspace{1em} SMS Comprehension questions correct first time&     0.81&    -0.04&    -0.01&     0.23&     2103&     0.72&     0.04&     0.07&     0.07&     2955\\
          &   (0.39)&   (0.03)&   (0.03)&         &         &   (0.45)&   (0.03)&(0.02)$^{***}$&(0.03)$^{***}$&         \\
          &         &         &         &         &         &         &         &         &         &         \\
\hspace{1em} Number of attempts at SMS comprehension questions&     0.78&     0.23&     0.12&     0.39&     2103&     1.22&    -0.18&    -0.27&    -0.36&     2955\\
          &   (1.89)&(0.12)$^{*}$&   (0.12)&         &         &   (2.36)&   (0.13)&(0.13)$^{**}$&(0.13)$^{***}$&         \\
          &         &         &         &         &         &         &         &         &         &         \\
\bottomrule
\end{tabular}
}
