# Supplementary material for: Can Simple Psychological Interventions Increase Preventive Health Investment?
Source: J Eur Econ Assoc. 2021 Nov 30;20(3):1001–47. doi: 10.1093/jeea/jvab052 (PMC9194950; doi:10.1093/jeea/jvab052)
Supplement: jvab052_John_Orkin_Reproduction [file jvab052_john_orkin_reproduction.zip › Reproduction/Tables/psychoutcomes_end.tex]

{
\def\sym#1{\ifmmode^{#1}\else\(^{#1}\)\fi}
\begin{tabular}{l*{5}{SSSSc}}
\toprule
          &\multicolumn{5}{c}{\specialcell{Comparison with active control (AC+INF)}}\\\cmidrule(lr){2-6}
          &\multicolumn{1}{c}{(1)}&\multicolumn{1}{c}{(2)}&\multicolumn{1}{c}{(3)}&\multicolumn{1}{c}{(4)}&\multicolumn{1}{c}{(5)}\\
          &\multicolumn{1}{c}{x}&\multicolumn{1}{c}{x}&\multicolumn{1}{c}{x}&\multicolumn{1}{c}{x}&\multicolumn{1}{c}{x}\\
\midrule
\emph{Planning}&         &         &         &         &         \\
\hspace{1em} Behavioral Activation Score (BADS) (z-score)&     0.00&    -0.03&     0.05&     0.21&     2103\\
          &   (1.00)&   (0.05)&   (0.05)&         &         \\
          &         &   [0.83]&   [0.91]&         &         \\
\emph{}   &         &         &         &         &         \\
\hspace{1em} Tower of London: Total Moves (z-score)&     0.00&     0.02&    -0.04&     0.25&     2103\\
          &   (1.00)&   (0.05)&   (0.05)&         &         \\
          &         &   [0.49]&   [0.39]&         &         \\
\midrule \textsc{Time preferences}&         &         &         &         &         \\
\hspace{1em} $\beta^{Effort}$&    0.982&    0.007&    0.005&     0.33&     2068\\
          &  (0.005)&  (0.006)&  (0.007)&         &         \\
          &         &   [0.83]&   [0.91]&         &         \\
\emph{}   &         &         &         &         &         \\
\hspace{1em} $\beta^{MPL}$&     1.05&    -0.01&     0.02&     0.27&     2103\\
          &   (0.46)&   (0.02)&   (0.03)&         &         \\
          &         &   [0.49]&   [0.39]&         &         \\
\hspace{1em} $\delta^{MPL}$&     0.98&    -0.00&    -0.00&     0.83&     2103\\
          &   (0.02)&   (0.00)&   (0.00)&         &         \\
          &         &   [0.34]&   [0.20]&         &         \\
\hspace{1em} $\delta^{Effort}$&    0.999&   -0.001&   -0.002&     0.16&     2068\\
          &  (0.001)&  (0.001)&(0.001)$^{**}$&         &         \\
          &         &   [0.26]&[0.08]$^{*}$&         &         \\
\midrule \textsc{}&         &         &         &         &         \\
\hspace{1em} General Self-Efficacy Score (GSE) (z-score)&     0.00&     0.15&     0.11&     0.45&     2103\\
          &   (1.00)&(0.05)$^{***}$&(0.05)$^{**}$&         &         \\
          &         &[0.01]$^{**}$&[0.08]$^{*}$&         &         \\
\bottomrule
\end{tabular}
}
