# Supplementary material for: Can Simple Psychological Interventions Increase Preventive Health Investment?
Source: J Eur Econ Assoc. 2021 Nov 30;20(3):1001–47. doi: 10.1093/jeea/jvab052 (PMC9194950; doi:10.1093/jeea/jvab052)
Supplement: jvab052_John_Orkin_Reproduction [file jvab052_john_orkin_reproduction.zip › Reproduction/Tables/psychoutcomes_end_pc.tex]

{
\def\sym#1{\ifmmode^{#1}\else\(^{#1}\)\fi}
\begin{tabular}{l*{10}{SSSSc}}
\toprule
          &\multicolumn{5}{c}{\specialcell{Comparison with active control (AC+INF)}}&\multicolumn{5}{c}{\specialcell{Comparison with pure control (PC)}}\\\cmidrule(lr){2-6}\cmidrule(lr){7-11}
          &\multicolumn{1}{c}{(1)}&\multicolumn{1}{c}{(2)}&\multicolumn{1}{c}{(3)}&\multicolumn{1}{c}{(4)}&\multicolumn{1}{c}{(5)}&\multicolumn{1}{c}{(6)}&\multicolumn{1}{c}{(7)}&\multicolumn{1}{c}{(8)}&\multicolumn{1}{c}{(9)}&\multicolumn{1}{c}{(10)}\\
          &\multicolumn{1}{c}{x}&\multicolumn{1}{c}{x}&\multicolumn{1}{c}{x}&\multicolumn{1}{c}{x}&\multicolumn{1}{c}{x}&\multicolumn{1}{c}{x}&\multicolumn{1}{c}{x}&\multicolumn{1}{c}{x}&\multicolumn{1}{c}{x}&\multicolumn{1}{c}{x}\\
\midrule
\emph{Planning}&         &         &         &         &         &         &         &         &         &         \\
\hspace{1em} Behavioral Activation Score (BADS) (z-score)&         &         &         &         &         &     0.00&     0.03&     0.12&     0.05&     2955\\
          &         &         &         &         &         &   (1.00)&   (0.06)&(0.06)$^{**}$&   (0.06)&         \\
          &         &         &         &         &         &         &   [1.00]&[0.08]$^{*}$&   [1.00]&         \\
\emph{}   &         &         &         &         &         &         &         &         &         &         \\
\hspace{1em} Tower of London: Total Moves (z-score)&         &         &         &         &         &     0.00&    -0.36&    -0.40&    -0.34&     2955\\
          &         &         &         &         &         &   (1.00)&(0.05)$^{***}$&(0.05)$^{***}$&(0.05)$^{***}$&         \\
          &         &         &         &         &         &         &[0.00]$^{***}$&[0.00]$^{***}$&[0.00]$^{***}$&         \\
\midrule \textsc{Time preferences}&         &         &         &         &         &         &         &         &         &         \\
\hspace{1em} $\beta^{Effort}$&         &         &         &         &         &    0.953&    0.007&    0.012&    0.009&     2906\\
          &         &         &         &         &         &  (0.020)&  (0.018)&  (0.018)&  (0.018)&         \\
          &         &         &         &         &         &         &   [1.00]&   [0.32]&   [1.00]&         \\
\emph{}   &         &         &         &         &         &         &         &         &         &         \\
\hspace{1em} $\beta^{MPL}$&         &         &         &         &         &     1.02&    -0.01&     0.01&     0.00&     2955\\
          &         &         &         &         &         &   (0.43)&   (0.03)&   (0.03)&   (0.02)&         \\
          &         &         &         &         &         &         &   [0.46]&   [0.29]&   [0.50]&         \\
\hspace{1em} $\delta^{MPL}$&         &         &         &         &         &     0.98&     0.00&     0.00&     0.00&     2955\\
          &         &         &         &         &         &   (0.02)&(0.00)$^{*}$&(0.00)$^{*}$&(0.00)$^{**}$&         \\
          &         &         &         &         &         &         &[0.09]$^{*}$&   [0.11]&[0.05]$^{**}$&         \\
\hspace{1em} $\delta^{Effort}$&         &         &         &         &         &    0.995&   -0.001&   -0.002&    0.003&     2906\\
          &         &         &         &         &         &  (0.002)&  (0.002)&  (0.002)&  (0.002)&         \\
          &         &         &         &         &         &         &   [0.46]&   [0.22]&   [0.23]&         \\
\midrule \textsc{}&         &         &         &         &         &         &         &         &         &         \\
\hspace{1em} General Self-Efficacy Score (GSE) (z-score)&         &         &         &         &         &     0.00&     0.17&     0.17&     0.02&     2955\\
          &         &         &         &         &         &   (1.00)&(0.07)$^{***}$&(0.06)$^{***}$&   (0.06)&         \\
          &         &         &         &         &         &         &[0.02]$^{**}$&[0.01]$^{***}$&   [0.50]&         \\
\bottomrule
\end{tabular}
}
