# Supplementary material for: Can Simple Psychological Interventions Increase Preventive Health Investment?
Source: J Eur Econ Assoc. 2021 Nov 30;20(3):1001–47. doi: 10.1093/jeea/jvab052 (PMC9194950; doi:10.1093/jeea/jvab052)
Supplement: jvab052_John_Orkin_Reproduction [file jvab052_john_orkin_reproduction.zip › Reproduction/Tables/psychoutcomes_ps.tex]

{
\def\sym#1{\ifmmode^{#1}\else\(^{#1}\)\fi}
\begin{tabular}{l*{5}{SSSSc}}
\toprule
          &\multicolumn{5}{c}{\specialcell{Comparison with active control (AC+INF)}}\\\cmidrule(lr){2-6}
          &\multicolumn{1}{c}{(1)}&\multicolumn{1}{c}{(2)}&\multicolumn{1}{c}{(3)}&\multicolumn{1}{c}{(4)}&\multicolumn{1}{c}{(5)}\\
          &\multicolumn{1}{c}{x}&\multicolumn{1}{c}{x}&\multicolumn{1}{c}{x}&\multicolumn{1}{c}{x}&\multicolumn{1}{c}{x}\\
\midrule
\emph{Primary Outcomes}&         &         &         &         &         \\
\emph{Pre-specified primary}&         &         &         &         &         \\
\hspace{1em} General Self-Efficacy Score (GSE) (z-score)&    -0.00&     0.07&    -0.07&0.01$^{***}$&     2073\\
          &   (1.00)&   (0.05)&   (0.05)&         &         \\
          &         &[0.09]$^{*}$&   [0.72]&         &         \\
\hspace{1em} Utility Forecasting: Vividness (z-score)&     0.00&     0.12&    -0.04&0.00$^{***}$&     2073\\
          &   (1.00)&(0.05)$^{**}$&   (0.06)&         &         \\
          &         &[0.04]$^{**}$&   [0.72]&         &         \\
\emph{Secondary Outcomes}&         &         &         &         &         \\
\emph{Pre-specified secondary}&         &         &         &         &         \\
\hspace{1em} Utility Forecasting: Experience (z-score)&    -0.00&     0.10&     0.12&     0.68&     2073\\
          &   (1.00)&(0.05)$^{*}$&(0.05)$^{**}$&         &         \\
          &         &   [0.17]&[0.09]$^{*}$&         &         \\
\hspace{1em} Time Preferences, qualitative (z-score)&    -0.00&     0.09&    -0.06&0.01$^{***}$&     2073\\
          &   (1.00)&(0.05)$^{*}$&   (0.06)&         &         \\
          &         &   [0.17]&   [0.47]&         &         \\
\hspace{1em} One-year discount factor (GPS staircase)&     0.52&    -0.00&    -0.01&     0.21&     2073\\
          &   (0.13)&   (0.01)&   (0.01)&         &         \\
          &         &   [0.94]&   [0.47]&         &         \\
\emph{}   &         &         &         &         &         \\
\hspace{1em} Time Preferences, qualitative (z-score)&    -0.00&     0.09&    -0.06&0.01$^{***}$&     2073\\
          &   (1.00)&(0.05)$^{*}$&   (0.06)&         &         \\
          &         &   [0.17]&   [0.47]&         &         \\
\hspace{1em} One-year discount factor (GPS staircase)&     0.52&    -0.00&    -0.01&     0.21&     2073\\
          &   (0.13)&   (0.01)&   (0.01)&         &         \\
          &         &         &         &         &         \\
\hspace{1em} Always selects early reward (GPS staircase)&     0.66&    -0.01&    -0.02&     0.67&     2073\\
          &   (0.47)&   (0.03)&   (0.03)&         &         \\
          &         &         &         &         &         \\
\bottomrule
\end{tabular}
}
