# Supplementary material for: Can Simple Psychological Interventions Increase Preventive Health Investment?
Source: J Eur Econ Assoc. 2021 Nov 30;20(3):1001–47. doi: 10.1093/jeea/jvab052 (PMC9194950; doi:10.1093/jeea/jvab052)
Supplement: jvab052_John_Orkin_Reproduction [file jvab052_john_orkin_reproduction.zip › Reproduction/Tables/psychoutcomes_ps_pc.tex]

{
\def\sym#1{\ifmmode^{#1}\else\(^{#1}\)\fi}
\begin{tabular}{l*{10}{SSSSc}}
\toprule
          &\multicolumn{5}{c}{\specialcell{Comparison with active control (AC+INF)}}&\multicolumn{5}{c}{\specialcell{Comparison with pure control (PC)}}\\\cmidrule(lr){2-6}\cmidrule(lr){7-11}
          &\multicolumn{1}{c}{(1)}&\multicolumn{1}{c}{(2)}&\multicolumn{1}{c}{(3)}&\multicolumn{1}{c}{(4)}&\multicolumn{1}{c}{(5)}&\multicolumn{1}{c}{(6)}&\multicolumn{1}{c}{(7)}&\multicolumn{1}{c}{(8)}&\multicolumn{1}{c}{(9)}&\multicolumn{1}{c}{(10)}\\
          &\multicolumn{1}{c}{x}&\multicolumn{1}{c}{x}&\multicolumn{1}{c}{x}&\multicolumn{1}{c}{x}&\multicolumn{1}{c}{x}&\multicolumn{1}{c}{x}&\multicolumn{1}{c}{x}&\multicolumn{1}{c}{x}&\multicolumn{1}{c}{x}&\multicolumn{1}{c}{x}\\
\midrule
\emph{Primary Outcomes}&         &         &         &         &         &         &         &         &         &         \\
\emph{Pre-specified primary}&         &         &         &         &         &         &         &         &         &         \\
\hspace{1em} General Self-Efficacy Score (GSE) (z-score)&         &         &         &         &         &     0.00&    -0.01&    -0.13&    -0.05&     3191\\
          &         &         &         &         &         &   (1.00)&   (0.05)&(0.05)$^{***}$&   (0.05)&         \\
          &         &         &         &         &         &         &   [0.74]&[0.02]$^{**}$&   [1.00]&         \\
\hspace{1em} Utility Forecasting: Vividness (z-score)&         &         &         &         &         &    -0.00&     0.06&    -0.07&    -0.02&     3191\\
          &         &         &         &         &         &   (1.00)&   (0.05)&   (0.05)&   (0.05)&         \\
          &         &         &         &         &         &         &   [0.74]&   [0.12]&   [1.00]&         \\
\emph{Secondary Outcomes}&         &         &         &         &         &         &         &         &         &         \\
\emph{Pre-specified secondary}&         &         &         &         &         &         &         &         &         &         \\
\hspace{1em} Utility Forecasting: Experience (z-score)&         &         &         &         &         &     0.00&     0.01&     0.04&    -0.08&     3191\\
          &         &         &         &         &         &   (1.00)&   (0.05)&   (0.05)&   (0.05)&         \\
          &         &         &         &         &         &         &   [1.00]&   [1.00]&   [0.35]&         \\
\hspace{1em} Time Preferences, qualitative (z-score)&         &         &         &         &         &     0.00&     0.12&    -0.01&     0.09&     3191\\
          &         &         &         &         &         &   (1.00)&(0.05)$^{**}$&   (0.05)&(0.05)$^{*}$&         \\
          &         &         &         &         &         &         &[0.06]$^{*}$&   [1.00]&   [0.35]&         \\
\hspace{1em} One-year discount factor (GPS staircase)&         &         &         &         &         &     0.52&     0.00&    -0.01&     0.00&     3191\\
          &         &         &         &         &         &   (0.12)&   (0.01)&   (0.01)&   (0.01)&         \\
          &         &         &         &         &         &         &   [1.00]&   [1.00]&   [0.36]&         \\
\emph{}   &         &         &         &         &         &         &         &         &         &         \\
\hspace{1em} Time Preferences, qualitative (z-score)&         &         &         &         &         &     0.00&     0.12&    -0.01&     0.09&     3191\\
          &         &         &         &         &         &   (1.00)&(0.05)$^{**}$&   (0.05)&(0.05)$^{*}$&         \\
          &         &         &         &         &         &         &[0.06]$^{*}$&   [1.00]&   [0.35]&         \\
\hspace{1em} One-year discount factor (GPS staircase)&         &         &         &         &         &     0.52&     0.00&    -0.01&     0.00&     3191\\
          &         &         &         &         &         &   (0.12)&   (0.01)&   (0.01)&   (0.01)&         \\
          &         &         &         &         &         &         &         &         &         &         \\
\hspace{1em} Always selects early reward (GPS staircase)&         &         &         &         &         &     0.68&     0.00&    -0.02&    -0.01&     3191\\
          &         &         &         &         &         &   (0.47)&   (0.02)&   (0.02)&   (0.02)&         \\
          &         &         &         &         &         &         &         &         &         &         \\
\bottomrule
\end{tabular}
}
