# Supplementary material for: Can Simple Psychological Interventions Increase Preventive Health Investment?
Source: J Eur Econ Assoc. 2021 Nov 30;20(3):1001–47. doi: 10.1093/jeea/jvab052 (PMC9194950; doi:10.1093/jeea/jvab052)
Supplement: jvab052_John_Orkin_Reproduction [file jvab052_john_orkin_reproduction.zip › Reproduction/Tables/robustness_chlorine.tex]

{
\def\sym#1{\ifmmode^{#1}\else\(^{#1}\)\fi}
\begin{tabular}{l*{6}{S}}
\toprule
                    &\multicolumn{3}{c}{\specialcell{Comparison with active control (AC+INF)}}&\multicolumn{3}{c}{\specialcell{Comparison with pure control (PC)}}\\\cmidrule(lr){2-4}\cmidrule(lr){5-7}
                    &\multicolumn{1}{c}{(1)}&\multicolumn{1}{c}{(2)}&\multicolumn{1}{c}{(3)}&\multicolumn{1}{c}{(4)}&\multicolumn{1}{c}{(5)}&\multicolumn{1}{c}{(6)}\\
                    &\multicolumn{1}{c}{Objective measure: water has been treated with chlorine (TCR)}&\multicolumn{1}{c}{Objective measure: water has been treated with chlorine (TCR)}&\multicolumn{1}{c}{Objective measure: water has been treated with chlorine (TCR)}&\multicolumn{1}{c}{Objective measure: water has been treated with chlorine (TCR)}&\multicolumn{1}{c}{Objective measure: water has been treated with chlorine (TCR)}&\multicolumn{1}{c}{Objective measure: water has been treated with chlorine (TCR)}\\
\midrule
Visualization       &        0.05         &        0.05         &        0.01         &        0.06         &        0.06         &        0.02         \\
                    &      (0.02)\sym{**} &      (0.02)\sym{**} &      (0.04)         &      (0.02)\sym{***}&      (0.02)\sym{***}&      (0.04)         \\
\addlinespace
Planning            &        0.02         &        0.01         &        0.02         &        0.04         &        0.03         &        0.01         \\
                    &      (0.02)         &      (0.02)         &      (0.05)         &      (0.02)\sym{*}  &      (0.02)         &      (0.04)         \\
\addlinespace
Active Control      &                     &                     &                     &        0.03         &        0.01         &        0.04         \\
                    &                     &                     &                     &      (0.02)         &      (0.02)         &      (0.04)         \\
\addlinespace
Number of days chlorine test was done, after the first was conducted in village&                     &       -0.00         &                     &                     &       -0.00         &                     \\
                    &                     &      (0.00)         &                     &                     &      (0.00)         &                     \\
\addlinespace
Chlorine test was conducted on the first day of village's tests&                     &                     &        0.00         &                     &                     &        0.00         \\
                    &                     &                     &      (0.04)         &                     &                     &      (0.04)         \\
\addlinespace
V x with first day of testing&                     &                     &        0.06         &                     &                     &        0.07         \\
                    &                     &                     &      (0.05)         &                     &                     &      (0.05)         \\
\addlinespace
P x first day of testing&                     &                     &        0.00         &                     &                     &        0.03         \\
                    &                     &                     &      (0.05)         &                     &                     &      (0.05)         \\
\addlinespace
AC x with first day of testing&                     &                     &                     &                     &                     &       -0.02         \\
                    &                     &                     &                     &                     &                     &      (0.05)         \\
\addlinespace
V x with days after first test&                     &       -0.00         &                     &                     &        0.00         &                     \\
                    &                     &      (0.00)         &                     &                     &      (0.00)         &                     \\
\addlinespace
P x with days after first test&                     &        0.00         &                     &                     &        0.00         &                     \\
                    &                     &      (0.01)         &                     &                     &      (0.01)         &                     \\
\addlinespace
AC x with days after first test&                     &                     &                     &                     &        0.01         &                     \\
                    &                     &                     &                     &                     &      (0.01)         &                     \\
\midrule
Observations        &        2012         &        2012         &        2012         &        2839         &        2839         &        2839         \\
\bottomrule
\end{tabular}
}
