# Supplementary material for: Can Simple Psychological Interventions Increase Preventive Health Investment?
Source: J Eur Econ Assoc. 2021 Nov 30;20(3):1001–47. doi: 10.1093/jeea/jvab052 (PMC9194950; doi:10.1093/jeea/jvab052)
Supplement: jvab052_John_Orkin_Reproduction [file jvab052_john_orkin_reproduction.zip › Reproduction/Tables/saliencetable2.tex]

{
\def\sym#1{\ifmmode^{#1}\else\(^{#1}\)\fi}
\begin{tabular}{l*{3}{c}}
\toprule
                    &\multicolumn{1}{c}{(1)}&\multicolumn{1}{c}{(2)}&\multicolumn{1}{c}{(3)}\\
                    &\multicolumn{1}{c}{\specialcell{Chlorine word\\remembered}}&\multicolumn{1}{c}{\specialcell{Saving word\\remembered}}&\multicolumn{1}{c}{\specialcell{Total words\\remembered}}\\
\midrule
Visualization       &        0.08         &        0.01         &        0.19         \\
                    &      (0.03)\sym{**} &      (0.02)         &      (0.08)\sym{*}  \\
\addlinespace
Planning            &        0.03         &       -0.03         &        0.09         \\
                    &      (0.03)         &      (0.02)         &      (0.08)         \\
\addlinespace
Active Control      &        0.00         &       -0.03         &       -0.06         \\
                    &      (0.02)         &      (0.02)         &      (0.08)         \\
\midrule
Observations        &        3191         &        3191         &        3191         \\
PC\_mean             &        0.43         &        0.48         &        4.50         \\
PC\_sd               &        0.50         &        0.50         &        1.60         \\
\bottomrule
\end{tabular}
}
