# Supplementary material for: Can Simple Psychological Interventions Increase Preventive Health Investment?
Source: J Eur Econ Assoc. 2021 Nov 30;20(3):1001–47. doi: 10.1093/jeea/jvab052 (PMC9194950; doi:10.1093/jeea/jvab052)
Supplement: jvab052_John_Orkin_Reproduction [file jvab052_john_orkin_reproduction.zip › Reproduction/Tables/saliencetable2_el.tex]

{
\def\sym#1{\ifmmode^{#1}\else\(^{#1}\)\fi}
\begin{tabular}{l*{6}{c}}
\toprule
                    &\multicolumn{1}{c}{(1)}&\multicolumn{1}{c}{(2)}&\multicolumn{1}{c}{(3)}&\multicolumn{1}{c}{(4)}&\multicolumn{1}{c}{(5)}&\multicolumn{1}{c}{(6)}\\
                    &\multicolumn{1}{c}{\specialcell{Chlorine word\\remembered}}&\multicolumn{1}{c}{\specialcell{Saving word\\remembered}}&\multicolumn{1}{c}{\specialcell{Total words\\remembered}}&\multicolumn{1}{c}{est4}&\multicolumn{1}{c}{est5}&\multicolumn{1}{c}{est6}\\
\midrule
Imagining the Future&        0.08         &        0.01         &        0.19         &        0.08         &        0.00         &       -0.12         \\
                    &      (0.03)\sym{**} &      (0.02)         &      (0.08)\sym{*}  &      (0.01)\sym{***}&      (0.01)         &      (0.08)         \\
\addlinespace
Get Going, Keep Doing&        0.03         &       -0.03         &        0.09         &        0.05         &        0.02         &       -0.01         \\
                    &      (0.03)         &      (0.02)         &      (0.08)         &      (0.01)\sym{***}&      (0.01)         &      (0.08)         \\
\addlinespace
Placebo             &        0.00         &       -0.03         &       -0.06         &        0.02         &        0.01         &       -0.04         \\
                    &      (0.02)         &      (0.02)         &      (0.08)         &      (0.01)         &      (0.01)         &      (0.07)         \\
\addlinespace
total\_remembered\_ps &        0.10         &        0.11         &                     &                     &                     &                     \\
                    &      (0.01)\sym{***}&      (0.00)\sym{***}&                     &                     &                     &                     \\
\midrule
Observations        &        3191         &        3191         &        3191         &        8934         &        8934         &        8934         \\
PC\_mean             &        0.43         &        0.48         &        4.50         &        0.38         &        0.44         &        4.23         \\
PC\_sd               &        0.50         &        0.50         &        1.60         &        0.48         &        0.50         &        1.66         \\
\bottomrule
\end{tabular}
}
