# Supplementary material for: Can Simple Psychological Interventions Increase Preventive Health Investment?
Source: J Eur Econ Assoc. 2021 Nov 30;20(3):1001–47. doi: 10.1093/jeea/jvab052 (PMC9194950; doi:10.1093/jeea/jvab052)
Supplement: jvab052_John_Orkin_Reproduction [file jvab052_john_orkin_reproduction.zip › Reproduction/Tables/saving_mechanisms_ed.tex]

\documentclass[]{article}
\setlength{\pdfpagewidth}{8.5in} \setlength{\pdfpageheight}{11in}
\begin{document}
\begin{tabular}{lcccc} \hline
 & (1) & (2) & (3) & (4) \\
 & Amount saved regularly (per week & Amount saved regularly (per week &  &  \\
VARIABLES & KES) & KES) & Total weekly savings (KES) & Total weekly savings (KES) \\ \hline
 &  &  &  &  \\
Visualization & 10.22 & 44.46 & 39.41 & 25.31 \\
 & (37.93) & (29.31) & (45.73) & (43.43) \\
Planning & -70.81 & -19.57 & 20.31 & 16.76 \\
 & (46.71) & (23.18) & (41.64) & (41.97) \\
Active Control &  & 45.60 &  & -16.94 \\
 &  & (34.24) &  & (40.91) \\
Tower of London (baseline) & -2.990* &  &  &  \\
 & (1.697) &  &  &  \\
$\beta^{Effort}$ (baseline) & -3.112 &  &  &  \\
 & (2.509) &  &  &  \\
$\delta^{Effort}$ (baseline) & 17.71 &  &  &  \\
 & (30.80) &  &  &  \\
General Self-Efficacy Score (GSE) (z-score) (baseline) & 21.75 &  &  &  \\
 & (14.41) &  &  &  \\
Tower of London (10w) &  & -0.882 & 3.333 & 2.083 \\
 &  & (1.665) & (2.914) & (2.164) \\
$\beta^{Effort}$ (10w) &  & -0.916 & -17.51 & -4.349 \\
 &  & (1.033) & (24.16) & (2.810) \\
$\delta^{Effort}$ (10w) &  & -17.65 & 1.577 & 1.090 \\
 &  & (14.41) & (31.70) & (22.23) \\
General Self-Efficacy Score (GSE) (z-score) (10w) &  & 23.11*** & 42.09*** & 42.21*** \\
 &  & (8.341) & (13.48) & (11.76) \\
Utility Forecasting: Vividness (z-score) (33m) &  &  & 53.00*** & 34.73** \\
 &  &  & (20.08) & (16.57) \\
Utility Forecasting: Experience (z-score) (33m) &  &  & 56.18*** & 36.65** \\
 &  &  & (21.11) & (17.45) \\
Time Preferences, qualitative (z-score) (33m) &  &  & 1.533 & -1.490 \\
 &  &  & (17.31) & (13.91) \\
One-year discount factor (GPS staircase) (33m) &  &  & 186.7 & 102.4 \\
 &  &  & (152.7) & (123.8) \\
High wealth index (census) & -6.586 & -18.98 & 50.51 & 42.59 \\
 & (37.05) & (33.24) & (37.80) & (29.60) \\
Completed secondary education (census) & -5.398 & 13.84 & 116.1** & 109.4*** \\
 & (47.60) & (34.25) & (48.84) & (40.63) \\
Birth Year (census) & -2.408 & -2.539 & 0.208 & 0.122 \\
 & (4.435) & (3.163) & (4.119) & (3.185) \\
Employed (census) & 80.75** & 84.03** & 53.64 & 107.2*** \\
 & (37.20) & (35.19) & (46.13) & (37.29) \\
Married or cohabiting (census) & -32.91 & -0.689 & 18.22 & 1.447 \\
 & (76.21) & (61.38) & (54.24) & (46.36) \\
Constant & 5,018 & 5,212 & -234.8 & 116.3 \\
 & (8,832) & (6,315) & (8,248) & (6,368) \\
 &  &  &  &  \\
Observations & 1,910 & 2,924 & 1,894 & 2,638 \\
 R-squared & 0.136 & 0.070 & 0.167 & 0.135 \\ \hline
\multicolumn{5}{c}{ Robust standard errors in parentheses} \\
\multicolumn{5}{c}{ *** p$<$0.01, ** p$<$0.05, * p$<$0.10} \\
\end{tabular}
\end{document}
