# Supplementary material for: Can Simple Psychological Interventions Increase Preventive Health Investment?
Source: J Eur Econ Assoc. 2021 Nov 30;20(3):1001–47. doi: 10.1093/jeea/jvab052 (PMC9194950; doi:10.1093/jeea/jvab052)
Supplement: jvab052_John_Orkin_Reproduction [file jvab052_john_orkin_reproduction.zip › Reproduction/Tables/saving_mechanisms_ed.txt]

		(1)	(2)	(3)	(4)
		Amount saved regularly (per week	Amount saved regularly (per week
VARIABLES	LABELS	KES)	KES)	Total weekly savings (KES)	Total weekly savings (KES)
treatment1	Visualization	10.22	44.46	39.41	25.31
		(37.93)	(29.31)	(45.73)	(43.43)
treatment2	Planning	-70.81	-19.57	20.31	16.76
		(46.71)	(23.18)	(41.64)	(41.97)
treatment3	Active Control		45.60		-16.94
			(34.24)		(40.91)
TOL_total_bl	Tower of London (baseline)	-2.990*
		(1.697)
SMS_beta_bl	$\beta^{Effort}$ (baseline)	-3.112
		(2.509)
SMS_delta_bl	$\delta^{Effort}$ (baseline)	17.71
		(30.80)
GSE_scale_z_pla_bl	General Self-Efficacy Score (GSE) (z-score) (baseline)	21.75
		(14.41)
TOL_total_end	Tower of London (10w)		-0.882	3.333	2.083
			(1.665)	(2.914)	(2.164)
SMS_beta_end	$\beta^{Effort}$ (10w)		-0.916	-17.51	-4.349
			(1.033)	(24.16)	(2.810)
SMS_delta_end	$\delta^{Effort}$ (10w)		-17.65	1.577	1.090
			(14.41)	(31.70)	(22.23)
GSE_scale_z_pc_end	General Self-Efficacy Score (GSE) (z-score) (10w)		23.11***	42.09***	42.21***
			(8.341)	(13.48)	(11.76)
visual_image_z_pla_ps	Utility Forecasting: Vividness (z-score) (33m)			53.00***	34.73**
				(20.08)	(16.57)
visual_experience_z_pla_ps	Utility Forecasting: Experience (z-score) (33m)			56.18***	36.65**
				(21.11)	(17.45)
timepref_falk_z_pla_ps	Time Preferences, qualitative (z-score) (33m)			1.533	-1.490
				(17.31)	(13.91)
stair_discount_ps	One-year discount factor (GPS staircase) (33m)			186.7	102.4
				(152.7)	(123.8)
assethigh_rec	High wealth index (census)	-6.586	-18.98	50.51	42.59
		(37.05)	(33.24)	(37.80)	(29.60)
education_sec	Completed secondary education (census)	-5.398	13.84	116.1**	109.4***
		(47.60)	(34.25)	(48.84)	(40.63)
birthyear_rec	Birth Year (census)	-2.408	-2.539	0.208	0.122
		(4.435)	(3.163)	(4.119)	(3.185)
employed	Employed (census)	80.75**	84.03**	53.64	107.2***
		(37.20)	(35.19)	(46.13)	(37.29)
married	Married or cohabiting (census)	-32.91	-0.689	18.22	1.447
		(76.21)	(61.38)	(54.24)	(46.36)
Constant	Constant	5,018	5,212	-234.8	116.3
		(8,832)	(6,315)	(8,248)	(6,368)
Observations		1,910	2,924	1,894	2,638
R-squared		0.136	0.070	0.167	0.135
Robust standard errors in parentheses
*** p<0.01, ** p<0.05, * p<0.10
