# Supplementary material for: Can Simple Psychological Interventions Increase Preventive Health Investment?
Source: J Eur Econ Assoc. 2021 Nov 30;20(3):1001–47. doi: 10.1093/jeea/jvab052 (PMC9194950; doi:10.1093/jeea/jvab052)
Supplement: jvab052_John_Orkin_Reproduction [file jvab052_john_orkin_reproduction.zip › Reproduction/Tables/tablea1.tex]

{
\def\sym#1{\ifmmode^{#1}\else\(^{#1}\)\fi}
\begin{tabular}{l*{3}{c}}
\hline\hline
                         &Any diarrhea in u15 children, last 7 days (33 months)         &                     &                     \\
                         &\multicolumn{1}{c}{(1)}&\multicolumn{1}{c}{(2)}&\multicolumn{1}{c}{(3)}\\
                         &\multicolumn{1}{c}{} &\multicolumn{1}{c}{} &\multicolumn{1}{c}{} \\
\hline
Visualization            &     -0.0148         &     -0.0150         &     -0.0156         \\
                         &    (0.0162)         &    (0.0144)         &    (0.0165)         \\
Planning                 &     -0.0125         &    -0.00896         &     -0.0129         \\
                         &    (0.0170)         &    (0.0147)         &    (0.0172)         \\
Unprotected water source (33m)&     0.00994         &                     &    -0.00912         \\
                         &    (0.0259)         &                     &    (0.0266)         \\
Surveyed during rainy season (33m)&                     &      0.0500         &      -0.102\sym{***}\\
                         &                     &    (0.0778)         &    (0.0390)         \\
Surveyed during rainy season $\times$ Unprotected water source (33m)&                     &                     &       0.359\sym{**} \\
                         &                     &                     &     (0.163)         \\
V $\times$ Unprotected water source (33m)&     -0.0143         &                     &     0.00237         \\
                         &    (0.0338)         &                     &    (0.0350)         \\
P $\times$ Unprotected water source (33m)&     0.00988         &                     &      0.0175         \\
                         &    (0.0343)         &                     &    (0.0348)         \\
V $\times$ Surveyed during rainy season (33m)&                     &     -0.0842         &      0.0731         \\
                         &                     &    (0.0824)         &    (0.0499)         \\
P $\times$ Surveyed during rainy season (33m)&                     &     -0.0387         &      0.0583         \\
                         &                     &     (0.100)         &    (0.0741)         \\
V $\times$ Surveyed during rainy season $\times$ Unprotected water source (33m)&                     &                     &      -0.399\sym{**} \\
                         &                     &                     &     (0.173)         \\
P $\times$ Surveyed during rainy season $\times$ Unprotected water source (33m)&                     &                     &     -0.0702         \\
                         &                     &                     &     (0.246)         \\
\hline
Observations             &        2045         &        2045         &        2045         \\
Mean of Dep.variable     &      0.0670         &      0.0670         &      0.0670         \\
\hline\hline
\end{tabular}
}
