# Supplementary material for: Can Simple Psychological Interventions Increase Preventive Health Investment?
Source: J Eur Econ Assoc. 2021 Nov 30;20(3):1001–47. doi: 10.1093/jeea/jvab052 (PMC9194950; doi:10.1093/jeea/jvab052)
Supplement: jvab052_John_Orkin_Reproduction [file jvab052_john_orkin_reproduction.zip › Reproduction/Tables/table_5.log]

--------------------------------------------------------------------------------------------------------------------------------------------
      name:  <unnamed>
       log:  C:/Users/Winnie/Desktop/Reproduction/Tables/table_5.log
  log type:  text
 opened on:   4 Feb 2022, 13:23:44

. 
. local controls education_rec birthyear_rec employed married assethigh_rec

. 
. drop if treatment == 0 
(775 observations deleted)

. 
. *Chlorine word:
. 
. eststo: areg chlorine_word_ps treatment1 treatment2 total_remembered_ps lista_ps listb_ps `controls' if baseline ==1 & treatment>0, abs(vi
> llage_id) cluster(treatgroup) 

Linear regression, absorbing indicators         Number of obs     =      2,073
                                                F(  10,    467)   =      32.49
                                                Prob > F          =     0.0000
                                                R-squared         =     0.2329
                                                Adj R-squared     =     0.1454
                                                Root MSE          =     0.4614

                                  (Std. Err. adjusted for 468 clusters in treatgroup)
-------------------------------------------------------------------------------------
                    |               Robust
   chlorine_word_ps |      Coef.   Std. Err.      t    P>|t|     [95% Conf. Interval]
--------------------+----------------------------------------------------------------
         treatment1 |   .0951727   .0272084     3.50   0.001     .0417067    .1486388
         treatment2 |   .0363218   .0268198     1.35   0.176    -.0163807    .0890243
total_remembered_ps |   .0927185    .006251    14.83   0.000     .0804349    .1050022
           lista_ps |   .1061715   .0252444     4.21   0.000     .0565648    .1557783
           listb_ps |   .1363987    .027438     4.97   0.000     .0824815    .1903159
      education_rec |   .0002871   .0089097     0.03   0.974    -.0172209    .0177951
      birthyear_rec |  -.0004986   .0025681    -0.19   0.846     -.005545    .0045479
           employed |   .0209035   .0294551     0.71   0.478    -.0369775    .0787844
            married |   .0000281   .0375602     0.00   0.999    -.0737798    .0738361
      assethigh_rec |  -.0083932   .0232728    -0.36   0.719    -.0541256    .0373391
              _cons |   .9064859   5.113416     0.18   0.859    -9.141668    10.95464
--------------------+----------------------------------------------------------------
         village_id |   absorbed                                     (203 categories)
(est1 stored)

. lincom treatment1 - treatment2

 ( 1)  treatment1 - treatment2 = 0

------------------------------------------------------------------------------
chlorine_w~s |      Coef.   Std. Err.      t    P>|t|     [95% Conf. Interval]
-------------+----------------------------------------------------------------
         (1) |   .0588509    .026676     2.21   0.028     .0064311    .1112707
------------------------------------------------------------------------------

. sum chlorine_word_ps if treatment==3

    Variable |        Obs        Mean    Std. Dev.       Min        Max
-------------+---------------------------------------------------------
chlorine_w~s |        848    .4186321     .493626          0          1

. estadd scalar AC_mean = r(mean)

added scalar:
            e(AC_mean) =  .41863208

. estadd scalar AC_sd = r(sd)

added scalar:
              e(AC_sd) =  .49362598

. 
. *Saving word: 
. eststo: areg saving_ps treatment1 treatment2 total_remembered_ps lista_ps listb_ps `controls' if baseline ==1 & treatment>0, abs(village_i
> d) cluster(treatgroup)

Linear regression, absorbing indicators         Number of obs     =      2,073
                                                F(  10,    467)   =      75.82
                                                Prob > F          =     0.0000
                                                R-squared         =     0.3134
                                                Adj R-squared     =     0.2351
                                                Root MSE          =     0.4372

                                  (Std. Err. adjusted for 468 clusters in treatgroup)
-------------------------------------------------------------------------------------
                    |               Robust
          saving_ps |      Coef.   Std. Err.      t    P>|t|     [95% Conf. Interval]
--------------------+----------------------------------------------------------------
         treatment1 |   .0357035   .0246588     1.45   0.148    -.0127524    .0841594
         treatment2 |  -.0099243   .0246183    -0.40   0.687    -.0583007    .0384522
total_remembered_ps |    .108024   .0057082    18.92   0.000      .096807     .119241
           lista_ps |  -.3699203   .0249468   -14.83   0.000    -.4189423   -.3208984
           listb_ps |  -.2954134   .0246235   -12.00   0.000    -.3437999   -.2470268
      education_rec |   .0037432   .0083236     0.45   0.653     -.012613    .0200995
      birthyear_rec |   .0016145   .0023363     0.69   0.490    -.0029765    .0062054
           employed |  -.0449267   .0296889    -1.51   0.131     -.103267    .0134137
            married |   .0124657    .035887     0.35   0.728    -.0580542    .0829856
      assethigh_rec |   .0080105    .022689     0.35   0.724    -.0365746    .0525957
              _cons |  -3.041418   4.656282    -0.65   0.514    -12.19128    6.108442
--------------------+----------------------------------------------------------------
         village_id |   absorbed                                     (203 categories)
(est2 stored)

. lincom treatment1 - treatment2

 ( 1)  treatment1 - treatment2 = 0

------------------------------------------------------------------------------
   saving_ps |      Coef.   Std. Err.      t    P>|t|     [95% Conf. Interval]
-------------+----------------------------------------------------------------
         (1) |   .0456278   .0249926     1.83   0.069    -.0034842    .0947398
------------------------------------------------------------------------------

. sum saving_ps if treatment==3

    Variable |        Obs        Mean    Std. Dev.       Min        Max
-------------+---------------------------------------------------------
   saving_ps |        848    .4457547    .4973421          0          1

. estadd scalar AC_mean = r(mean)

added scalar:
            e(AC_mean) =  .44575472

. estadd scalar AC_sd = r(sd)

added scalar:
              e(AC_sd) =  .49734207

. 
. *Total remembered: 
. 
. eststo: areg total_remembered_ps treatment1 treatment2 `controls' if baseline ==1 & treatment>0, abs(village_id) cluster(treatgroup) 

Linear regression, absorbing indicators         Number of obs     =      2,073
                                                F(   7,    467)   =       3.90
                                                Prob > F          =     0.0004
                                                R-squared         =     0.2230
                                                Adj R-squared     =     0.1358
                                                Root MSE          =     1.5572

                            (Std. Err. adjusted for 468 clusters in treatgroup)
-------------------------------------------------------------------------------
              |               Robust
total_remem~s |      Coef.   Std. Err.      t    P>|t|     [95% Conf. Interval]
--------------+----------------------------------------------------------------
   treatment1 |    .280286    .091246     3.07   0.002     .1009825    .4595896
   treatment2 |   .1960449    .090202     2.17   0.030     .0187929     .373297
education_rec |  -.0819012   .0363229    -2.25   0.025    -.1532778   -.0105246
birthyear_rec |   .0245051   .0091214     2.69   0.007      .006581    .0424292
     employed |   .1021338   .1063152     0.96   0.337    -.1067817    .3110492
      married |  -.2110168   .1394803    -1.51   0.131    -.4851035    .0630698
assethigh_rec |  -.0361199   .0805986    -0.45   0.654    -.1945008     .122261
        _cons |  -43.66044   18.19878    -2.40   0.017    -79.42208   -7.898794
--------------+----------------------------------------------------------------
   village_id |   absorbed                                     (203 categories)
(est3 stored)

. lincom treatment1 - treatment2

 ( 1)  treatment1 - treatment2 = 0

------------------------------------------------------------------------------
total_reme~s |      Coef.   Std. Err.      t    P>|t|     [95% Conf. Interval]
-------------+----------------------------------------------------------------
         (1) |   .0842411   .0906344     0.93   0.353    -.0938606    .2623428
------------------------------------------------------------------------------

. sum total_remembered_ps if treatment==3

    Variable |        Obs        Mean    Std. Dev.       Min        Max
-------------+---------------------------------------------------------
total_reme~s |        848    4.446934    1.612968          0          9

. estadd scalar AC_mean = r(mean)

added scalar:
            e(AC_mean) =  4.446934

. estadd scalar AC_sd = r(sd)

added scalar:
              e(AC_sd) =  1.6129684

. 
. esttab using "$tab_dir/saliencetable_AC_ps.tex", b(2) se(2) nonotes obs scalar(AC_mean AC_sd) staraux mtitles("\specialcell{Chlorine word\
> \remembered}" "\specialcell{Saving word\\remembered}" "\specialcell{Total words\\remembered}")  drop(_cons total_remembered_ps list* educa
> tion_rec birthyear_rec employed married assethigh_rec) label booktabs replace 
(output written to C:/Users/Winnie/Desktop/Reproduction/Tables/saliencetable_AC_ps.tex)

. 
. 
. **** Endline********************************************************************
. 
. keep subject_id education_rec birthyear_rec employed married assethigh_rec village_id treatgroup baseline

. merge 1:m subject_id using "$data_dir/saliencedata_foranalysis1_long.dta", gen(m_controls)

    Result                           # of obs.
    -----------------------------------------
    not matched                         2,325
        from master                         0  (m_controls==1)
        from using                      2,325  (m_controls==2)

    matched                             8,925  (m_controls==3)
    -----------------------------------------

. 
. drop if treatment == 0
(2,325 observations deleted)

. 
. *Col 1:
. eststo: areg chlorine treatment1 treatment2 remembered_list_total lista listb `controls' if baseline==1, abs(village_id) cluster(treatgrou
> p)

Linear regression, absorbing indicators         Number of obs     =      6,336
                                                F(  10,    467)   =     142.32
                                                Prob > F          =     0.0000
                                                R-squared         =     0.1919
                                                Adj R-squared     =     0.1638
                                                Root MSE          =     0.4529

                                    (Std. Err. adjusted for 468 clusters in treatgroup)
---------------------------------------------------------------------------------------
                      |               Robust
             chlorine |      Coef.   Std. Err.      t    P>|t|     [95% Conf. Interval]
----------------------+----------------------------------------------------------------
           treatment1 |   .0580444   .0130477     4.45   0.000     .0324049     .083684
           treatment2 |    .033943   .0130669     2.60   0.010     .0082658    .0596202
remembered_list_total |   .1143738   .0034962    32.71   0.000     .1075036    .1212439
                lista |  -.0259486   .0139927    -1.85   0.064     -.053445    .0015478
                listb |   .1249694   .0148476     8.42   0.000      .095793    .1541457
        education_rec |   -.001233    .005337    -0.23   0.817    -.0117204    .0092545
        birthyear_rec |  -.0010776   .0013742    -0.78   0.433     -.003778    .0016228
             employed |    .016253   .0163361     0.99   0.320    -.0158484    .0483544
              married |  -.0134765   .0210389    -0.64   0.522    -.0548191    .0278662
        assethigh_rec |   .0015854   .0126495     0.13   0.900    -.0232716    .0264424
                _cons |   2.043889   2.741803     0.75   0.456    -3.343909    7.431687
----------------------+----------------------------------------------------------------
           village_id |   absorbed                                     (204 categories)
(est4 stored)

. lincom treatment1 - treatment2

 ( 1)  treatment1 - treatment2 = 0

------------------------------------------------------------------------------
    chlorine |      Coef.   Std. Err.      t    P>|t|     [95% Conf. Interval]
-------------+----------------------------------------------------------------
         (1) |   .0241015   .0143923     1.67   0.095    -.0041803    .0523832
------------------------------------------------------------------------------

. sum chlorine if treatment==3

    Variable |        Obs        Mean    Std. Dev.       Min        Max
-------------+---------------------------------------------------------
    chlorine |      2,430    .4004115    .4900826          0          1

. estadd scalar AC_mean = r(mean)

added scalar:
            e(AC_mean) =  .40041152

. estadd scalar AC_sd = r(sd)

added scalar:
              e(AC_sd) =  .49008262

. 
. 
. *Col 2: 
. eststo: areg saving treatment1 treatment2 remembered_list_total lista listb `controls' if baseline==1, abs(village_id) cluster(treatgroup)

Linear regression, absorbing indicators         Number of obs     =      6,336
                                                F(  10,    467)   =     337.95
                                                Prob > F          =     0.0000
                                                R-squared         =     0.3114
                                                Adj R-squared     =     0.2874
                                                Root MSE          =     0.4196

                                    (Std. Err. adjusted for 468 clusters in treatgroup)
---------------------------------------------------------------------------------------
                      |               Robust
               saving |      Coef.   Std. Err.      t    P>|t|     [95% Conf. Interval]
----------------------+----------------------------------------------------------------
           treatment1 |  -.0150445   .0132493    -1.14   0.257    -.0410801    .0109911
           treatment2 |   .0048461   .0125992     0.38   0.701     -.019912    .0296042
remembered_list_total |   .1166677   .0029305    39.81   0.000     .1109092    .1224262
                lista |  -.4428902   .0133011   -33.30   0.000    -.4690275   -.4167528
                listb |   -.406132   .0133921   -30.33   0.000    -.4324482   -.3798158
        education_rec |   .0072109   .0046353     1.56   0.120    -.0018976    .0163195
        birthyear_rec |  -.0018301   .0012907    -1.42   0.157    -.0043665    .0007063
             employed |  -.0079394   .0160442    -0.49   0.621    -.0394671    .0235883
              married |    .026874   .0186611     1.44   0.151    -.0097962    .0635442
        assethigh_rec |     .01151    .011563     1.00   0.320    -.0112119    .0342319
                _cons |    3.81323   2.574359     1.48   0.139    -1.245531    8.871991
----------------------+----------------------------------------------------------------
           village_id |   absorbed                                     (204 categories)
(est5 stored)

. lincom treatment1 - treatment2

 ( 1)  treatment1 - treatment2 = 0

------------------------------------------------------------------------------
      saving |      Coef.   Std. Err.      t    P>|t|     [95% Conf. Interval]
-------------+----------------------------------------------------------------
         (1) |  -.0198906   .0128952    -1.54   0.124    -.0452304    .0054492
------------------------------------------------------------------------------

. sum saving if treatment==3

    Variable |        Obs        Mean    Std. Dev.       Min        Max
-------------+---------------------------------------------------------
      saving |      2,430    .4518519    .4977788          0          1

. estadd scalar AC_mean = r(mean)

added scalar:
            e(AC_mean) =  .45185185

. estadd scalar AC_sd = r(sd)

added scalar:
              e(AC_sd) =  .49777879

. 
. *Col 3
. eststo: areg remembered_list_total treatment1 treatment2 `controls' if baseline==1, abs(village_id) cluster(treatgroup) 

Linear regression, absorbing indicators         Number of obs     =      6,336
                                                F(   7,    467)   =       0.82
                                                Prob > F          =     0.5703
                                                R-squared         =     0.0995
                                                Adj R-squared     =     0.0686
                                                Root MSE          =     1.5992

                            (Std. Err. adjusted for 468 clusters in treatgroup)
-------------------------------------------------------------------------------
              |               Robust
remembered_~l |      Coef.   Std. Err.      t    P>|t|     [95% Conf. Interval]
--------------+----------------------------------------------------------------
   treatment1 |  -.0912292   .0703254    -1.30   0.195    -.2294225    .0469642
   treatment2 |   .0363004   .0749043     0.48   0.628    -.1108907    .1834916
education_rec |  -.0172533   .0237246    -0.73   0.467    -.0638735    .0293669
birthyear_rec |   .0012178   .0068004     0.18   0.858    -.0121453     .014581
     employed |  -.0296708   .0809669    -0.37   0.714    -.1887753    .1294337
      married |   .0716338   .1010171     0.71   0.479    -.1268707    .2701382
assethigh_rec |   .0673786   .0667961     1.01   0.314    -.0638795    .1986367
        _cons |   1.814375   13.56011     0.13   0.894    -24.83202    28.46076
--------------+----------------------------------------------------------------
   village_id |   absorbed                                     (204 categories)
(est6 stored)

. lincom treatment1 - treatment2

 ( 1)  treatment1 - treatment2 = 0

------------------------------------------------------------------------------
remembered~l |      Coef.   Std. Err.      t    P>|t|     [95% Conf. Interval]
-------------+----------------------------------------------------------------
         (1) |  -.1275296   .0784397    -1.63   0.105     -.281668    .0266089
------------------------------------------------------------------------------

. sum remembered_list_total if treatment==3

    Variable |        Obs        Mean    Std. Dev.       Min        Max
-------------+---------------------------------------------------------
remembered~l |      2,430    4.228807    1.639466          1          9

. estadd scalar AC_mean = r(mean)

added scalar:
            e(AC_mean) =  4.2288066

. estadd scalar AC_sd = r(sd)

added scalar:
              e(AC_sd) =  1.6394659

. 
. esttab using "$tab_dir/saliencetable_AC_el.tex", b(2) se(2) nonotes obs scalar(AC_mean AC_sd) staraux mtitles("\specialcell{Chlorine word\
> \remembered}" "\specialcell{Saving word\\remembered}" "\specialcell{Total words\\remembered}") noconstant drop(_cons remembered_list_total
>  list* education_rec birthyear_rec employed married assethigh_rec) label booktabs replace 
(output written to C:/Users/Winnie/Desktop/Reproduction/Tables/saliencetable_AC_el.tex)

. 
. log close
      name:  <unnamed>
       log:  C:/Users/Winnie/Desktop/Reproduction/Tables/table_5.log
  log type:  text
 closed on:   4 Feb 2022, 13:23:47
--------------------------------------------------------------------------------------------------------------------------------------------
