# Supplementary material for: Can Simple Psychological Interventions Increase Preventive Health Investment?
Source: J Eur Econ Assoc. 2021 Nov 30;20(3):1001–47. doi: 10.1093/jeea/jvab052 (PMC9194950; doi:10.1093/jeea/jvab052)
Supplement: jvab052_John_Orkin_Reproduction [file jvab052_john_orkin_reproduction.zip › Reproduction/Tables/table_a11.tex]

{
\def\sym#1{\ifmmode^{#1}\else\(^{#1}\)\fi}
\begin{tabular}{l*{2}{ccccc}}
\hline\hline
                    &\multicolumn{3}{c}{(1)}               &\multicolumn{3}{c}{(2)}                        \\
                    &\multicolumn{3}{c}{(1) Village without chlorine dispenser}&\multicolumn{3}{c}{(2) Village with chlorine dispenser difference}\\
                    &        Mean&          SD&           N&  Mean Diff.         &          SE&           N\\
\hline
Age                 &       26.25&        4.68&        1987&       -0.21         &      (0.15)&        3750\\
Married or cohabiting&        0.89&        0.31&        1987&        0.01         &      (0.01)&        3750\\
Education level     &        5.84&        1.18&        1987&       -0.10\sym{**} &      (0.04)&        3750\\
High wealth index   &        0.51&        0.50&        1987&       -0.01         &      (0.02)&        3750\\
\hline
Observations        &        1987&            &            &        3750         &            &            \\
\hline\hline
\end{tabular}
}
