# Supplementary material for: Can Simple Psychological Interventions Increase Preventive Health Investment?
Source: J Eur Econ Assoc. 2021 Nov 30;20(3):1001–47. doi: 10.1093/jeea/jvab052 (PMC9194950; doi:10.1093/jeea/jvab052)
Supplement: jvab052_John_Orkin_Reproduction [file jvab052_john_orkin_reproduction.zip › Reproduction/Tables/table_a16b.tex]

{
\def\sym#1{\ifmmode^{#1}\else\(^{#1}\)\fi}
\begin{tabular}{l*{2}{c}}
\toprule
                &\multicolumn{1}{c}{Active Control}&\multicolumn{1}{c}{Pure Control}\\
\midrule
Behavioral Activation Score (BADS)&    29.27&    28.90\\
                &     5.83&     5.67\\
Tower of London: Total Moves&    21.29&    23.86\\
                &     6.71&     6.79\\
Risk Aversion Measure&     1.74&     1.70\\
                &     0.82&     0.83\\
General Self-Efficacy Score (GSE)&    43.43&    43.32\\
                &    11.90&     9.83\\
Belief: Proportion of diarrhea incidences avoided through chlorination&     0.75&     0.71\\
                &     0.39&     0.41\\
Both amount and time questions correct&     1.12&     1.07\\
                &     0.69&     0.69\\
ANC/PNC knowledge score&     1.21&     0.93\\
                &     0.85&     0.87\\
Index of investment in children's education&     0.04&    -0.07\\
                &     1.14&     0.95\\
\bottomrule
\end{tabular}
}
