# Supplementary material for: Can Simple Psychological Interventions Increase Preventive Health Investment?
Source: J Eur Econ Assoc. 2021 Nov 30;20(3):1001–47. doi: 10.1093/jeea/jvab052 (PMC9194950; doi:10.1093/jeea/jvab052)
Supplement: jvab052_John_Orkin_Reproduction [file jvab052_john_orkin_reproduction.zip › Reproduction/Tables/table_a18.tex]

{
\def\sym#1{\ifmmode^{#1}\else\(^{#1}\)\fi}
\begin{tabular}{l*{3}{c}}
\toprule
                &\multicolumn{1}{c}{Group A}&\multicolumn{1}{c}{Group B}&\multicolumn{1}{c}{p-value(A = B)}\\
\midrule
Pure Control    &    2.163&    2.172&    0.945\\
                &    1.644&    1.597&         \\
Visualization   &    2.338&    2.264&    0.533\\
                &    1.769&    1.697&         \\
Planning        &    2.269&    2.146&    0.381\\
                &    2.376&    1.650&         \\
Active Control  &    2.085&    2.296&    0.079\\
                &    1.745&    1.734&         \\
All Treatment Groups Combined&    2.217&    2.223&    0.923\\
                &    1.924&    1.675&         \\
Number of Observations&     1556&     1616&     3172\\
\bottomrule
\end{tabular}
}
