# Supplementary material for: Can Simple Psychological Interventions Increase Preventive Health Investment?
Source: J Eur Econ Assoc. 2021 Nov 30;20(3):1001–47. doi: 10.1093/jeea/jvab052 (PMC9194950; doi:10.1093/jeea/jvab052)
Supplement: jvab052_John_Orkin_Reproduction [file jvab052_john_orkin_reproduction.zip › Reproduction/Tables/washvillages_ac_end.tex]

{
\def\sym#1{\ifmmode^{#1}\else\(^{#1}\)\fi}
\begin{tabular}{l*{10}{SSSc}}
\toprule
          &\multicolumn{4}{c}{Village has no chlorine dispenser}&\multicolumn{4}{c}{Village has chlorine dispenser}&\multicolumn{2}{c}{Comparison}\\\cmidrule(lr){2-5}\cmidrule(lr){6-9}\cmidrule(lr){10-11}
          &\multicolumn{1}{c}{(1)}&\multicolumn{1}{c}{(2)}&\multicolumn{1}{c}{(3)}&\multicolumn{1}{c}{(4)}&\multicolumn{1}{c}{(5)}&\multicolumn{1}{c}{(6)}&\multicolumn{1}{c}{(7)}&\multicolumn{1}{c}{(8)}&\multicolumn{1}{c}{(9)}&\multicolumn{1}{c}{(10)}\\
          &\multicolumn{1}{c}{\specialcell{Active\\Control\\Mean (SD)}}&\multicolumn{1}{c}{\specialcell{V+INF\\Treatment\\Effect}}&\multicolumn{1}{c}{\specialcell{P+INF\\Treatment\\Effect}}&\multicolumn{1}{c}{\emph{N}}&\multicolumn{1}{c}{\specialcell{Active\\Control\\Mean (SD)}}&\multicolumn{1}{c}{\specialcell{V+INF\\Treatment\\Effect}}&\multicolumn{1}{c}{\specialcell{P+INF\\Treatment\\Effect}}&\multicolumn{1}{c}{\emph{N}}&\multicolumn{1}{c}{\specialcell{V+INF\\Interaction\\\emph{p}-value}}&\multicolumn{1}{c}{\specialcell{P+INF\\Interaction\\\emph{p}-value}}\\
\midrule
\emph{}   &         &         &         &         &         &         &         &         &         &         \\
\hspace{1em} Objective measure: water has been treated with chlorine (TCR)&     0.19&     0.05&     0.04&     1082&     0.29&     0.04&    -0.00&      930&   [0.87]&   [0.34]\\
          &   (0.39)&(0.03)$^{*}$&   (0.03)&         &   (0.45)&   (0.03)&   (0.03)&         &         &         \\
\hspace{1em} Objective measure: water has sufficient chlorine to be safe (FCR)&     0.16&     0.05&     0.03&     1082&     0.27&     0.03&    -0.01&      930&   [0.60]&   [0.32]\\
          &   (0.36)&(0.03)$^{**}$&   (0.03)&         &   (0.44)&   (0.03)&   (0.03)&         &         &         \\
\hspace{1em} Main way to treat water: Chlorine (endline)&     0.65&     0.09&     0.02&     1129&     0.82&     0.06&    -0.01&      987&   [0.34]&   [0.49]\\
          &   (0.48)&(0.03)$^{***}$&   (0.03)&         &   (0.39)&(0.03)$^{*}$&   (0.03)&         &         &         \\
\hspace{1em} Main way to treat water: Boil (endline)&     0.37&     0.06&     0.04&     1129&     0.33&     0.09&     0.07&      987&   [0.52]&   [0.56]\\
          &   (0.48)&   (0.04)&   (0.04)&         &   (0.47)&(0.04)$^{**}$&(0.04)$^{*}$&         &         &         \\
\hspace{1em} Number of diarrhea incidences per child u15 in last 3 months&     0.26&    -0.10&    -0.04&     1066&     0.25&    -0.13&    -0.09&      938&   [0.69]&   [0.37]\\
          &   (0.67)&(0.05)$^{**}$&   (0.05)&         &   (0.71)&(0.05)$^{**}$&(0.05)$^{*}$&         &         &         \\
\hspace{1em} Number of diarrhea incidences per child u5 in last 3 months&     0.37&    -0.15&    -0.05&      908&     0.30&    -0.14&    -0.06&      774&   [0.97]&   [0.93]\\
          &   (0.88)&(0.06)$^{**}$&   (0.07)&         &   (0.83)&(0.07)$^{**}$&   (0.07)&         &         &         \\
\bottomrule
\end{tabular}
}
