# Supplementary material for: Can Simple Psychological Interventions Increase Preventive Health Investment?
Source: J Eur Econ Assoc. 2021 Nov 30;20(3):1001–47. doi: 10.1093/jeea/jvab052 (PMC9194950; doi:10.1093/jeea/jvab052)
Supplement: jvab052_John_Orkin_Reproduction [file jvab052_john_orkin_reproduction.zip › Reproduction/Tables/washvillages_ac_ps.tex]

{
\def\sym#1{\ifmmode^{#1}\else\(^{#1}\)\fi}
\begin{tabular}{l*{10}{SSSc}}
\toprule
          &\multicolumn{4}{c}{Village has no chlorine dispenser}&\multicolumn{4}{c}{Village has chlorine dispenser}&\multicolumn{2}{c}{Comparison}\\\cmidrule(lr){2-5}\cmidrule(lr){6-9}\cmidrule(lr){10-11}
          &\multicolumn{1}{c}{(1)}&\multicolumn{1}{c}{(2)}&\multicolumn{1}{c}{(3)}&\multicolumn{1}{c}{(4)}&\multicolumn{1}{c}{(5)}&\multicolumn{1}{c}{(6)}&\multicolumn{1}{c}{(7)}&\multicolumn{1}{c}{(8)}&\multicolumn{1}{c}{(9)}&\multicolumn{1}{c}{(10)}\\
          &\multicolumn{1}{c}{\specialcell{Active\\Control\\Mean (SD)}}&\multicolumn{1}{c}{\specialcell{V+INF\\Treatment\\Effect}}&\multicolumn{1}{c}{\specialcell{P+INF\\Treatment\\Effect}}&\multicolumn{1}{c}{\emph{N}}&\multicolumn{1}{c}{\specialcell{Active\\Control\\Mean (SD)}}&\multicolumn{1}{c}{\specialcell{V+INF\\Treatment\\Effect}}&\multicolumn{1}{c}{\specialcell{P+INF\\Treatment\\Effect}}&\multicolumn{1}{c}{\emph{N}}&\multicolumn{1}{c}{\specialcell{V+INF\\Interaction\\\emph{p}-value}}&\multicolumn{1}{c}{\specialcell{P+INF\\Interaction\\\emph{p}-value}}\\
\midrule
\emph{}   &         &         &         &         &         &         &         &         &         &         \\
\hspace{1em} Main Treatment (Primary and Secondary): Chlorine&     0.81&     0.05&     0.02&     1103&     0.90&     0.04&     0.03&      970&   [0.78]&   [0.78]\\
          &   (0.39)&(0.03)$^{*}$&   (0.03)&         &   (0.30)&(0.02)$^{**}$&   (0.02)&         &         &         \\
\hspace{1em} Main water to treat water (Primary or Secondary): Boil&     0.63&     0.04&     0.02&     1103&     0.62&     0.02&    -0.03&      970&   [0.67]&   [0.37]\\
          &   (0.48)&   (0.04)&   (0.04)&         &   (0.49)&   (0.04)&   (0.04)&         &         &         \\
\hspace{1em} Diarrhea Episodes Per Child U15 win&     0.29&     0.01&    -0.10&     1088&     0.25&    -0.04&    -0.02&      957&   [0.48]&   [0.23]\\
          &   (0.71)&   (0.06)&(0.05)$^{**}$&         &   (0.76)&   (0.06)&   (0.05)&         &         &         \\
\hspace{1em} Diarrhea Episodes Per Child U5 win&     0.46&    -0.02&    -0.09&      867&     0.32&     0.02&     0.06&      745&   [0.74]&   [0.15]\\
          &   (1.12)&   (0.09)&   (0.09)&         &   (0.93)&   (0.09)&   (0.08)&         &         &         \\
\hspace{1em} Chlorine source: Bottle&     0.47&     0.06&     0.04&     1103&     0.31&     0.02&     0.06&      970&   [0.48]&   [0.77]\\
          &   (0.50)&   (0.04)&   (0.04)&         &   (0.46)&   (0.04)&   (0.04)&         &         &         \\
\hspace{1em} Chlorine source: Dispenser&     0.21&    -0.04&    -0.04&     1103&     0.54&    -0.01&    -0.05&      970&   [0.57]&   [0.93]\\
          &   (0.41)&   (0.03)&   (0.03)&         &   (0.50)&   (0.04)&   (0.04)&         &         &         \\
\hspace{1em} Reports working dispenser at main source&     0.34&    -0.03&     0.01&     1103&     0.70&     0.03&    -0.04&      970&   [0.17]&   [0.33]\\
          &   (0.47)&   (0.04)&   (0.04)&         &   (0.46)&   (0.03)&   (0.03)&         &         &         \\
\hspace{1em} Reports working dispenser within 30min walk&     0.49&    -0.01&    -0.02&     1103&     0.82&     0.01&    -0.01&      970&   [0.57]&   [0.77]\\
          &   (0.50)&   (0.04)&   (0.04)&         &   (0.38)&   (0.03)&   (0.03)&         &         &         \\
\bottomrule
\end{tabular}
}
