# Supplementary material for: Can Simple Psychological Interventions Increase Preventive Health Investment?
Source: J Eur Econ Assoc. 2021 Nov 30;20(3):1001–47. doi: 10.1093/jeea/jvab052 (PMC9194950; doi:10.1093/jeea/jvab052)
Supplement: jvab052_John_Orkin_Reproduction [file jvab052_john_orkin_reproduction.zip › Reproduction/torun.do]

** Run this dofile first
** run your direction line 22
** Global

version 14.0
clear all
set more off
cap log close
set maxvar 20000
set matsize 1600
pause on

gl date: disp   %tdYYNNDD date(c(current_date), "DMY") 
if c(os) == "MacOSX" gl user "/Users/`c(username)'"
else if c(os) == "Windows" gl user "C:/Users/`c(username)'" 
else if c(os) == "Unix" gl user "/usr/`c(username)'"
di "$user"
         				

*** Folders 

gl root_dir "$user/path/Reproduction"

di "$root_dir"	
glo data_dir "$root_dir/Data"		//  data directory
glo end_dir "$data_dir/Endline"
glo dofile_dir "$root_dir/Analysis"	 // .do files
glo adofile_dir "$root_dir/ado"
glo tab_dir "$root_dir/Tables"		// Tables
glo output_dir "$dofile_dir/output"

sysdir set PERSONAL "${adofile_dir}"

* Tables 
* Change * by the number of the table you would like to run
run "$dofile_dir/table_*"

* Or run
run "$dofile_dir/table_1"
run "$dofile_dir/table_2"
run "$dofile_dir/table_3" 
run "$dofile_dir/table_4"
do "$dofile_dir/table_5"
run "$dofile_dir/table_a1"
run "$dofile_dir/table_a2"
run "$dofile_dir/table_a3"
run "$dofile_dir/table_a4"
run "$dofile_dir/table_a5"
run "$dofile_dir/table_a6"
run "$dofile_dir/table_a7"
run "$dofile_dir/table_a10"
run "$dofile_dir/table_a11"
run "$dofile_dir/table_a12"
run "$dofile_dir/table_a13"
run "$dofile_dir/table_a16"
run "$dofile_dir/table_a17"
run "$dofile_dir/table_a18"
run "$dofile_dir/table_a19"
run "$dofile_dir/table_a20"
run "$dofile_dir/table_a21" 
