# Supplementary material for: Can Simple Psychological Interventions Increase Preventive Health Investment?
Source: J Eur Econ Assoc. 2021 Nov 30;20(3):1001–47. doi: 10.1093/jeea/jvab052 (PMC9194950; doi:10.1093/jeea/jvab052)
Supplement: jvab052_John_Orkin_TeachingMaterial [file jvab052_john_orkin_teachingmaterial.zip]

Archive with 29 entries (28 files):
- Figures/
- Figures/BA_cycle.jpg
- Figures/chlorine-dispensers-girl.jpg
- Figures/Chlorine_selfreport.png
- Figures/Diarrhea_u15.png
- Figures/effort_response.pdf
- Figures/forecasting_practice_LR.png
- Figures/Gabaix_Laibson.jpg
- Figures/GSE.png
- Figures/Kremer_Dispenser_Figure.png
- Figures/Labor.png
- Figures/Overview_interventions.png
- Figures/Table1.png
- Figures/Table2_health_cropped.png
- Figures/Table2_labor_corr.png
- Figures/Table2_savings_200red.png
- Figures/Table3_dispenser_corr.png
- Figures/Table4_psych_corr.png
- Figures/Table5_alternative_corr.png
- Figures/Table_demand_effects.png
- Figures/TCR.png
- Figures/Timeline_LR_photos.jpg
- Figures/ToL_Q4.jpg
- Figures/Under5_box.png
- Figures/vividness_LR.png
- Figures/waterguardinhand.jpg
- John_Orkin_teaching_material.lyx
- John_Orkin_teaching_material.pdf
- John_Orkin_teaching_material.tex
