# Supplementary material for: Can Simple Psychological Interventions Increase Preventive Health Investment?
Source: J Eur Econ Assoc. 2021 Nov 30;20(3):1001–47. doi: 10.1093/jeea/jvab052 (PMC9194950; doi:10.1093/jeea/jvab052)
Supplement: jvab052_John_Orkin_TeachingMaterial [file jvab052_john_orkin_teachingmaterial.zip › John_Orkin_teaching_material.lyx]

#LyX 2.3 created this file. For more info see http://www.lyx.org/
\lyxformat 544
\begin_document
\begin_header
\save_transient_properties true
\origin unavailable
\textclass beamer
\begin_preamble
%---------------------------------------------
% Beamer themes
\usetheme[secheader]{boadilla}

%\useoutertheme{ }  
%Available outer themes: miniframes, shadow, sidebar, smoothbars, smoothtree, split, tree

%\useinnertheme{ }
%Available inner themes: rectangles, circles, inmargin, rounded

%Footline of the presentation
%\setbeamertemplate{footline}[infolines]{}
%\setbeamertemplate{itemize item}[square]
%\setbeamertemplate{itemize subitem}[square]

%gets rid of bottom navigation bars
%\setbeamertemplate{footline}[page number]{}

%gets rid of navigation symbols
%\setbeamertemplate{navigation symbols}{}


%---------------------------------------------
% Packages to be used
\usepackage{hyperref}
\usepackage{refstyle}
\hypersetup{bookmarksopen=true, bookmarksopenlevel=1}

\usepackage{booktabs}
\usepackage{ctable}
\usepackage{array}
\usepackage{multirow}
\usepackage{caption}

\date{7 October 2013}
\usepackage{graphicx}
\usepackage{colortbl}
\newcommand{\backupbegin}{
   \newcounter{finalframe}
   \setcounter{finalframe}{\value{framenumber}}
}
\newcommand{\backupend}{
   \setcounter{framenumber}{\value{finalframe}}
}
\usepackage{tabularx}
\usepackage{booktabs} % For midline
\usepackage{adjustbox}
\usepackage{array}
\newcolumntype{S}{>{\raggedright\arraybackslash}X}
\end_preamble
\use_default_options true
\maintain_unincluded_children false
\language english
\language_package default
\inputencoding auto
\fontencoding global
\font_roman "default" "default"
\font_sans "default" "default"
\font_typewriter "default" "default"
\font_math "auto" "auto"
\font_default_family default
\use_non_tex_fonts false
\font_sc false
\font_osf false
\font_sf_scale 100 100
\font_tt_scale 100 100
\use_microtype false
\use_dash_ligatures false
\graphics default
\default_output_format default
\output_sync 0
\bibtex_command default
\index_command default
\paperfontsize default
\spacing single
\use_hyperref false
\pdf_bookmarks true
\pdf_bookmarksnumbered false
\pdf_bookmarksopen false
\pdf_bookmarksopenlevel 1
\pdf_breaklinks false
\pdf_pdfborder false
\pdf_colorlinks false
\pdf_backref slide
\pdf_pdfusetitle false
\papersize default
\use_geometry true
\use_package amsmath 1
\use_package amssymb 1
\use_package cancel 1
\use_package esint 1
\use_package mathdots 1
\use_package mathtools 1
\use_package mhchem 1
\use_package stackrel 1
\use_package stmaryrd 1
\use_package undertilde 1
\cite_engine basic
\cite_engine_type default
\biblio_style plain
\use_bibtopic false
\use_indices false
\paperorientation portrait
\suppress_date false
\justification true
\use_refstyle 0
\use_minted 0
\index Index
\shortcut idx
\color #008000
\end_index
\secnumdepth 3
\tocdepth 3
\paragraph_separation indent
\paragraph_indentation default
\is_math_indent 0
\math_numbering_side default
\quotes_style english
\dynamic_quotes 0
\papercolumns 1
\papersides 1
\paperpagestyle default
\tracking_changes false
\output_changes false
\html_math_output 0
\html_css_as_file 0
\html_be_strict false
\end_header

\begin_body

\begin_layout Title
Can Simple Psychological Interventions Increase Preventive Health Investment?
\begin_inset Argument 1
status open

\begin_layout Plain Layout
Psych Targets and Health Behaviour
\end_layout

\end_inset


\end_layout

\begin_layout Author

\size large
Anett John and Kate Orkin 
\shape smallcaps
\size small

\begin_inset Argument 1
status open

\begin_layout Plain Layout

\shape up
John and Orkin (2022)
\end_layout

\end_inset


\end_layout

\begin_layout Date
February 2022
\end_layout

\begin_layout Section
Introduction
\end_layout

\begin_layout Standard

\end_layout

\begin_layout Frame
\begin_inset Argument 4
status open

\begin_layout Plain Layout
Introduction
\end_layout

\end_inset


\begin_inset Separator latexpar
\end_inset


\end_layout

\begin_deeper
\begin_layout Itemize
Broad evidence that people forgo profitable investments
\end_layout

\begin_deeper
\begin_layout Itemize
Health: demand for bednets, chlorinating water, deworming pills, using improved
 cookstoves
\end_layout

\end_deeper
\begin_layout Pause

\end_layout

\begin_layout Itemize
....even when standard barriers have been removed or minimized
\end_layout

\begin_deeper
\begin_layout Itemize
Little or no effect of information and marketing 
\size scriptsize
\color gray
(Kremer et al 2011, Dupas 2009) 
\end_layout

\begin_layout Itemize
Even tiny fees dramatically reduce take-up for bednets, chlorine, soap 
\begin_inset Newline newline
\end_inset


\size scriptsize
\color gray
(reviewed in Kremer and Glennerster 2011, Dupas and Miguel 2017)
\end_layout

\begin_layout Itemize
Our setting: Chlorine cheap or free, info provided, minimal hassle 
\size scriptsize
\color gray
(Null et al 2018: Adherence 23 percent after two years) 
\end_layout

\end_deeper
\begin_layout Pause

\end_layout

\begin_layout Itemize
Role of psychological barriers?
\begin_inset VSpace defskip
\end_inset


\end_layout

\begin_layout Itemize
This paper: Psychological workshops to target (domain-general) preferences,
 beliefs, cognitive constraints.
 Test if these lead to changes in behavior.
\end_layout

\end_deeper
\begin_layout Standard
\begin_inset Separator parbreak
\end_inset


\end_layout

\begin_layout Frame
\begin_inset Argument 4
status open

\begin_layout Plain Layout
Under-5 mortality
\end_layout

\end_inset


\begin_inset Separator latexpar
\end_inset


\end_layout

\begin_deeper
\begin_layout FrameSubtitle
Diarrheal diseases are the fourth largest cause of under 5 mortality worldwide
 
\begin_inset VSpace smallskip
\end_inset


\end_layout

\begin_layout Standard
\begin_inset Graphics
	filename Figures/Under5_box.png
	lyxscale 30
	width 79page%

\end_inset


\end_layout

\begin_layout Standard
Source: Our World in Data
\end_layout

\end_deeper
\begin_layout Standard
\begin_inset Separator parbreak
\end_inset


\end_layout

\begin_layout Frame
\begin_inset Argument 4
status open

\begin_layout Plain Layout
The Targeted Behaviour: Treating Water with Chlorine
\end_layout

\end_inset


\begin_inset Separator latexpar
\end_inset


\end_layout

\begin_deeper
\begin_layout Standard
\begin_inset Graphics
	filename Figures/chlorine-dispensers-girl.jpg
	lyxscale 20
	width 8cm

\end_inset


\begin_inset Graphics
	filename Figures/waterguardinhand.jpg
	width 2.9cm

\end_inset


\end_layout

\begin_layout Itemize

\series bold
Low costs:
\series default
 Chlorine for drinking water is cheap and readily available
\end_layout

\begin_deeper
\begin_layout Itemize
USD 0.20 per bottle (= 1 month) (average monthly earnings: $90)
\end_layout

\begin_layout Itemize
Interventions providing free dispensers at water sources (Kremer et al 2011,
 Null et al 2018) 
\begin_inset ERT
status open

\begin_layout Plain Layout


\backslash
hyperlink{Kremer2011}{
\backslash
beamergotobutton{Kremer et al 2011}}
\end_layout

\end_inset


\end_layout

\end_deeper
\begin_layout Itemize

\series bold
Low use:
\series default
 23% (control: 3%) even with dispensers + community health promoters (Null
 et al 2018)
\end_layout

\begin_layout Itemize

\series bold
Potential non-monetary cost:
\series default
 time, attention, taste habituation
\end_layout

\end_deeper
\begin_layout Standard
\begin_inset Separator parbreak
\end_inset


\end_layout

\begin_layout Frame
\begin_inset Argument 4
status open

\begin_layout Plain Layout
Psychological barriers to investment may be within...
\end_layout

\end_inset


\begin_inset Separator latexpar
\end_inset


\end_layout

\begin_deeper
\begin_layout Enumerate

\series bold
Preferences
\series default
: Might not value the future enough; costs of chlorinating today outweigh
 benefit of healthy children tomorrow → impatience & present bias
\end_layout

\begin_deeper
\begin_layout Standard
\begin_inset VSpace defskip
\end_inset


\end_layout

\end_deeper
\begin_layout Enumerate

\series bold
Beliefs
\series default
: Might not believe own actions can influence outcomes (self-efficacy).
 Might not know benefits of chlorination (information)
\end_layout

\begin_deeper
\begin_layout Standard
\begin_inset VSpace defskip
\end_inset


\end_layout

\end_deeper
\begin_layout Enumerate

\series bold
Constraints
\series default
: Might be unable to plan and execute chlorination (e.g.
 forgetting, disorganized)
\end_layout

\begin_layout Standard
\begin_inset VSpace defskip
\end_inset


\end_layout

\begin_layout Standard

\series bold
This study: 
\end_layout

\begin_layout Itemize
Use light-touch psychological interventions to study if
\end_layout

\begin_deeper
\begin_layout Enumerate
(some of) these targets are malleable
\end_layout

\begin_layout Enumerate
they drive behavior in different domains
\end_layout

\end_deeper
\begin_layout Itemize
Randomized controlled trial (
\begin_inset Formula $N=3750$
\end_inset

) in Western Kenya.
 
\end_layout

\begin_layout Itemize
Cross-randomize reduction in psychological and material barriers.
\end_layout

\end_deeper
\begin_layout Standard
\begin_inset Separator parbreak
\end_inset


\end_layout

\begin_layout Frame
\begin_inset Argument 4
status open

\begin_layout Plain Layout
This Study
\end_layout

\end_inset


\begin_inset Separator latexpar
\end_inset


\end_layout

\begin_deeper
\begin_layout Itemize
205 villages in Western Kenya (Kakamega and Bungoma), 
\begin_inset Formula $N=3750$
\end_inset


\end_layout

\begin_deeper
\begin_layout Itemize
Women aged 
\begin_inset Formula $18-35$
\end_inset

, 
\begin_inset Formula $\phi\,children=2.7$
\end_inset

, daily wage 
\begin_inset Formula $150-400$
\end_inset

 Ksh.
\color black

\begin_inset VSpace medskip
\end_inset


\end_layout

\end_deeper
\begin_layout Itemize

\series bold
\color black
Interventions: 
\series default
Two-hour two-session group workshops.
\begin_inset VSpace smallskip
\end_inset


\end_layout

\begin_deeper
\begin_layout Enumerate

\series bold
\color black
\begin_inset Flex Bold
status open

\begin_layout Plain Layout

\series bold
\color black
Visualization
\end_layout

\end_inset


\series default
 workshop: targets time preferences
\end_layout

\begin_deeper
\begin_layout Itemize
Idea: We are impatient because present utility is easier to imagine than
 future utility (Alan & Ertac 2018, Gabaix & Laibson 2017)
\end_layout

\begin_layout Itemize
Approach: Visualization of alternative realizations of the future
\color black

\begin_inset ERT
status open

\begin_layout Plain Layout


\backslash
pause
\end_layout

\end_inset


\begin_inset VSpace medskip
\end_inset


\end_layout

\end_deeper
\begin_layout Enumerate
\begin_inset Flex Bold
status open

\begin_layout Plain Layout
Planning
\end_layout

\end_inset

 workshop: targets planning skills (cognitive constraints)
\end_layout

\begin_deeper
\begin_layout Enumerate
Idea: People get stuck in cycles of avoidance/inactivity and low mood
\end_layout

\begin_layout Enumerate
Approach: Behavioural Activation (
\size scriptsize
adapted from Richards & Whyte 2011
\size default
)
\color black

\begin_inset VSpace medskip
\end_inset


\end_layout

\begin_layout Standard

\color black
\begin_inset space \hspace{}
\length -0.6cm
\end_inset

Both workshops presume agency, and thus may affect 
\begin_inset Flex Bold
status open

\begin_layout Plain Layout

\color black
self-efficacy
\end_layout

\end_inset


\color inherit
 (beliefs)
\begin_inset ERT
status open

\begin_layout Plain Layout


\backslash
pause
\end_layout

\end_inset


\color black

\begin_inset VSpace defskip
\end_inset


\end_layout

\end_deeper
\begin_layout Enumerate

\series bold
Placebo
\series default
 workshop including 
\series bold
information module
\series default
 (also in P+V)
\color black

\begin_inset VSpace defskip
\end_inset


\end_layout

\begin_layout Enumerate

\series bold
Pure control
\end_layout

\end_deeper
\begin_layout Standard
\begin_inset VSpace defskip
\end_inset


\end_layout

\begin_layout Itemize

\series bold
Cross-cut: 
\series default
A random half of villages has chlorine dispensers.
\end_layout

\end_deeper
\begin_layout Standard
\begin_inset Separator parbreak
\end_inset


\end_layout

\begin_layout Frame
\begin_inset Argument 4
status open

\begin_layout Plain Layout
Literature and Contributions
\end_layout

\end_inset


\end_layout

\begin_deeper
\begin_layout Standard

\size small
Large literature in behavioral & dev econ on psych factors which affect
 investment.
 Few studies attempt to change domain-general preferences or beliefs.
\end_layout

\begin_layout Itemize

\size small
Visualization to target intertemporal choice
\end_layout

\begin_deeper
\begin_layout Itemize

\size footnotesize
Lots of interest in psychology (EFT, age-progressed pictures of self).
 Outcomes in lab 
\emph on
while
\emph default
 intervention administered, 
\begin_inset Formula $N\leq50$
\end_inset

.
\end_layout

\begin_layout Itemize

\size footnotesize
Alan & Ertac (2018) use incentivized tasks in Turkish primary schools
\end_layout

\begin_layout Standard

\size footnotesize
\color blue
⇒ Show effects of V.
 on real-world behavior of adults, in multiple domains.
\end_layout

\end_deeper
\begin_layout Pause

\end_layout

\begin_layout Itemize

\size small
Behavioral activation to target planning skills
\end_layout

\begin_deeper
\begin_layout Itemize

\size footnotesize
Psychotherapy approaches (e.g.
 CBT) typically intense and on subpopulations.

\size scriptsize
\color gray
 (Blattman et al 2017, Baranov et al 2018, Heller et al 2017).
\end_layout

\begin_layout Itemize

\size footnotesize
Implementation interventions and planning prompts targeting specific behaviours
 
\size scriptsize
\color gray
(Duckworth et al.
 2013, Milkman et al 2011)
\end_layout

\begin_layout Standard

\size footnotesize
\color blue
⇒ Show econ&health effects of light-touch, domain-general planning intervention.
 
\end_layout

\begin_layout Standard

\size footnotesize
\color blue
⇒ Comparison of two interventions allows to study which psych targets are
 most malleable & most affect behavior.
\end_layout

\end_deeper
\begin_layout Pause

\end_layout

\begin_layout Standard

\size small
Literature on increasing preventive health in low-income countries
\end_layout

\begin_layout Itemize

\size footnotesize
Information, free provision, vouchers
\size scriptsize
\color gray
 (Ashraf et al 2010a + 2010b, many more).
\end_layout

\begin_deeper
\begin_layout Standard

\size footnotesize
\color blue
⇒ Show effects of light-touch, domain-general psych interventions.
 
\end_layout

\end_deeper
\end_deeper
\begin_layout Standard
\begin_inset Separator parbreak
\end_inset


\end_layout

\begin_layout Frame
\begin_inset Argument 4
status open

\begin_layout Plain Layout
Preview of Results
\end_layout

\end_inset


\end_layout

\begin_deeper
\begin_layout Itemize
After 12 weeks, visualization increases objective chlorination, reduces
 diarrhea among children, and increases savings.
 
\end_layout

\begin_layout Itemize
Effects on chlorination and savings persist after almost three years.
 Labor supply increases.
\end_layout

\begin_layout Itemize
Effects of the planning intervention are weaker and largely insignificant.
\end_layout

\begin_layout Itemize
Mechanisms:
\end_layout

\begin_deeper
\begin_layout Itemize
No change in planning skills or conventional measures of time preferences
\end_layout

\begin_deeper
\begin_layout Itemize
Although visualization increases participants' skill in mentally forecasting
 their future (Gabaix and Laibson 2017)
\end_layout

\end_deeper
\begin_layout Itemize
Both interventions increase self-efficacy 
\begin_inset Newline newline
\end_inset

(stronger & more persistent in V)
\end_layout

\begin_layout Itemize
Results not explained by information, risk preferences, experimenter demand,
 salience
\end_layout

\end_deeper
\end_deeper
\begin_layout Section
Experimental Design
\end_layout

\begin_layout Frame
\begin_inset Argument 4
status open

\begin_layout Plain Layout
Theory of Change: Visualization
\end_layout

\end_inset


\end_layout

\begin_deeper
\begin_layout Itemize

\size small
E.g.

\emph on
 Gabaix and Laibson (2017)
\emph default
: A perfectly patient decisionmaker forms beliefs about utility from a future
 reward 
\begin_inset Formula $u_{t}\sim\mathcal{N}(\mu,\,\sigma_{u}^{2})$
\end_inset

 by combining her prior 
\begin_inset Formula $\mu$
\end_inset

 with noisy & unbiased simulations of the reward 
\begin_inset Formula $s_{t}$
\end_inset

.
 
\size default

\begin_inset ERT
status open

\begin_layout Plain Layout


\backslash
hyperlink{Gabaix_Laibson}{
\backslash
beamergotobutton{Diagram}}
\end_layout

\end_inset


\end_layout

\begin_layout Itemize

\size small
Signals 
\begin_inset Formula $s_{t}=u_{t}+\epsilon_{t}$
\end_inset

 with 
\begin_inset Formula $\epsilon_{t}\sim\mathcal{N}(0,\,\sigma_{\epsilon_{t}}^{2})$
\end_inset

 and 
\begin_inset Formula $\sigma_{\epsilon_{t}}^{2}$
\end_inset

 increasing in 
\begin_inset Formula $t$
\end_inset

.
\end_layout

\begin_deeper
\begin_layout Pause

\end_layout

\end_deeper
\begin_layout Itemize

\size small
For simplicity, let 
\begin_inset Formula $\mu=0$
\end_inset

.
 Then average posterior of 
\begin_inset Formula $u_{t}$
\end_inset

 is 
\begin_inset Formula $D(t)u_{t}$
\end_inset

, where 
\begin_inset Formula 
\[
D(t)=1/(1+\nicefrac{\sigma_{\epsilon_{t}}^{2}}{\sigma_{u}^{2}})
\]

\end_inset

is the 
\emph on
as-if
\emph default
 discounting function.
 
\begin_inset Formula $D(t)$
\end_inset

 decreases in 
\begin_inset Formula $t$
\end_inset

, and is hyperbolic when 
\begin_inset Formula $\sigma_{\epsilon_{t}}^{2}=\sigma_{\epsilon}^{2}t$
\end_inset

.
 Result: 
\begin_inset Quotes eld
\end_inset

present-biased
\begin_inset Quotes erd
\end_inset

 behavior with preference reversals.
\end_layout

\begin_deeper
\begin_layout Pause
\begin_inset VSpace medskip
\end_inset


\end_layout

\end_deeper
\begin_layout Itemize

\size small
\emph on
Implication
\emph default
: Any intervention which improves forecasting ability (reduces 
\begin_inset Formula $\sigma_{\epsilon_{t}}^{2}$
\end_inset

) will lead to more patient behavior
\end_layout

\begin_deeper
\begin_layout Itemize

\size small
Examples: more time/effort thinking about problem (Imas et al 2020), higher
 imaginative capacity, higher intelligence.
\end_layout

\begin_deeper
\begin_layout Standard
\begin_inset VSpace medskip
\end_inset


\end_layout

\end_deeper
\end_deeper
\begin_layout Standard

\series bold
\size small
Hypothesis
\series default
: V leads to more precise utility forecasts.
 Outside model, stronger mapping: present behavior → future outcomes (self-effic
acy).
 Result: Weigh future benefits more heavily against current costs → more
 patient behavior.
\end_layout

\end_deeper
\begin_layout Standard
\begin_inset Separator parbreak
\end_inset


\end_layout

\begin_layout Frame
\begin_inset Argument 4
status open

\begin_layout Plain Layout
Theory of Change: Planning
\end_layout

\end_inset


\end_layout

\begin_deeper
\begin_layout Standard

\series medium
\size small
Intervention
\series default
 based on psychotherapy approach 
\begin_inset Quotes eld
\end_inset

Behavioral Activation.
\begin_inset Quotes erd
\end_inset


\series medium
 Draws
\series default
 on literature on instrumental reinforcement and motivation (Lejuez et al
 2011).
\end_layout

\begin_layout Standard
\align center

\size small
\begin_inset Graphics
	filename Figures/BA_cycle.jpg
	lyxscale 40
	width 65page%

\end_inset


\end_layout

\begin_layout Standard

\size small
Behavioral activation teaches simple, structured skills to help pe
\color black
ople 
\begin_inset Quotes xld
\end_inset

get going
\begin_inset Quotes xrd
\end_inset

 a
\color inherit
nd re-engage with meaningful activities.
 Key: Start with easiest tasks, earn sense of accomplishment, which improves
 mood and increases the likelihood they persist with the task.
\size default

\begin_inset VSpace medskip
\end_inset


\end_layout

\begin_layout Standard

\series bold
\size small
Hypothesis
\series default
: P will increase ability to make and stick to plans.
 'Mastery experiences' likely to increase self-efficacy (Bandura 1997).
\end_layout

\end_deeper
\begin_layout Standard
\begin_inset Separator parbreak
\end_inset


\end_layout

\begin_layout Frame
\begin_inset Argument 4
status open

\begin_layout Plain Layout
Interventions
\end_layout

\end_inset


\begin_inset Separator latexpar
\end_inset


\end_layout

\begin_deeper
\begin_layout Standard
\align center
\begin_inset Graphics
	filename Figures/Overview_interventions.png
	lyxscale 25
	width 82page%

\end_inset


\begin_inset VSpace -0.3cm
\end_inset


\end_layout

\begin_layout Standard
\align center

\size scriptsize
All treatments: Two 2h-sessions incl.
 interactive lectures, case stories, exercises, and drawings.
\end_layout

\end_deeper
\begin_layout Standard
\begin_inset Separator parbreak
\end_inset


\end_layout

\begin_layout Frame
\begin_inset Argument 4
status open

\begin_layout Plain Layout
Timeline
\end_layout

\end_inset


\end_layout

\begin_deeper
\begin_layout Standard
\align center
\begin_inset Graphics
	filename Figures/Timeline_LR_photos.jpg
	lyxscale 30
	width 95page%

\end_inset


\end_layout

\end_deeper
\begin_layout Section
Outcomes of Interest
\end_layout

\begin_layout Frame
\begin_inset Argument 4
status open

\begin_layout Plain Layout
Pre-Specified Outcomes of Interest
\end_layout

\end_inset


\end_layout

\begin_deeper
\begin_layout Standard
\begin_inset ERT
status open

\begin_layout Plain Layout


\backslash
resizebox{0.95
\backslash
textwidth}{!}{%
\end_layout

\end_inset


\end_layout

\begin_layout Standard
\begin_inset Tabular
<lyxtabular version="3" rows="21" columns="3">
<features tabularvalignment="middle">
<column alignment="left" valignment="top">
<column alignment="center" valignment="top">
<column alignment="center" valignment="top">
<row>
<cell alignment="left" valignment="top" bottomline="true" usebox="none">
\begin_inset Text

\begin_layout Plain Layout

\end_layout

\end_inset
</cell>
<cell alignment="center" valignment="top" bottomline="true" usebox="none">
\begin_inset Text

\begin_layout Plain Layout

\size small
10-week
\end_layout

\end_inset
</cell>
<cell alignment="center" valignment="top" bottomline="true" usebox="none">
\begin_inset Text

\begin_layout Plain Layout

\size small
30-36 month
\end_layout

\end_inset
</cell>
</row>
<row>
<cell alignment="left" valignment="top" usebox="none">
\begin_inset Text

\begin_layout Plain Layout
B
\size footnotesize
EHAVIOR
\end_layout

\end_inset
</cell>
<cell alignment="center" valignment="top" usebox="none">
\begin_inset Text

\begin_layout Plain Layout

\end_layout

\end_inset
</cell>
<cell alignment="center" valignment="top" usebox="none">
\begin_inset Text

\begin_layout Plain Layout

\end_layout

\end_inset
</cell>
</row>
<row>
<cell alignment="left" valignment="top" usebox="none">
\begin_inset Text

\begin_layout Plain Layout

\series bold
\size small
Hypothesis 1: the intervention affects water chlorination
\end_layout

\end_inset
</cell>
<cell alignment="center" valignment="top" usebox="none">
\begin_inset Text

\begin_layout Plain Layout

\end_layout

\end_inset
</cell>
<cell alignment="center" valignment="top" usebox="none">
\begin_inset Text

\begin_layout Plain Layout

\end_layout

\end_inset
</cell>
</row>
<row>
<cell alignment="center" valignment="top" usebox="none">
\begin_inset Text

\begin_layout Plain Layout

\size small
Presence of any chlorine in household drinking water
\end_layout

\end_inset
</cell>
<cell alignment="center" valignment="top" usebox="none">
\begin_inset Text

\begin_layout Plain Layout

\size small
Primary
\end_layout

\end_inset
</cell>
<cell alignment="center" valignment="top" usebox="none">
\begin_inset Text

\begin_layout Plain Layout

\end_layout

\end_inset
</cell>
</row>
<row>
<cell alignment="left" valignment="top" usebox="none">
\begin_inset Text

\begin_layout Plain Layout

\size small
General water treatment: Indicator for chlorine
\end_layout

\end_inset
</cell>
<cell alignment="center" valignment="top" usebox="none">
\begin_inset Text

\begin_layout Plain Layout

\size small
Not pre-specified
\end_layout

\end_inset
</cell>
<cell alignment="center" valignment="top" usebox="none">
\begin_inset Text

\begin_layout Plain Layout

\size small
Primary
\end_layout

\end_inset
</cell>
</row>
<row>
<cell alignment="left" valignment="top" usebox="none">
\begin_inset Text

\begin_layout Plain Layout

\series bold
\size small
Hypothesis 1a: the intervention affects health outcomes
\end_layout

\end_inset
</cell>
<cell alignment="center" valignment="top" usebox="none">
\begin_inset Text

\begin_layout Plain Layout

\end_layout

\end_inset
</cell>
<cell alignment="center" valignment="top" usebox="none">
\begin_inset Text

\begin_layout Plain Layout

\end_layout

\end_inset
</cell>
</row>
<row>
<cell alignment="center" valignment="top" usebox="none">
\begin_inset Text

\begin_layout Plain Layout

\size small
Number of diarrhea episodes per child under 15 in last 3 months
\end_layout

\end_inset
</cell>
<cell alignment="center" valignment="top" usebox="none">
\begin_inset Text

\begin_layout Plain Layout

\size small
Exploratory
\end_layout

\end_inset
</cell>
<cell alignment="center" valignment="top" usebox="none">
\begin_inset Text

\begin_layout Plain Layout

\size small
Primary
\end_layout

\end_inset
</cell>
</row>
<row>
<cell alignment="center" valignment="top" usebox="none">
\begin_inset Text

\begin_layout Plain Layout

\series bold
\size small
Hypothesis 2: the intervention affects future investments
\end_layout

\end_inset
</cell>
<cell alignment="center" valignment="top" usebox="none">
\begin_inset Text

\begin_layout Plain Layout

\end_layout

\end_inset
</cell>
<cell alignment="center" valignment="top" usebox="none">
\begin_inset Text

\begin_layout Plain Layout

\end_layout

\end_inset
</cell>
</row>
<row>
<cell alignment="left" valignment="top" usebox="none">
\begin_inset Text

\begin_layout Plain Layout

\size small
Amount saved regularly (weekly, KES)
\end_layout

\end_inset
</cell>
<cell alignment="center" valignment="top" usebox="none">
\begin_inset Text

\begin_layout Plain Layout

\size small
Secondary
\end_layout

\end_inset
</cell>
<cell alignment="center" valignment="top" usebox="none">
\begin_inset Text

\begin_layout Plain Layout

\size small
Secondary
\end_layout

\end_inset
</cell>
</row>
<row>
<cell alignment="left" valignment="top" usebox="none">
\begin_inset Text

\begin_layout Plain Layout

\size small
Total hours of work
\end_layout

\end_inset
</cell>
<cell alignment="center" valignment="top" usebox="none">
\begin_inset Text

\begin_layout Plain Layout

\size small
Secondary
\end_layout

\end_inset
</cell>
<cell alignment="center" valignment="top" usebox="none">
\begin_inset Text

\begin_layout Plain Layout

\size small
Secondary
\end_layout

\end_inset
</cell>
</row>
<row>
<cell alignment="left" valignment="top" usebox="none">
\begin_inset Text

\begin_layout Plain Layout

\size small
Education investment index
\begin_inset Note Note
status open

\begin_layout Plain Layout

\size footnotesize
This is made up of any school days missed across all children, expenditure
 per child on schooling in last three months.
\end_layout

\end_inset


\end_layout

\end_inset
</cell>
<cell alignment="center" valignment="top" usebox="none">
\begin_inset Text

\begin_layout Plain Layout

\size small
Secondary
\end_layout

\end_inset
</cell>
<cell alignment="center" valignment="top" usebox="none">
\begin_inset Text

\begin_layout Plain Layout

\size small
Not measured
\end_layout

\end_inset
</cell>
</row>
<row>
<cell alignment="center" valignment="top" usebox="none">
\begin_inset Text

\begin_layout Plain Layout

\end_layout

\end_inset
</cell>
<cell alignment="center" valignment="top" usebox="none">
\begin_inset Text

\begin_layout Plain Layout

\end_layout

\end_inset
</cell>
<cell alignment="center" valignment="top" usebox="none">
\begin_inset Text

\begin_layout Plain Layout

\end_layout

\end_inset
</cell>
</row>
<row>
<cell alignment="left" valignment="top" usebox="none">
\begin_inset Text

\begin_layout Plain Layout
P
\size footnotesize
SYCHOLOGICAL
\size default
 M
\size footnotesize
ECHANISMS
\end_layout

\end_inset
</cell>
<cell alignment="center" valignment="top" usebox="none">
\begin_inset Text

\begin_layout Plain Layout

\end_layout

\end_inset
</cell>
<cell alignment="center" valignment="top" usebox="none">
\begin_inset Text

\begin_layout Plain Layout

\end_layout

\end_inset
</cell>
</row>
<row>
<cell alignment="center" valignment="top" usebox="none">
\begin_inset Text

\begin_layout Plain Layout

\series bold
\size small
Hypothesis 1: the intervention affects planning ability
\end_layout

\end_inset
</cell>
<cell alignment="center" valignment="top" usebox="none">
\begin_inset Text

\begin_layout Plain Layout

\end_layout

\end_inset
</cell>
<cell alignment="center" valignment="top" usebox="none">
\begin_inset Text

\begin_layout Plain Layout

\end_layout

\end_inset
</cell>
</row>
<row>
<cell alignment="left" valignment="top" usebox="none">
\begin_inset Text

\begin_layout Plain Layout

\size small
Behavioral Activation for Depression Scale - Short Form (BADS-SF)
\end_layout

\end_inset
</cell>
<cell alignment="center" valignment="top" usebox="none">
\begin_inset Text

\begin_layout Plain Layout

\size small
Primary
\end_layout

\end_inset
</cell>
<cell alignment="center" valignment="top" usebox="none">
\begin_inset Text

\begin_layout Plain Layout

\size small
Not measured
\end_layout

\end_inset
</cell>
</row>
<row>
<cell alignment="center" valignment="top" usebox="none">
\begin_inset Text

\begin_layout Plain Layout

\size small
Tower of London task: total moves across all four rounds
\end_layout

\end_inset
</cell>
<cell alignment="center" valignment="top" usebox="none">
\begin_inset Text

\begin_layout Plain Layout

\size small
Secondary
\end_layout

\end_inset
</cell>
<cell alignment="center" valignment="top" usebox="none">
\begin_inset Text

\begin_layout Plain Layout

\size small
Not measured
\end_layout

\end_inset
</cell>
</row>
<row>
<cell alignment="center" valignment="top" usebox="none">
\begin_inset Text

\begin_layout Plain Layout

\series bold
\size small
Hypothesis 2: the intervention affects time preferences
\end_layout

\end_inset
</cell>
<cell alignment="center" valignment="top" usebox="none">
\begin_inset Text

\begin_layout Plain Layout

\end_layout

\end_inset
</cell>
<cell alignment="center" valignment="top" usebox="none">
\begin_inset Text

\begin_layout Plain Layout

\end_layout

\end_inset
</cell>
</row>
<row>
<cell alignment="center" valignment="top" usebox="none">
\begin_inset Text

\begin_layout Plain Layout

\size small
\begin_inset Formula $\beta^{Effort}$
\end_inset

 (estimated from the effort discounting task)
\end_layout

\end_inset
</cell>
<cell alignment="center" valignment="top" usebox="none">
\begin_inset Text

\begin_layout Plain Layout

\size small
Primary
\end_layout

\end_inset
</cell>
<cell alignment="center" valignment="top" usebox="none">
\begin_inset Text

\begin_layout Plain Layout

\size small
Not measured
\end_layout

\end_inset
</cell>
</row>
<row>
<cell alignment="center" valignment="top" usebox="none">
\begin_inset Text

\begin_layout Plain Layout

\size small
Utility forecasting: Vividness rating
\end_layout

\end_inset
</cell>
<cell alignment="center" valignment="top" usebox="none">
\begin_inset Text

\begin_layout Plain Layout

\size small
Not measured
\end_layout

\end_inset
</cell>
<cell alignment="center" valignment="top" usebox="none">
\begin_inset Text

\begin_layout Plain Layout

\size small
Primary
\end_layout

\end_inset
</cell>
</row>
<row>
<cell alignment="left" valignment="top" usebox="none">
\begin_inset Text

\begin_layout Plain Layout

\series bold
\size small
Hypothesis 3: the intervention affects self-efficacy
\end_layout

\end_inset
</cell>
<cell alignment="center" valignment="top" usebox="none">
\begin_inset Text

\begin_layout Plain Layout

\end_layout

\end_inset
</cell>
<cell alignment="center" valignment="top" usebox="none">
\begin_inset Text

\begin_layout Plain Layout

\end_layout

\end_inset
</cell>
</row>
<row>
<cell alignment="center" valignment="top" bottomline="true" usebox="none">
\begin_inset Text

\begin_layout Plain Layout

\size small
Generalized Self-Efficacy (GSE) scale
\end_layout

\end_inset
</cell>
<cell alignment="center" valignment="top" bottomline="true" usebox="none">
\begin_inset Text

\begin_layout Plain Layout

\size small
Secondary
\end_layout

\end_inset
</cell>
<cell alignment="center" valignment="top" bottomline="true" usebox="none">
\begin_inset Text

\begin_layout Plain Layout

\size small
Primary
\end_layout

\end_inset
</cell>
</row>
</lyxtabular>

\end_inset


\begin_inset ERT
status open

\begin_layout Plain Layout

}
\end_layout

\end_inset


\end_layout

\begin_layout Standard
\align right
\begin_inset ERT
status open

\begin_layout Plain Layout


\backslash
hyperlink{specification}{
\backslash
beamergotobutton{Specification}}
\end_layout

\end_inset

 
\begin_inset ERT
status open

\begin_layout Plain Layout


\backslash
hyperlink{integrity}{
\backslash
beamergotobutton{Balance and Attrition}}
\end_layout

\end_inset


\end_layout

\end_deeper
\begin_layout Standard
\begin_inset Separator plain
\end_inset


\end_layout

\begin_layout Section
Results
\end_layout

\begin_layout Frame
\begin_inset Argument 4
status open

\begin_layout Plain Layout
Health: Chlorination
\end_layout

\end_inset


\begin_inset Separator latexpar
\end_inset


\end_layout

\begin_deeper
\begin_layout Standard
\align center
\begin_inset VSpace -0.2cm
\end_inset


\begin_inset Graphics
	filename Figures/TCR.png
	lyxscale 40
	width 48text%

\end_inset


\end_layout

\begin_layout Standard
\begin_inset VSpace -0.5cm
\end_inset


\size small
After 12 weeks, share of households who chlorinate increases by 22% (5pp)
 in V, not significant in P.
 Boiling of water increases in both V (***) and P (*).
 
\size default

\begin_inset VSpace -0.2cm
\end_inset


\end_layout

\begin_layout Standard
\align right
\begin_inset ERT
status open

\begin_layout Plain Layout


\backslash
hyperlink{table2_health}{
\backslash
beamergotobutton{Health Table}}
\end_layout

\end_inset

 
\begin_inset VSpace -0.3cm
\end_inset


\end_layout

\begin_layout Standard

\size small
No effect of information (active vs pure control).
\end_layout

\begin_layout Standard

\size small
No significant heterogeneity in health results by dispenser status.
 
\size default

\begin_inset ERT
status open

\begin_layout Plain Layout


\backslash
hyperlink{dispenser}{
\backslash
beamergotobutton{Dispenser Table}}
\end_layout

\end_inset


\end_layout

\end_deeper
\begin_layout Standard
\begin_inset Separator plain
\end_inset


\end_layout

\begin_layout Frame
\begin_inset Argument 4
status open

\begin_layout Plain Layout
Chlorination: Short vs Long Run
\end_layout

\end_inset


\begin_inset CommandInset label
LatexCommand label
name "anychlor"

\end_inset


\begin_inset Separator latexpar
\end_inset


\end_layout

\begin_deeper
\begin_layout Standard
\align center
\begin_inset Graphics
	filename Figures/Chlorine_selfreport.png
	lyxscale 40
	width 95page%

\end_inset


\end_layout

\begin_layout Standard

\size small
After 10 weeks, 7pp increase in V in those who report that main way to treat
 water is chlorine.
\end_layout

\begin_layout Standard

\size small
After 33 months, increase by 5pp in V, not significant in P.
 
\end_layout

\end_deeper
\begin_layout Standard
\begin_inset Separator parbreak
\end_inset


\end_layout

\begin_layout Frame
\begin_inset Argument 4
status open

\begin_layout Plain Layout
Health: Diarrhea
\end_layout

\end_inset


\begin_inset Separator latexpar
\end_inset


\end_layout

\begin_deeper
\begin_layout Standard
\align center
\begin_inset VSpace -0.7cm
\end_inset


\begin_inset Graphics
	filename Figures/Diarrhea_u15.png
	lyxscale 40
	width 95page%

\end_inset


\end_layout

\begin_layout Standard
\begin_inset VSpace -0.5cm
\end_inset


\size small
After 10 weeks, diarrhea reduced by 46 percent in V and 23 percent in P.
\end_layout

\begin_layout Standard

\size small
Same for U5 children.
 No effect in LR, but confounded by seasonality (pos.
 effect for subsample surveyed in rainy season).
\end_layout

\begin_layout Standard
\begin_inset VSpace medskip
\end_inset


\end_layout

\begin_layout Standard

\size small
At cost US $4 per HH, classified 
\begin_inset Quotes eld
\end_inset

highly cost-effective
\begin_inset Quotes erd
\end_inset

 by WHO standards.
\size default

\begin_inset VSpace medskip
\end_inset


\end_layout

\end_deeper
\begin_layout Standard
\begin_inset Separator parbreak
\end_inset


\end_layout

\begin_layout Frame
\begin_inset Argument 4
status open

\begin_layout Plain Layout
Savings
\end_layout

\end_inset


\begin_inset Separator latexpar
\end_inset


\end_layout

\begin_deeper
\begin_layout Standard
\align center
\begin_inset Graphics
	filename Figures/Table2_savings_200red.png
	lyxscale 40
	width 99text%

\end_inset


\begin_inset VSpace -0.3cm
\end_inset


\end_layout

\begin_layout Standard

\size small
Both in short and long run, Visualization (but not Planning) led to significant
 increases in: Savings per week (↑ 26 percent), likelihood of saving regularly,
 savings in ROSCAs & number of ROSCAs joined, likelihood to save for productive
 investment, total savings balance (↑41 percent after 33 months despite
 Covid)
\end_layout

\end_deeper
\begin_layout Standard
\begin_inset Separator parbreak
\end_inset


\end_layout

\begin_layout Frame
\begin_inset Argument 4
status open

\begin_layout Plain Layout
Labor Supply
\end_layout

\end_inset


\begin_inset Separator latexpar
\end_inset


\end_layout

\begin_deeper
\begin_layout Standard
\align center
\begin_inset VSpace -0.7cm
\end_inset


\begin_inset Graphics
	filename Figures/Labor.png
	lyxscale 40
	width 95page%

\end_inset


\end_layout

\begin_layout Standard
\begin_inset VSpace -0.5cm
\end_inset


\end_layout

\begin_layout Standard

\size small
Increase of 18 percent in labor supply in Visualization in the long run.
\begin_inset space \hfill{}
\end_inset


\size default

\begin_inset ERT
status open

\begin_layout Plain Layout


\backslash
hyperlink{table2_labor}{
\backslash
beamergotobutton{Labor Table}}
\end_layout

\end_inset


\end_layout

\begin_layout Standard

\size small
Labor supply reduced 22 percent in Planning in short run, no effect in long
 run.
\end_layout

\begin_layout Standard

\size small
No effects on earnings (all coefficients positive and insignificant).
\end_layout

\end_deeper
\begin_layout Standard
\begin_inset Separator parbreak
\end_inset


\end_layout

\begin_layout Section
Mechanisms
\end_layout

\begin_layout Frame
\begin_inset Argument 4
status open

\begin_layout Plain Layout

\lang british
Pre-Specified Psychological Mechanisms
\end_layout

\end_inset


\end_layout

\begin_deeper
\begin_layout Standard

\family roman
\shape smallcaps
Planning skills
\end_layout

\begin_layout Itemize

\size small
Measurement: Behavioral Activation scale (BADS), Tower of London task
\end_layout

\begin_layout Itemize

\size small
Result: No effects.
\begin_inset space \hfill{}
\end_inset


\size default

\begin_inset ERT
status open

\begin_layout Plain Layout


\backslash
hyperlink{ToL}{
\backslash
beamergotobutton{Measurement}}
\end_layout

\end_inset

 
\end_layout

\begin_layout Standard

\family roman
\shape smallcaps
Time Preferences
\end_layout

\begin_layout Itemize

\size small
Measurement: First incentivized real-effort task without access to computers
 or smartphones (SMS data entry in 0,1,7,8 days), plus monetary MPL
\end_layout

\begin_deeper
\begin_layout Itemize

\size small
LR only: Utility forecasting task (à la Gabaix-Laibson)
\begin_inset space \hfill{}
\end_inset


\size default

\begin_inset ERT
status open

\begin_layout Plain Layout


\backslash
hyperlink{effort_task}{
\backslash
beamergotobutton{Measurement}}
\end_layout

\end_inset


\end_layout

\end_deeper
\begin_layout Itemize

\size small
Result: No effects on conventional 
\begin_inset Formula $\beta\delta$
\end_inset

–measures.
 0.12 SD increase in forecasting vividness in V in long run.
\end_layout

\begin_layout Standard

\family roman
\shape smallcaps
Self-Efficacy
\end_layout

\begin_layout Itemize

\size small
Measurement: Generalized Self-Efficacy (GSE) scale.
\end_layout

\begin_layout Itemize

\size small
Result: SR increases in both V and P, LR increase only in V.
\end_layout

\begin_layout Standard
\align right
\begin_inset ERT
status open

\begin_layout Plain Layout


\backslash
hyperlink{table4_psych}{
\backslash
beamergotobutton{Psych Table}}
\end_layout

\end_inset


\end_layout

\end_deeper
\begin_layout Standard
\begin_inset Separator parbreak
\end_inset


\end_layout

\begin_layout Frame
\begin_inset Argument 4
status open

\begin_layout Plain Layout
Self-Efficacy: Results
\end_layout

\end_inset


\begin_inset Separator latexpar
\end_inset


\end_layout

\begin_deeper
\begin_layout Standard
\align center
\begin_inset VSpace -0.7cm
\end_inset


\begin_inset Graphics
	filename Figures/GSE.png
	lyxscale 40
	width 95page%

\end_inset


\end_layout

\begin_layout Standard
\begin_inset VSpace -0.5cm
\end_inset


\size small
After 10 weeks, self-efficacy increases by 0.15 SD in V and 0.11 SD in P.
 
\end_layout

\begin_layout Standard

\size small
After 33 months, effect of V is 0.14 SD larger than P, 0.07 SD larger than
 AC.
 
\size default

\begin_inset VSpace medskip
\end_inset


\end_layout

\begin_layout Standard

\size small
Self-efficacy (but not 
\begin_inset Formula $\beta\delta$
\end_inset

 or planning skills) robustly correlated with chlorination and savings.
\end_layout

\end_deeper
\begin_layout Standard
\begin_inset Separator plain
\end_inset


\end_layout

\begin_layout Frame
\begin_inset Argument 4
status open

\begin_layout Plain Layout

\lang british
Self-Efficacy: Measurement
\end_layout

\end_inset


\end_layout

\begin_deeper
\begin_layout Itemize
General Self-Efficacy Scale (GSE) following Schwarzer/Jerusalem (1995)
\end_layout

\begin_layout Itemize
Validated and widely recognized in psych literature
\end_layout

\begin_deeper
\begin_layout Itemize
Cronberg's alpha (internal reliability)
\begin_inset Formula $=0.8$
\end_inset

, Test-Retest 
\begin_inset Formula $\rho=0.62$
\end_inset


\end_layout

\begin_layout Itemize
Selected based on a separate validation study
\end_layout

\end_deeper
\begin_layout Standard
\align center
\begin_inset Tabular
<lyxtabular version="3" rows="9" columns="2">
<features tabularvalignment="middle">
<column alignment="left" valignment="top">
<column alignment="left" valignment="top">
<row>
<cell alignment="left" valignment="top" topline="true" leftline="true" usebox="none">
\begin_inset Text

\begin_layout Plain Layout

\size footnotesize
\emph on
1
\end_layout

\end_inset
</cell>
<cell alignment="left" valignment="top" topline="true" leftline="true" rightline="true" usebox="none">
\begin_inset Text

\begin_layout Plain Layout

\size footnotesize
\emph on
I can always manage to solve difficult problems if I try hard enough.
 
\end_layout

\end_inset
</cell>
</row>
<row>
<cell alignment="left" valignment="top" topline="true" leftline="true" usebox="none">
\begin_inset Text

\begin_layout Plain Layout

\size footnotesize
\emph on
2
\end_layout

\end_inset
</cell>
<cell alignment="left" valignment="top" topline="true" leftline="true" rightline="true" usebox="none">
\begin_inset Text

\begin_layout Plain Layout

\size footnotesize
\emph on
If someone opposes me, I can find the means and ways to get what I want.
 
\end_layout

\end_inset
</cell>
</row>
<row>
<cell alignment="left" valignment="top" topline="true" leftline="true" usebox="none">
\begin_inset Text

\begin_layout Plain Layout

\size footnotesize
\emph on
3
\end_layout

\end_inset
</cell>
<cell alignment="left" valignment="top" topline="true" leftline="true" rightline="true" usebox="none">
\begin_inset Text

\begin_layout Plain Layout

\size footnotesize
\emph on
It is easy for me to stick to my aims and accomplish my goals.
 
\end_layout

\end_inset
</cell>
</row>
<row>
<cell alignment="left" valignment="top" topline="true" leftline="true" usebox="none">
\begin_inset Text

\begin_layout Plain Layout

\size footnotesize
\emph on
4
\end_layout

\end_inset
</cell>
<cell alignment="left" valignment="top" topline="true" leftline="true" rightline="true" usebox="none">
\begin_inset Text

\begin_layout Plain Layout

\size footnotesize
\emph on
I am confident that I could deal efficiently with unexpected events.
 
\end_layout

\end_inset
</cell>
</row>
<row>
<cell alignment="left" valignment="top" topline="true" leftline="true" usebox="none">
\begin_inset Text

\begin_layout Plain Layout

\size footnotesize
\emph on
5
\end_layout

\end_inset
</cell>
<cell alignment="left" valignment="top" topline="true" leftline="true" rightline="true" usebox="none">
\begin_inset Text

\begin_layout Plain Layout

\size footnotesize
\emph on
Thanks to my resourcefulness, I know how to handle unforeseen situations.
 
\end_layout

\end_inset
</cell>
</row>
<row>
<cell alignment="left" valignment="top" topline="true" leftline="true" usebox="none">
\begin_inset Text

\begin_layout Plain Layout

\size footnotesize
\emph on
6
\end_layout

\end_inset
</cell>
<cell alignment="left" valignment="top" topline="true" leftline="true" rightline="true" usebox="none">
\begin_inset Text

\begin_layout Plain Layout

\size footnotesize
\emph on
I can solve most problems if I invest the necessary effort.
 
\end_layout

\end_inset
</cell>
</row>
<row>
<cell alignment="left" valignment="top" topline="true" leftline="true" usebox="none">
\begin_inset Text

\begin_layout Plain Layout

\size footnotesize
\emph on
7
\end_layout

\end_inset
</cell>
<cell alignment="left" valignment="top" topline="true" leftline="true" rightline="true" usebox="none">
\begin_inset Text

\begin_layout Plain Layout

\size footnotesize
\emph on
When I am confronted with a problem, I can usually find several solutions.
 
\end_layout

\end_inset
</cell>
</row>
<row>
<cell alignment="left" valignment="top" topline="true" leftline="true" usebox="none">
\begin_inset Text

\begin_layout Plain Layout

\size footnotesize
\emph on
8
\end_layout

\end_inset
</cell>
<cell alignment="left" valignment="top" topline="true" leftline="true" rightline="true" usebox="none">
\begin_inset Text

\begin_layout Plain Layout

\size footnotesize
\emph on
If I am in trouble, I can usually think of a solution.
 
\end_layout

\end_inset
</cell>
</row>
<row>
<cell alignment="left" valignment="top" topline="true" bottomline="true" leftline="true" usebox="none">
\begin_inset Text

\begin_layout Plain Layout

\size footnotesize
\emph on
9
\end_layout

\end_inset
</cell>
<cell alignment="left" valignment="top" topline="true" bottomline="true" leftline="true" rightline="true" usebox="none">
\begin_inset Text

\begin_layout Plain Layout

\size footnotesize
\emph on
I can usually handle whatever comes my way.
\end_layout

\end_inset
</cell>
</row>
</lyxtabular>

\end_inset


\end_layout

\end_deeper
\begin_layout Standard
\begin_inset Separator parbreak
\end_inset


\end_layout

\begin_layout Frame
\begin_inset Argument 4
status open

\begin_layout Plain Layout
Utility forecasting: Vividness
\end_layout

\end_inset


\begin_inset Separator latexpar
\end_inset


\end_layout

\begin_deeper
\begin_layout Standard
\align center
\begin_inset VSpace -0.2cm
\end_inset


\begin_inset Graphics
	filename Figures/vividness_LR.png
	lyxscale 40
	width 45page%

\end_inset


\end_layout

\begin_layout Standard
\begin_inset VSpace -0.5cm
\end_inset


\size small
Increase of 0.12 SD after 33 months (no short-run measure).
 
\size default

\begin_inset ERT
status open

\begin_layout Plain Layout


\backslash
hyperlink{forecasting_practice}{
\backslash
beamergotobutton{secondary measure}}
\end_layout

\end_inset

 
\end_layout

\begin_layout Standard

\size small
Vivid forecasting strongly predicts savings, but weaker for chlorination.
\end_layout

\end_deeper
\begin_layout Standard
\begin_inset Separator plain
\end_inset


\end_layout

\begin_layout Frame
\begin_inset Argument 4
status open

\begin_layout Plain Layout
Utility forecasting: Measurement
\end_layout

\end_inset


\end_layout

\begin_deeper
\begin_layout Itemize
Need to find a proxy for the simulation noise 
\begin_inset Formula $\sigma_{\epsilon_{t}}^{2}$
\end_inset

 in Gabaix-Laibson model
\end_layout

\begin_deeper
\begin_layout Itemize
Participants asked (and given time) to form an image in their mind of themselves
 and their family in the future.
 
\end_layout

\begin_layout Itemize
Then asked to rate clarity and vividness of the image, from 1 (no image
 at all) to 7 (image as clear and vivid as real life).
\end_layout

\begin_layout Itemize
Measure adapted from Plymouth Sensory Imagery Questionnaire (Andrade et
 al.
 2014).
\end_layout

\begin_deeper
\begin_layout Pause
\begin_inset VSpace medskip
\end_inset


\end_layout

\end_deeper
\end_deeper
\begin_layout Itemize

\emph on
Why does utility forecasting respond, when conventional time preference
 measures don't?
\end_layout

\begin_deeper
\begin_layout Itemize

\emph on
Time horizon:
\emph default
 Visualization targets future in 1 year, while 
\begin_inset Formula $\beta\delta$
\end_inset

 measured from 0/1/7/8 days
\end_layout

\begin_layout Itemize

\emph on
Abstract domain: 
\emph default
healthy kids & future visions vs.
 tangible SMS effort
\end_layout

\begin_layout Standard
→ If model is correct, time preference measures will be sensitive to choice
 frame, setting, and domain.
\end_layout

\end_deeper
\end_deeper
\begin_layout Standard
\begin_inset Separator parbreak
\end_inset


\end_layout

\begin_layout Frame
\begin_inset Argument 4
status open

\begin_layout Plain Layout

\lang british
Alternative Mechanisms
\end_layout

\end_inset


\end_layout

\begin_deeper
\begin_layout Itemize
Beliefs and knowledge about chlorination
\size small

\begin_inset space \hfill{}
\end_inset


\size default

\begin_inset ERT
status open

\begin_layout Plain Layout


\backslash
hyperlink{alternative}{
\backslash
beamergotobutton{Table: Alternative Mechanisms}}
\end_layout

\end_inset


\end_layout

\begin_deeper
\begin_layout Itemize
Information module included in V, P, AC.
 Does change beliefs relative to pure control, but no difference across
 active arms.
\end_layout

\begin_layout Itemize
Information alone is ineffective: No effect on active relative to pure control.
\end_layout

\end_deeper
\begin_layout Itemize
Risk preferences
\end_layout

\begin_deeper
\begin_layout Itemize
No effects on incentivized Eckel-Grossman task
\end_layout

\end_deeper
\begin_layout Itemize
Experimenter demand 
\begin_inset ERT
status open

\begin_layout Plain Layout


\backslash
hyperlink{expdemand}{
\backslash
beamergotobutton{Exp.
 Demand}}
\end_layout

\end_inset


\end_layout

\begin_deeper
\begin_layout Itemize
Chlorine tests unannounced, see paper for various checks.
\end_layout

\begin_layout Itemize
Randomized demand treatments (de Quidt et al 2018) show no effect on self-report
ed chlorination.
 
\end_layout

\end_deeper
\begin_layout Itemize
Salience and attention 
\begin_inset ERT
status open

\begin_layout Plain Layout


\backslash
hyperlink{salience}{
\backslash
beamergotobutton{Salience}}
\end_layout

\end_inset


\end_layout

\begin_deeper
\begin_layout Itemize
After 10 weeks, participants in V and P found it easier to remember chlorine-rel
ated words, conditional on total words remembered.
 Effect gets larger in V after 33 months.
 No effect on salience of savings.
\end_layout

\begin_layout Itemize
Overall more consistent with reverse causality.
\end_layout

\end_deeper
\end_deeper
\begin_layout Section
Conclusion
\end_layout

\begin_layout Standard
\begin_inset Separator parbreak
\end_inset


\end_layout

\begin_layout Frame
\begin_inset Argument 4
status open

\begin_layout Plain Layout
Conclusion
\end_layout

\end_inset


\begin_inset Separator latexpar
\end_inset


\end_layout

\begin_deeper
\begin_layout Itemize

\size small
Behavioural barriers may explain low demand for preventive health products,
 as well as other investment goods
\end_layout

\begin_layout Itemize

\size small
Light-touch psych interventions, esp.
 Visualization, can increase water chlorination, savings, and labor supply
 in short & long run.
\end_layout

\begin_deeper
\begin_layout Itemize

\size small
Child diarrhea reduced in short run.
 Long run unclear given seasonality.
\begin_inset VSpace medskip
\end_inset


\end_layout

\end_deeper
\begin_layout Itemize

\series bold
\size small
Policy:
\series default
 Cost $4 per household, highly effective by WHO standards.
 Could integrate into curricula of community health workers, savings or
 microcredit organizations, or business training (Ashraf et al, 
\emph on
ongoing
\emph default
).
\end_layout

\begin_layout Pause

\size small
\begin_inset VSpace medskip
\end_inset


\end_layout

\begin_layout Itemize

\series bold
\size small
Takeaways and areas for future research:
\end_layout

\begin_deeper
\begin_layout Enumerate

\size footnotesize
Beliefs about self, as well as ability to visualize the future, appear to
 be
\begin_inset Newline newline
\end_inset

(i) malleable to low-cost interventions, and (ii) powerful drivers of behavior
\size small

\begin_inset VSpace smallskip
\end_inset


\end_layout

\begin_layout Enumerate

\size footnotesize
The deeper underlying preferences and cognitive functions we consider appear
 less malleable.
 Caveat: need to better understand connections between conceptualizations
 of time preferences (
\begin_inset Formula $\beta\delta$
\end_inset

 inherently unstable?).
\size small

\begin_inset VSpace smallskip
\end_inset


\end_layout

\begin_layout Enumerate

\size footnotesize
Need more work on mechanisms behind visualization.
\end_layout

\end_deeper
\end_deeper
\begin_layout Section
\start_of_appendix
Appendix
\end_layout

\begin_layout Standard
\begin_inset ERT
status open

\begin_layout Plain Layout


\backslash
backupbegin
\end_layout

\end_inset


\end_layout

\begin_layout Frame
\begin_inset Argument 4
status open

\begin_layout Plain Layout
Kremer et al (2011): Chlorine dispensers in Kenya
\end_layout

\end_inset


\begin_inset Separator latexpar
\end_inset


\end_layout

\begin_deeper
\begin_layout Standard
\align center
\begin_inset Graphics
	filename Figures/Kremer_Dispenser_Figure.png
	width 69page%

\end_inset


\begin_inset ERT
status open

\begin_layout Plain Layout


\backslash
nameslide{Kremer2011}
\end_layout

\end_inset


\end_layout

\end_deeper
\begin_layout Standard
\begin_inset Separator parbreak
\end_inset


\end_layout

\begin_layout Frame
\begin_inset Argument 4
status open

\begin_layout Plain Layout
The Setting
\end_layout

\end_inset


\begin_inset Separator latexpar
\end_inset


\end_layout

\begin_deeper
\begin_layout Itemize
Eligibility: Women aged 18-35, 
\begin_inset Formula $N=3750$
\end_inset

 in 205 villages 
\begin_inset ERT
status open

\begin_layout Plain Layout


\backslash
nameslide{Setting}
\end_layout

\end_inset


\end_layout

\begin_layout Standard
Baseline Data
\end_layout

\begin_layout Itemize
Mean age 
\begin_inset Formula $=26$
\end_inset

 
\end_layout

\begin_layout Itemize
Mean #children 
\begin_inset Formula $=2.7$
\end_inset

 
\begin_inset space \quad{}
\end_inset

[93% have children, 73% of 18-19yo's]
\end_layout

\begin_layout Itemize
Occupations: 
\end_layout

\begin_deeper
\begin_layout Itemize

\size footnotesize
60%
\size default
 subsistence farming, 
\size footnotesize
19%
\size default
 no work, 
\begin_inset Newline newline
\end_inset

self-employed 
\size footnotesize
16%
\size default
, employed 
\size footnotesize
3%
\end_layout

\end_deeper
\begin_layout Itemize
Education: 64% Primary, 28% Secondary.
 Daily wage 150-400 Ksh.
\end_layout

\begin_layout Itemize
Water Source
\end_layout

\begin_deeper
\begin_layout Itemize
32% stream, 23% public tap, 20% private well, 16% public well
\end_layout

\end_deeper
\begin_layout Itemize
Water treatment
\end_layout

\begin_deeper
\begin_layout Itemize
66% report having used chlorine at some point last month
\end_layout

\begin_layout Itemize
but only 17% always chlorinate (5% always boil)
\end_layout

\end_deeper
\begin_layout Itemize
2014 Census: 15% of under-5's in Kenya had diarrhea in last two weeks, 26%
 are stunted
\end_layout

\end_deeper
\begin_layout Standard
\begin_inset Separator parbreak
\end_inset


\end_layout

\begin_layout Frame
\begin_inset Argument 4
status open

\begin_layout Plain Layout
Specification
\end_layout

\end_inset


\begin_inset CommandInset label
LatexCommand label
name "specification"

\end_inset


\end_layout

\begin_deeper
\begin_layout Standard

\lang british
\begin_inset Formula 
\begin{equation}
y_{i1}=\alpha+\beta_{1}T_{1i}+\beta_{2}T_{2i}+\delta y_{i0}+\varPhi\mathbf{X}_{i}+\gamma_{v}+\theta_{w}+\varepsilon_{i}\label{eq:2.1-1}
\end{equation}

\end_inset


\end_layout

\begin_layout Itemize
\begin_inset Formula $\beta_{j}$
\end_inset

 = treatment effects
\end_layout

\begin_layout Itemize

\family roman
\series medium
\shape up
\size normal
\emph off
\bar no
\strikeout off
\xout off
\uuline off
\uwave off
\noun off
\color none
\begin_inset ERT
status open

\begin_layout Plain Layout

$
\backslash
mathrm{y_{i0}}$
\end_layout

\end_inset


\family default
\series default
\shape default
\size default
\emph default
\bar default
\strikeout default
\xout default
\uuline default
\uwave default
\noun default
\color inherit
 = baseline outcome measure
\end_layout

\begin_layout Itemize
\begin_inset ERT
status open

\begin_layout Plain Layout

$
\backslash
mathrm{
\backslash
varPhi
\backslash
mathbf{X}_{i}}$
\end_layout

\end_inset

 = time invariant individual controls: age, education, marital status, employmen
t status
\end_layout

\begin_layout Itemize
\begin_inset ERT
status open

\begin_layout Plain Layout

$
\backslash
mathrm{
\backslash
gamma_{v}}$
\end_layout

\end_inset

= village of residence fixed effect
\end_layout

\begin_layout Itemize
\begin_inset ERT
status open

\begin_layout Plain Layout

$
\backslash
mathrm{
\backslash
theta_{w}}$
\end_layout

\end_inset

= indicator for above median wealth 
\end_layout

\begin_layout Itemize
Standard errors clustered by intervention group 
\end_layout

\begin_layout Itemize
Specification above is for comparison to active control group, and restricted
 to compliers (
\begin_inset Formula $N=2175)$
\end_inset


\end_layout

\begin_layout Itemize
FDR 
\emph on
q
\emph default
-value correction across groups of main outcomes (Anderson, 2008)
\end_layout

\end_deeper
\begin_layout Standard
\begin_inset Separator parbreak
\end_inset


\end_layout

\begin_layout Frame
\begin_inset Argument 4
status open

\begin_layout Plain Layout
Balance and Attrition
\end_layout

\end_inset


\begin_inset CommandInset label
LatexCommand label
name "integrity"

\end_inset


\end_layout

\begin_deeper
\begin_layout Itemize
Balanced on demographic characteristics at baseline 
\begin_inset VSpace medskip
\end_inset


\end_layout

\begin_layout Itemize
Conditional on attending baseline, attrition of 8, 12, and 10 percent in
 10-week endline, 12-week chlorine test, and 33-months follow-up.
\end_layout

\begin_deeper
\begin_layout Itemize
Balanced across active treatment arms
\end_layout

\begin_layout Itemize
Neg.
 predicted by age, but not in interaction with treatment
\begin_inset VSpace medskip
\end_inset


\end_layout

\end_deeper
\begin_layout Itemize
Non-participation in pure control group (24 percent) harder to interpret,
 as most chose not to participate in first place ≠ attrition
\begin_inset VSpace medskip
\end_inset


\end_layout

\begin_layout Itemize
Compliance: of recruited sample, 78 percent attended baseline & first interventi
on, 74 percent attended both sessions
\end_layout

\end_deeper
\begin_layout Standard
\begin_inset Separator plain
\end_inset


\end_layout

\begin_layout Frame
\begin_inset Argument 4
status open

\begin_layout Plain Layout
Balance and Attrition
\end_layout

\end_inset


\begin_inset CommandInset label
LatexCommand label
name "integrity_table"

\end_inset


\end_layout

\begin_deeper
\begin_layout Standard
\begin_inset Graphics
	filename Figures/Table1.png
	lyxscale 40
	width 94page%

\end_inset


\end_layout

\end_deeper
\begin_layout Standard
\begin_inset Separator plain
\end_inset


\end_layout

\begin_layout Frame
\begin_inset Argument 4
status open

\begin_layout Plain Layout
Treatment Effects: Health
\end_layout

\end_inset


\begin_inset CommandInset label
LatexCommand label
name "table2_health"

\end_inset


\end_layout

\begin_deeper
\begin_layout Standard
\begin_inset Graphics
	filename Figures/Table2_health_cropped.png
	lyxscale 40
	width 99text%

\end_inset


\end_layout

\end_deeper
\begin_layout Standard
\begin_inset Separator plain
\end_inset


\end_layout

\begin_layout PlainFrame
\begin_inset Argument 4
status open

\begin_layout Plain Layout
Heterogeneous Treatment Effects by Dispenser Status
\end_layout

\end_inset


\begin_inset CommandInset label
LatexCommand label
name "dispenser"

\end_inset


\end_layout

\begin_deeper
\begin_layout Standard
\begin_inset Graphics
	filename Figures/Table3_dispenser_corr.png
	lyxscale 30
	width 99text%

\end_inset


\end_layout

\end_deeper
\begin_layout Standard
\begin_inset Separator plain
\end_inset


\end_layout

\begin_layout Frame
\begin_inset Argument 4
status open

\begin_layout Plain Layout
Treatment Effects: Labor Supply
\end_layout

\end_inset


\begin_inset CommandInset label
LatexCommand label
name "table2_labor"

\end_inset


\end_layout

\begin_deeper
\begin_layout Standard
\begin_inset Graphics
	filename Figures/Table2_labor_corr.png
	lyxscale 80
	width 99text%

\end_inset


\end_layout

\end_deeper
\begin_layout Standard
\begin_inset Separator plain
\end_inset


\end_layout

\begin_layout Frame
\begin_inset Argument 4
status open

\begin_layout Plain Layout
Pre-Specified Psychological Mechanisms
\end_layout

\end_inset


\begin_inset CommandInset label
LatexCommand label
name "table4_psych"

\end_inset


\end_layout

\begin_deeper
\begin_layout Standard
\begin_inset Graphics
	filename Figures/Table4_psych_corr.png
	lyxscale 40
	width 99text%

\end_inset


\end_layout

\end_deeper
\begin_layout Standard
\begin_inset Separator plain
\end_inset


\end_layout

\begin_layout Frame
\begin_inset Argument 4
status open

\begin_layout Plain Layout
Alternative Mechanisms
\end_layout

\end_inset


\begin_inset CommandInset label
LatexCommand label
name "alternative"

\end_inset


\end_layout

\begin_deeper
\begin_layout Standard
\begin_inset Graphics
	filename Figures/Table5_alternative_corr.png
	lyxscale 40
	width 99text%

\end_inset


\end_layout

\end_deeper
\begin_layout Standard
\begin_inset Separator parbreak
\end_inset


\end_layout

\begin_layout Frame
\begin_inset Argument 4
status open

\begin_layout Plain Layout

\lang british
Planning Skills: Measurement
\end_layout

\end_inset


\begin_inset CommandInset label
LatexCommand label
name "ToL"

\end_inset


\end_layout

\begin_deeper
\begin_layout Itemize
Planning skills measured with the incentivized 
\emph on
Tower of London task 
\emph default
(Shallice, 1982; Phillips et al.
 2001)
\end_layout

\begin_deeper
\begin_layout Itemize
measures a participant’s ability to plan ahead in sequential strategies
\end_layout

\begin_layout Itemize
Selected based on a separate validation study (
\emph on
SOBC1
\emph default
)
\end_layout

\end_deeper
\begin_layout Standard
\align center
\begin_inset Graphics
	filename Figures/ToL_Q4.jpg
	lyxscale 40
	width 90page%

\end_inset


\end_layout

\end_deeper
\begin_layout Standard
\begin_inset Separator parbreak
\end_inset


\end_layout

\begin_layout Frame
\begin_inset Argument 4
status open

\begin_layout Plain Layout

\lang british
Time Preferences over Effort: Measurement
\end_layout

\end_inset


\begin_inset CommandInset label
LatexCommand label
name "effort_task"

\end_inset


\end_layout

\begin_deeper
\begin_layout Standard
Based on Augenblick (2017):
\end_layout

\begin_layout Itemize
\begin_inset Quotes eld
\end_inset


\emph on
How many tasks do you want to do at time X, at piece rate Y?
\emph default

\begin_inset Quotes erd
\end_inset


\end_layout

\begin_deeper
\begin_layout Itemize
where 
\begin_inset Formula $X=\{\text{same evening, tomorrow, 7 days, 8 days}\}$
\end_inset


\begin_inset Newline newline
\end_inset

and 
\begin_inset Formula $Y=\{2,\;6,\;10\}$
\end_inset

 Kenyan shillings 
\end_layout

\end_deeper
\begin_layout Itemize
One question randomly selected to 
\begin_inset Quotes eld
\end_inset

count
\begin_inset Quotes erd
\end_inset


\end_layout

\begin_layout Standard
\begin_inset VSpace medskip
\end_inset


\end_layout

\begin_layout Standard
Effort task in Kenya: SMS Data entry task (30 digits 
\begin_inset Formula $\approx$
\end_inset

2min)
\end_layout

\begin_layout Standard
\align center

\size footnotesize
\begin_inset Tabular
<lyxtabular version="3" rows="2" columns="2">
<features tabularvalignment="middle">
<column alignment="center" valignment="top">
<column alignment="center" valignment="top">
<row>
<cell alignment="center" valignment="top" topline="true" leftline="true" usebox="none">
\begin_inset Text

\begin_layout Plain Layout

\size footnotesize
Task 1
\end_layout

\end_inset
</cell>
<cell alignment="center" valignment="top" topline="true" leftline="true" rightline="true" usebox="none">
\begin_inset Text

\begin_layout Plain Layout

\size footnotesize
SMS1- 969 228 853 496 963 294 743 281 619 446
\end_layout

\end_inset
</cell>
</row>
<row>
<cell alignment="center" valignment="top" topline="true" bottomline="true" leftline="true" usebox="none">
\begin_inset Text

\begin_layout Plain Layout

\size footnotesize
Task 2
\end_layout

\end_inset
</cell>
<cell alignment="center" valignment="top" topline="true" bottomline="true" leftline="true" rightline="true" usebox="none">
\begin_inset Text

\begin_layout Plain Layout

\size footnotesize
SMS2- 151 575 320 519 150 525 175 694 371 897
\end_layout

\end_inset
</cell>
</row>
</lyxtabular>

\end_inset


\end_layout

\begin_layout Standard
\begin_inset VSpace medskip
\end_inset


\end_layout

\begin_layout Standard
Structural estimation:
\end_layout

\begin_layout Itemize
Variation in Y allows estimation of convex cost of effort 
\begin_inset Formula $\gamma$
\end_inset

, variation in X estimates 
\begin_inset Formula $\beta\delta-$
\end_inset

discount function
\end_layout

\end_deeper
\begin_layout Standard
\begin_inset Separator plain
\end_inset


\end_layout

\begin_layout Frame
\begin_inset Argument 4
status open

\begin_layout Plain Layout
Time Preferences over Effort: Structural Estimation
\end_layout

\end_inset


\begin_inset CommandInset label
LatexCommand label
name "effort_structure"

\end_inset


\end_layout

\begin_deeper
\begin_layout Itemize
Follows Augenblick (2017) and DellaVigna and Pope (2017): 
\end_layout

\begin_deeper
\begin_layout Itemize
Power cost of effort function 
\begin_inset Formula $\gamma$
\end_inset

, quasi-linear utility
\end_layout

\begin_layout Itemize
Quasi-hyperbolic discounting (
\begin_inset Formula $\beta\delta$
\end_inset

)
\end_layout

\begin_layout Itemize
Non-monetary reward 
\begin_inset Formula $s$
\end_inset

 (
\begin_inset Formula $\approx$
\end_inset

 intrinsic motivation)
\end_layout

\begin_layout Itemize
We add weekday dummies 
\begin_inset Formula $d_{w}$
\end_inset

 for different opportunity cost of time
\end_layout

\begin_layout Standard
\begin_inset VSpace defskip
\end_inset


\end_layout

\end_deeper
\begin_layout Itemize
The optimal level of effort is then given by
\begin_inset Formula 
\[
e\text{*}=argmax\;(s+D_{m}(14)\cdot\phi\cdot w)\cdot e-\beta^{I(t>0)}\cdot\delta^{t}\cdot(\frac{1}{\gamma}e^{\gamma}+d_{w}\cdot e)
\]

\end_inset


\size small

\begin_inset space \qquad{}
\end_inset

where 
\begin_inset Formula $w=\{2,\,6,\,10\}$
\end_inset

 is the piece rate,
\begin_inset Newline newline
\end_inset


\begin_inset space \qquad{}
\end_inset


\begin_inset Formula $D_{m}(14)$
\end_inset

 is monetary discounting of the payment in 14 days
\begin_inset Newline newline
\end_inset


\begin_inset space \qquad{}
\end_inset


\begin_inset Formula $t$
\end_inset

 is the time of effort provision
\begin_inset Newline newline
\end_inset


\begin_inset space \qquad{}
\end_inset


\begin_inset Formula $\text{\ensuremath{\gamma>1}}$
\end_inset

 captures convex costs of effort,
\begin_inset Newline newline
\end_inset


\begin_inset space \qquad{}
\end_inset


\begin_inset Formula $\phi$
\end_inset

 is a slope parameter, and 
\begin_inset Formula $d_{w}$
\end_inset

 are weekday indicators
\size default

\begin_inset VSpace defskip
\end_inset


\end_layout

\begin_layout Itemize
We estimate additive treatment effects of V, P, and AC on the parameters
 
\begin_inset Formula $\beta$
\end_inset

, 
\begin_inset Formula $\delta$
\end_inset

, 
\begin_inset Formula $s$
\end_inset

, and 
\begin_inset Formula $\gamma$
\end_inset

.
\end_layout

\end_deeper
\begin_layout Standard
\begin_inset Separator parbreak
\end_inset


\end_layout

\begin_layout Frame
\begin_inset Argument 4
status open

\begin_layout Plain Layout

\lang british
Time Preferences: Raw Effort Responses
\end_layout

\end_inset


\begin_inset CommandInset label
LatexCommand label
name "raw_effort"

\end_inset


\begin_inset Separator latexpar
\end_inset


\end_layout

\begin_deeper
\begin_layout Standard
\align center
\begin_inset Graphics
	filename Figures/effort_response.pdf
	width 65page%

\end_inset


\end_layout

\begin_layout Itemize

\size small
Same effort across AC - P - V for 0 and 1 days
\end_layout

\begin_layout Itemize

\size small
Significantly higher effort in P and V at 7 and 8 days
\end_layout

\begin_layout Itemize

\size small
Pure control always supplies less effort (they haven't done the task before)
\end_layout

\end_deeper
\begin_layout Standard
\begin_inset Separator parbreak
\end_inset


\end_layout

\begin_layout Frame
\begin_inset Argument 4
status open

\begin_layout Plain Layout
Utility forecasting: Practice
\end_layout

\end_inset


\begin_inset CommandInset label
LatexCommand label
name "forecasting_practice"

\end_inset


\begin_inset Separator latexpar
\end_inset


\end_layout

\begin_deeper
\begin_layout Standard
\align center
\begin_inset VSpace -0.2cm
\end_inset


\begin_inset Graphics
	filename Figures/forecasting_practice_LR.png
	lyxscale 40
	width 45page%

\end_inset


\end_layout

\begin_layout Standard
\begin_inset VSpace -0.5cm
\end_inset


\size small
Agreement with 
\begin_inset Quotes eld
\end_inset

When I have to make an decision, I try to paint a clear picture of the consequen
ces of that decision.” Likely confounded by self-efficacy.
\size default

\begin_inset VSpace medskip
\end_inset


\end_layout

\begin_layout Standard

\size small
Possible interpretation: Effects on behavior are driven by forecasting 
\emph on
ability
\emph default
, rather than just regular practice of imagining consequences (thus no effects
 in P).
\end_layout

\end_deeper
\begin_layout Standard
\begin_inset Separator parbreak
\end_inset


\end_layout

\begin_layout Frame
\begin_inset Argument 4
status open

\begin_layout Plain Layout

\lang british
Gabaix and Laibson (2017): Simulating Future Utility
\end_layout

\end_inset


\begin_inset Separator latexpar
\end_inset


\end_layout

\begin_deeper
\begin_layout Standard
\align center
\begin_inset Graphics
	filename Figures/Gabaix_Laibson.jpg
	lyxscale 50
	width 98page%

\end_inset


\begin_inset ERT
status open

\begin_layout Plain Layout


\backslash
nameslide{Gabaix_Laibson}
\end_layout

\end_inset


\end_layout

\end_deeper
\begin_layout Standard
\begin_inset Separator parbreak
\end_inset


\end_layout

\begin_layout Frame
\begin_inset Argument 4
status open

\begin_layout Plain Layout
Experimenter Demand
\end_layout

\end_inset


\begin_inset CommandInset label
LatexCommand label
name "expdemand"

\end_inset


\begin_inset Separator latexpar
\end_inset


\end_layout

\begin_deeper
\begin_layout Standard
\align left

\size small
LR survey included randomized experimenter demand treatments (de Quidt et
 al 2018).
 Respondents randomly assigned to a group A (B).
\size default

\begin_inset VSpace smallskip
\end_inset


\end_layout

\begin_layout Standard
\align left

\size small
Told 
\begin_inset Quotes eld
\end_inset


\emph on
We hypothesize that people who participated in this study and received the
 same treatment as you will give higher (lower) responses to these questions
 than others.'
\emph default
' Then asked how often they added chlorine to water in the last 7 days.
 
\end_layout

\begin_layout Standard
\align center
\begin_inset VSpace -0.2cm
\end_inset


\begin_inset Box Frameless
position "c"
hor_pos "c"
has_inner_box 1
inner_pos "c"
use_parbox 0
use_makebox 0
width "70text%"
special "none"
height "1in"
height_special "totalheight"
thickness "0.4pt"
separation "3pt"
shadowsize "4pt"
framecolor "black"
backgroundcolor "none"
status open

\begin_layout Plain Layout
\align center
\begin_inset Graphics
	filename Figures/Table_demand_effects.png
	lyxscale 25
	width 99text%

\end_inset


\end_layout

\end_inset


\begin_inset Box Frameless
position "c"
hor_pos "c"
has_inner_box 1
inner_pos "c"
use_parbox 0
use_makebox 0
width "29.5text%"
special "none"
height "1in"
height_special "totalheight"
thickness "0.4pt"
separation "3pt"
shadowsize "4pt"
framecolor "black"
backgroundcolor "none"
status open

\begin_layout Plain Layout

\size small
Responses used to obtain bounds 
\begin_inset Formula $a^{+}(\zeta)$
\end_inset

 and 
\begin_inset Formula $a^{-}(\zeta)$
\end_inset

 for the impact of experimenter demand effects on self-reports.
\end_layout

\end_inset


\end_layout

\end_deeper
\begin_layout Standard
\begin_inset Separator parbreak
\end_inset


\end_layout

\begin_layout Frame
\begin_inset Argument 4
status open

\begin_layout Plain Layout
Salience
\end_layout

\end_inset


\begin_inset CommandInset label
LatexCommand label
name "salience"

\end_inset


\begin_inset Separator latexpar
\end_inset


\end_layout

\begin_deeper
\begin_layout Itemize
Our psych interventions may have differentially increased the salience of
 water chlorination
\end_layout

\begin_deeper
\begin_layout Itemize
V and P scripts domain general, but chlorine used as example
\end_layout

\end_deeper
\begin_layout Itemize
We measure salience of three future-oriented behaviors (chlorination, savings,
 and farm investment)
\end_layout

\begin_layout Itemize
Salience test: 
\end_layout

\begin_deeper
\begin_layout Itemize
SR (LR): Enumerators read out 3 (1) lists of 9 words.
 Each list contained one word relating to chlorine, savings, farm investment,
 plus six filler words
\end_layout

\begin_layout Itemize
Conceptually similar to audio word search task in Lichand and Mani (2016).
\end_layout

\end_deeper
\begin_layout Itemize
Test for differential recall of future-oriented words, controlling for #total
 words remembered
\end_layout

\end_deeper
\begin_layout Standard
\begin_inset Separator parbreak
\end_inset


\end_layout

\begin_layout Frame
\begin_inset Argument 4
status open

\begin_layout Plain Layout
Salience
\end_layout

\end_inset


\end_layout

\begin_deeper
\begin_layout Itemize
SR: Participants in V (P) were 6pp*** (3pp**) more likely to remember the
 chlorine word in a given word list.
 
\begin_inset ERT
status open

\begin_layout Plain Layout


\backslash
hyperlink{alternative}{
\backslash
beamergotobutton{Table}}
\end_layout

\end_inset


\end_layout

\begin_layout Itemize
LR: Effect in V increases to 10pp**, disappears in P.
\end_layout

\begin_layout Itemize
Salience of savings unaffected in SR or LR.
\begin_inset VSpace medskip
\end_inset


\end_layout

\begin_layout Standard
Three possibilities:
\end_layout

\begin_layout Enumerate
Salience as a driver of treatment effects
\end_layout

\begin_layout Enumerate
Reverse causality: More chlorination → more salience
\end_layout

\begin_layout Enumerate
Changes in salience unrelated to changes in behavior
\end_layout

\begin_layout Standard
Evidence:
\end_layout

\begin_layout Itemize
References to chlorination in V and P were identical, but effects persist
 only in V → 2.
\end_layout

\begin_layout Itemize
Salience effects appear to increase over time → likely 2.
\end_layout

\begin_layout Itemize
No correlation between salience of chlorination and chlorination → 3.
\end_layout

\begin_layout Itemize
Savings changes but salience of savings does not → 3.
\end_layout

\end_deeper
\begin_layout Standard
\begin_inset ERT
status open

\begin_layout Plain Layout


\backslash
backupend
\end_layout

\end_inset


\end_layout

\end_body
\end_document
