# Supplementary material for: Can Simple Psychological Interventions Increase Preventive Health Investment?
Source: J Eur Econ Assoc. 2021 Nov 30;20(3):1001–47. doi: 10.1093/jeea/jvab052 (PMC9194950; doi:10.1093/jeea/jvab052)
Supplement: jvab052_John_Orkin_TeachingMaterial [file jvab052_john_orkin_teachingmaterial.zip › John_Orkin_teaching_material.tex]

\documentclass[british,english]{beamer}
\usepackage[T1]{fontenc}
\usepackage[latin9]{inputenc}
\setcounter{secnumdepth}{3}
\setcounter{tocdepth}{3}
\usepackage{units}
\usepackage{textcomp}
\usepackage{amsmath}
\usepackage{graphicx}

\makeatletter

%%%%%%%%%%%%%%%%%%%%%%%%%%%%%% LyX specific LaTeX commands.
%% Because html converters don't know tabularnewline
\providecommand{\tabularnewline}{\\}

%%%%%%%%%%%%%%%%%%%%%%%%%%%%%% Textclass specific LaTeX commands.
% this default might be overridden by plain title style
\newcommand\makebeamertitle{\frame{\maketitle}}%
% (ERT) argument for the TOC
\AtBeginDocument{%
  \let\origtableofcontents=\tableofcontents
  \def\tableofcontents{\@ifnextchar[{\origtableofcontents}{\gobbletableofcontents}}
  \def\gobbletableofcontents#1{\origtableofcontents}
}

%%%%%%%%%%%%%%%%%%%%%%%%%%%%%% User specified LaTeX commands.
%---------------------------------------------
% Beamer themes
\usetheme[secheader]{boadilla}

%\useoutertheme{ }  
%Available outer themes: miniframes, shadow, sidebar, smoothbars, smoothtree, split, tree

%\useinnertheme{ }
%Available inner themes: rectangles, circles, inmargin, rounded

%Footline of the presentation
%\setbeamertemplate{footline}[infolines]{}
%\setbeamertemplate{itemize item}[square]
%\setbeamertemplate{itemize subitem}[square]

%gets rid of bottom navigation bars
%\setbeamertemplate{footline}[page number]{}

%gets rid of navigation symbols
%\setbeamertemplate{navigation symbols}{}


%---------------------------------------------
% Packages to be used
\usepackage{hyperref}
\usepackage{refstyle}
\hypersetup{bookmarksopen=true, bookmarksopenlevel=1}

\usepackage{booktabs}
\usepackage{ctable}
\usepackage{array}
\usepackage{multirow}
\usepackage{caption}

\date{7 October 2013}
\usepackage{graphicx}
\usepackage{colortbl}
\newcommand{\backupbegin}{
   \newcounter{finalframe}
   \setcounter{finalframe}{\value{framenumber}}
}
\newcommand{\backupend}{
   \setcounter{framenumber}{\value{finalframe}}
}
\usepackage{tabularx}
\usepackage{booktabs} % For midline
\usepackage{adjustbox}
\usepackage{array}
\newcolumntype{S}{>{\raggedright\arraybackslash}X}

\makeatother

\usepackage{babel}
\begin{document}
\title[Psych Targets and Health Behaviour]{Can Simple Psychological Interventions Increase Preventive Health
Investment?}
\author[John and Orkin (2022)]{{\large{}Anett John and Kate Orkin }\textsc{\small{}}}
\date{February 2022}
\makebeamertitle

\section{Introduction}

\begin{frame}{Introduction}

\begin{itemize}
\item Broad evidence that people forgo profitable investments
\begin{itemize}
\item Health: demand for bednets, chlorinating water, deworming pills, using
improved cookstoves
\end{itemize}
\end{itemize}

\pause{}
\begin{itemize}
\item ....even when standard barriers have been removed or minimized
\begin{itemize}
\item Little or no effect of information and marketing \textcolor{gray}{\scriptsize{}(Kremer
et al 2011, Dupas 2009) }{\scriptsize\par}
\item Even tiny fees dramatically reduce take-up for bednets, chlorine,
soap \\
\textcolor{gray}{\scriptsize{}(reviewed in Kremer and Glennerster
2011, Dupas and Miguel 2017)}{\scriptsize\par}
\item Our setting: Chlorine cheap or free, info provided, minimal hassle
\textcolor{gray}{\scriptsize{}(Null et al 2018: Adherence 23 percent
after two years) }{\scriptsize\par}
\end{itemize}
\end{itemize}

\pause{}
\begin{itemize}
\item Role of psychological barriers?\medskip{}
\item This paper: Psychological workshops to target (domain-general) preferences,
beliefs, cognitive constraints. Test if these lead to changes in behavior.
\end{itemize}
\end{frame}

\begin{frame}{Under-5 mortality}


\framesubtitle{Diarrheal diseases are the fourth largest cause of under 5 mortality
worldwide \smallskip{}
}

\includegraphics[width=0.79\paperwidth]{Figures/Under5_box}

Source: Our World in Data
\end{frame}

\begin{frame}{The Targeted Behaviour: Treating Water with Chlorine}

\includegraphics[width=8cm]{Figures/chlorine-dispensers-girl}\includegraphics[width=2.9cm]{Figures/waterguardinhand}
\begin{itemize}
\item \textbf{Low costs:} Chlorine for drinking water is cheap and readily
available
\begin{itemize}
\item USD 0.20 per bottle (= 1 month) (average monthly earnings: \$90)
\item Interventions providing free dispensers at water sources (Kremer et
al 2011, Null et al 2018) \hyperlink{Kremer2011}{\beamergotobutton{Kremer et al 2011}}
\end{itemize}
\item \textbf{Low use:} 23\% (control: 3\%) even with dispensers + community
health promoters (Null et al 2018)
\item \textbf{Potential non-monetary cost:} time, attention, taste habituation
\end{itemize}
\end{frame}

\begin{frame}{Psychological barriers to investment may be within...}

\begin{enumerate}
\item \textbf{Preferences}: Might not value the future enough; costs of
chlorinating today outweigh benefit of healthy children tomorrow \textrightarrow{}
impatience \& present bias

\medskip{}

\item \textbf{Beliefs}: Might not believe own actions can influence outcomes
(self-efficacy). Might not know benefits of chlorination (information)

\medskip{}

\item \textbf{Constraints}: Might be unable to plan and execute chlorination
(e.g. forgetting, disorganized)
\end{enumerate}
\medskip{}

\textbf{This study: }
\begin{itemize}
\item Use light-touch psychological interventions to study if
\begin{enumerate}
\item (some of) these targets are malleable
\item they drive behavior in different domains
\end{enumerate}
\item Randomized controlled trial ($N=3750$) in Western Kenya. 
\item Cross-randomize reduction in psychological and material barriers.
\end{itemize}
\end{frame}

\begin{frame}{This Study}

\begin{itemize}
\item 205 villages in Western Kenya (Kakamega and Bungoma), $N=3750$
\begin{itemize}
\item Women aged $18-35$, $\phi\,children=2.7$, daily wage $150-400$
Ksh.\textcolor{black}{\medskip{}
}
\end{itemize}
\item \textbf{\textcolor{black}{Interventions: }}\textcolor{black}{Two-hour
two-session group workshops.\smallskip{}
}
\begin{enumerate}
\item \textbf{\textcolor{black}{\textbf{\textbf{\textcolor{black}{Visualization}}}}}\textcolor{black}{{}
workshop: targets time preferences}
\begin{itemize}
\item Idea: We are impatient because present utility is easier to imagine
than future utility (Alan \& Ertac 2018, Gabaix \& Laibson 2017)
\item Approach: Visualization of alternative realizations of the future\textcolor{black}{\pause\medskip{}
}
\end{itemize}
\item \textbf{Planning} workshop: targets planning skills (cognitive constraints)
\begin{enumerate}
\item Idea: People get stuck in cycles of avoidance/inactivity and low mood
\item Approach: Behavioural Activation ({\scriptsize{}adapted from Richards
\& Whyte 2011})\textcolor{black}{\medskip{}
}
\end{enumerate}
\textcolor{black}{\hspace{-0.6cm}Both workshops presume agency, and
thus may affect \textbf{\textcolor{black}{self-efficacy}}} (beliefs)\pause\textcolor{black}{\medskip{}
}
\item \textbf{Placebo} workshop including \textbf{information module} (also
in P+V)\textcolor{black}{\medskip{}
}
\item \textbf{Pure control}
\end{enumerate}
\end{itemize}
\medskip{}

\begin{itemize}
\item \textbf{Cross-cut: }A random half of villages has chlorine dispensers.
\end{itemize}
\end{frame}

\begin{frame}{Literature and Contributions}

{\small{}Large literature in behavioral \& dev econ on psych factors
which affect investment. Few studies attempt to change domain-general
preferences or beliefs.}{\small\par}
\begin{itemize}
\item {\small{}Visualization to target intertemporal choice}{\small\par}
\begin{itemize}
\item {\footnotesize{}Lots of interest in psychology (EFT, age-progressed
pictures of self). Outcomes in lab }\emph{\footnotesize{}while}{\footnotesize{}
intervention administered, $N\leq50$.}{\footnotesize\par}
\item {\footnotesize{}Alan \& Ertac (2018) use incentivized tasks in Turkish
primary schools}{\footnotesize\par}
\end{itemize}
\textcolor{blue}{\footnotesize{}\ensuremath{\Rightarrow} Show effects
of V. on real-world behavior of adults, in multiple domains.}{\footnotesize\par}
\end{itemize}

\pause{}
\begin{itemize}
\item {\small{}Behavioral activation to target planning skills}{\small\par}
\begin{itemize}
\item {\footnotesize{}Psychotherapy approaches (e.g. CBT) typically intense
and on subpopulations.}\textcolor{gray}{\scriptsize{} (Blattman et
al 2017, Baranov et al 2018, Heller et al 2017).}{\scriptsize\par}
\item {\footnotesize{}Implementation interventions and planning prompts
targeting specific behaviours }\textcolor{gray}{\scriptsize{}(Duckworth
et al. 2013, Milkman et al 2011)}{\scriptsize\par}
\end{itemize}
\textcolor{blue}{\footnotesize{}\ensuremath{\Rightarrow} Show econ\&health
effects of light-touch, domain-general planning intervention. }{\footnotesize\par}

\textcolor{blue}{\footnotesize{}\ensuremath{\Rightarrow} Comparison
of two interventions allows to study which psych targets are most
malleable \& most affect behavior.}{\footnotesize\par}
\end{itemize}

\pause{}

{\small{}Literature on increasing preventive health in low-income
countries}{\small\par}
\begin{itemize}
\item {\footnotesize{}Information, free provision, vouchers}\textcolor{gray}{\scriptsize{}
(Ashraf et al 2010a + 2010b, many more).}{\scriptsize\par}

\textcolor{blue}{\footnotesize{}\ensuremath{\Rightarrow} Show effects
of light-touch, domain-general psych interventions. }{\footnotesize\par}
\end{itemize}
\end{frame}

\begin{frame}{Preview of Results}
\begin{itemize}
\item After 12 weeks, visualization increases objective chlorination, reduces
diarrhea among children, and increases savings. 
\item Effects on chlorination and savings persist after almost three years.
Labor supply increases.
\item Effects of the planning intervention are weaker and largely insignificant.
\item Mechanisms:
\begin{itemize}
\item No change in planning skills or conventional measures of time preferences
\begin{itemize}
\item Although visualization increases participants' skill in mentally forecasting
their future (Gabaix and Laibson 2017)
\end{itemize}
\item Both interventions increase self-efficacy \\
(stronger \& more persistent in V)
\item Results not explained by information, risk preferences, experimenter
demand, salience
\end{itemize}
\end{itemize}
\end{frame}

\section{Experimental Design}
\begin{frame}{Theory of Change: Visualization}
\begin{itemize}
\item {\small{}E.g.}\emph{\small{} Gabaix and Laibson (2017)}{\small{}:
A perfectly patient decisionmaker forms beliefs about utility from
a future reward $u_{t}\sim\mathcal{N}(\mu,\,\sigma_{u}^{2})$ by combining
her prior $\mu$ with noisy \& unbiased simulations of the reward
$s_{t}$. }\hyperlink{Gabaix_Laibson}{\beamergotobutton{Diagram}}
\item {\small{}Signals $s_{t}=u_{t}+\epsilon_{t}$ with $\epsilon_{t}\sim\mathcal{N}(0,\,\sigma_{\epsilon_{t}}^{2})$
and $\sigma_{\epsilon_{t}}^{2}$ increasing in $t$.}{\small\par}

\pause{}
\item {\small{}For simplicity, let $\mu=0$. Then average posterior of $u_{t}$
is $D(t)u_{t}$, where 
\[
D(t)=1/(1+\nicefrac{\sigma_{\epsilon_{t}}^{2}}{\sigma_{u}^{2}})
\]
is the }\emph{\small{}as-if}{\small{} discounting function. $D(t)$
decreases in $t$, and is hyperbolic when $\sigma_{\epsilon_{t}}^{2}=\sigma_{\epsilon}^{2}t$.
Result: ``present-biased'' behavior with preference reversals.}{\small\par}

\pause{\medskip{}
}
\item \emph{\small{}Implication}{\small{}: Any intervention which improves
forecasting ability (reduces $\sigma_{\epsilon_{t}}^{2}$) will lead
to more patient behavior}{\small\par}
\begin{itemize}
\item {\small{}Examples: more time/effort thinking about problem (Imas et
al 2020), higher imaginative capacity, higher intelligence.}{\small\par}

\medskip{}

\end{itemize}
\end{itemize}
\textbf{\small{}Hypothesis}{\small{}: V leads to more precise utility
forecasts. Outside model, stronger mapping: present behavior \textrightarrow{}
future outcomes (self-efficacy). Result: Weigh future benefits more
heavily against current costs \textrightarrow{} more patient behavior.}{\small\par}
\end{frame}

\begin{frame}{Theory of Change: Planning}

{\small{}Intervention based on psychotherapy approach ``Behavioral
Activation.'' Draws on literature on instrumental reinforcement and
motivation (Lejuez et al 2011).}{\small\par}
\begin{center}
{\small{}\includegraphics[width=0.65\paperwidth]{Figures/BA_cycle}}{\small\par}
\par\end{center}

{\small{}Behavioral activation teaches simple, structured skills to
help pe}\textcolor{black}{\small{}ople ``get going'' a}{\small{}nd
re-engage with meaningful activities. Key: Start with easiest tasks,
earn sense of accomplishment, which improves mood and increases the
likelihood they persist with the task.}\medskip{}

\textbf{\small{}Hypothesis}{\small{}: P will increase ability to make
and stick to plans. 'Mastery experiences' likely to increase self-efficacy
(Bandura 1997).}{\small\par}
\end{frame}

\begin{frame}{Interventions}

\begin{center}
\includegraphics[width=0.82\paperwidth]{Figures/Overview_interventions}\vspace{-0.3cm}
\par\end{center}

\begin{center}
{\scriptsize{}All treatments: Two 2h-sessions incl. interactive lectures,
case stories, exercises, and drawings.}{\scriptsize\par}
\par\end{center}

\end{frame}

\begin{frame}{Timeline}
\begin{center}
\includegraphics[width=0.95\paperwidth]{Figures/Timeline_LR_photos}
\par\end{center}
\end{frame}

\section{Outcomes of Interest}
\begin{frame}{Pre-Specified Outcomes of Interest}

\resizebox{0.95\textwidth}{!}{%

\begin{tabular}{lcc}
 & {\small{}10-week} & {\small{}30-36 month}\tabularnewline
\hline 
B{\footnotesize{}EHAVIOR} &  & \tabularnewline
\textbf{\small{}Hypothesis 1: the intervention affects water chlorination} &  & \tabularnewline
{\small{}Presence of any chlorine in household drinking water} & {\small{}Primary} & \tabularnewline
{\small{}General water treatment: Indicator for chlorine} & {\small{}Not pre-specified} & {\small{}Primary}\tabularnewline
\textbf{\small{}Hypothesis 1a: the intervention affects health outcomes} &  & \tabularnewline
{\small{}Number of diarrhea episodes per child under 15 in last 3
months} & {\small{}Exploratory} & {\small{}Primary}\tabularnewline
\textbf{\small{}Hypothesis 2: the intervention affects future investments} &  & \tabularnewline
{\small{}Amount saved regularly (weekly, KES)} & {\small{}Secondary} & {\small{}Secondary}\tabularnewline
{\small{}Total hours of work} & {\small{}Secondary} & {\small{}Secondary}\tabularnewline
{\small{}Education investment index} & {\small{}Secondary} & {\small{}Not measured}\tabularnewline
 &  & \tabularnewline
P{\footnotesize{}SYCHOLOGICAL} M{\footnotesize{}ECHANISMS} &  & \tabularnewline
\textbf{\small{}Hypothesis 1: the intervention affects planning ability} &  & \tabularnewline
{\small{}Behavioral Activation for Depression Scale - Short Form (BADS-SF)} & {\small{}Primary} & {\small{}Not measured}\tabularnewline
{\small{}Tower of London task: total moves across all four rounds} & {\small{}Secondary} & {\small{}Not measured}\tabularnewline
\textbf{\small{}Hypothesis 2: the intervention affects time preferences} &  & \tabularnewline
{\small{}$\beta^{Effort}$ (estimated from the effort discounting
task)} & {\small{}Primary} & {\small{}Not measured}\tabularnewline
{\small{}Utility forecasting: Vividness rating} & {\small{}Not measured} & {\small{}Primary}\tabularnewline
\textbf{\small{}Hypothesis 3: the intervention affects self-efficacy} &  & \tabularnewline
{\small{}Generalized Self-Efficacy (GSE) scale} & {\small{}Secondary} & {\small{}Primary}\tabularnewline
\hline 
\end{tabular}}
\begin{flushright}
\hyperlink{specification}{\beamergotobutton{Specification}} \hyperlink{integrity}{\beamergotobutton{Balance and Attrition}}
\par\end{flushright}

\end{frame}
%

\section{Results}
\begin{frame}{Health: Chlorination}

\begin{center}
\vspace{-0.2cm}
\includegraphics[width=0.48\textwidth]{Figures/TCR}
\par\end{center}

\vspace{-0.5cm}
{\small{}After 12 weeks, share of households who chlorinate increases
by 22\% (5pp) in V, not significant in P. Boiling of water increases
in both V ({*}{*}{*}) and P ({*}). }\vspace{-0.2cm}

\begin{flushright}
\hyperlink{table2_health}{\beamergotobutton{Health Table}} \vspace{-0.3cm}
\par\end{flushright}

{\small{}No effect of information (active vs pure control).}{\small\par}

{\small{}No significant heterogeneity in health results by dispenser
status. }\hyperlink{dispenser}{\beamergotobutton{Dispenser Table}}
\end{frame}
%
\begin{frame}{Chlorination: Short vs Long Run}
\label{anychlor}

\begin{center}
\includegraphics[width=0.95\paperwidth]{Figures/Chlorine_selfreport}
\par\end{center}

{\small{}After 10 weeks, 7pp increase in V in those who report that
main way to treat water is chlorine.}{\small\par}

{\small{}After 33 months, increase by 5pp in V, not significant in
P. }{\small\par}
\end{frame}

\begin{frame}{Health: Diarrhea}

\begin{center}
\vspace{-0.7cm}
\includegraphics[width=0.95\paperwidth]{Figures/Diarrhea_u15}
\par\end{center}

\vspace{-0.5cm}
{\small{}After 10 weeks, diarrhea reduced by 46 percent in V and 23
percent in P.}{\small\par}

{\small{}Same for U5 children. No effect in LR, but confounded by
seasonality (pos. effect for subsample surveyed in rainy season).}{\small\par}

\medskip{}

{\small{}At cost US \$4 per HH, classified ``highly cost-effective''
by WHO standards.}\medskip{}

\end{frame}

\begin{frame}{Savings}

\begin{center}
\includegraphics[width=0.99\textwidth]{Figures/Table2_savings_200red}\vspace{-0.3cm}
\par\end{center}

{\small{}Both in short and long run, Visualization (but not Planning)
led to significant increases in: Savings per week (\textuparrow{}
26 percent), likelihood of saving regularly, savings in ROSCAs \&
number of ROSCAs joined, likelihood to save for productive investment,
total savings balance (\textuparrow 41 percent after 33 months despite
Covid)}{\small\par}
\end{frame}

\begin{frame}{Labor Supply}

\begin{center}
\vspace{-0.7cm}
\includegraphics[width=0.95\paperwidth]{Figures/Labor}
\par\end{center}

\vspace{-0.5cm}

{\small{}Increase of 18 percent in labor supply in Visualization in
the long run.\hfill{}}\hyperlink{table2_labor}{\beamergotobutton{Labor Table}}

{\small{}Labor supply reduced 22 percent in Planning in short run,
no effect in long run.}{\small\par}

{\small{}No effects on earnings (all coefficients positive and insignificant).}{\small\par}
\end{frame}


\section{Mechanisms}
\begin{frame}{\foreignlanguage{british}{Pre-Specified Psychological Mechanisms}}

\textrm{\textsc{Planning skills}}
\begin{itemize}
\item {\small{}Measurement: Behavioral Activation scale (BADS), Tower of
London task}{\small\par}
\item {\small{}Result: No effects.\hfill{}}\hyperlink{ToL}{\beamergotobutton{Measurement}} 
\end{itemize}
\textrm{\textsc{Time Preferences}}
\begin{itemize}
\item {\small{}Measurement: First incentivized real-effort task without
access to computers or smartphones (SMS data entry in 0,1,7,8 days),
plus monetary MPL}{\small\par}
\begin{itemize}
\item {\small{}LR only: Utility forecasting task (� la Gabaix-Laibson)\hfill{}}\hyperlink{effort_task}{\beamergotobutton{Measurement}}
\end{itemize}
\item {\small{}Result: No effects on conventional $\beta\delta$\textendash measures.
0.12 SD increase in forecasting vividness in V in long run.}{\small\par}
\end{itemize}
\textrm{\textsc{Self-Efficacy}}
\begin{itemize}
\item {\small{}Measurement: Generalized Self-Efficacy (GSE) scale.}{\small\par}
\item {\small{}Result: SR increases in both V and P, LR increase only in
V.}{\small\par}
\end{itemize}
\begin{flushright}
\hyperlink{table4_psych}{\beamergotobutton{Psych Table}}
\par\end{flushright}

\end{frame}

\begin{frame}{Self-Efficacy: Results}

\begin{center}
\vspace{-0.7cm}
\includegraphics[width=0.95\paperwidth]{Figures/GSE}
\par\end{center}

\vspace{-0.5cm}
{\small{}After 10 weeks, self-efficacy increases by 0.15 SD in V and
0.11 SD in P. }{\small\par}

{\small{}After 33 months, effect of V is 0.14 SD larger than P, 0.07
SD larger than AC. }\medskip{}

{\small{}Self-efficacy (but not $\beta\delta$ or planning skills)
robustly correlated with chlorination and savings.}{\small\par}
\end{frame}
%
\begin{frame}{\foreignlanguage{british}{Self-Efficacy: Measurement}}
\begin{itemize}
\item General Self-Efficacy Scale (GSE) following Schwarzer/Jerusalem (1995)
\item Validated and widely recognized in psych literature
\begin{itemize}
\item Cronberg's alpha (internal reliability)$=0.8$, Test-Retest $\rho=0.62$
\item Selected based on a separate validation study
\end{itemize}
\end{itemize}
\begin{center}
\begin{tabular}{|l|l|}
\hline 
\emph{\footnotesize{}1} & \emph{\footnotesize{}I can always manage to solve difficult problems
if I try hard enough. }\tabularnewline
\hline 
\emph{\footnotesize{}2} & \emph{\footnotesize{}If someone opposes me, I can find the means and
ways to get what I want. }\tabularnewline
\hline 
\emph{\footnotesize{}3} & \emph{\footnotesize{}It is easy for me to stick to my aims and accomplish
my goals. }\tabularnewline
\hline 
\emph{\footnotesize{}4} & \emph{\footnotesize{}I am confident that I could deal efficiently
with unexpected events. }\tabularnewline
\hline 
\emph{\footnotesize{}5} & \emph{\footnotesize{}Thanks to my resourcefulness, I know how to handle
unforeseen situations. }\tabularnewline
\hline 
\emph{\footnotesize{}6} & \emph{\footnotesize{}I can solve most problems if I invest the necessary
effort. }\tabularnewline
\hline 
\emph{\footnotesize{}7} & \emph{\footnotesize{}When I am confronted with a problem, I can usually
find several solutions. }\tabularnewline
\hline 
\emph{\footnotesize{}8} & \emph{\footnotesize{}If I am in trouble, I can usually think of a
solution. }\tabularnewline
\hline 
\emph{\footnotesize{}9} & \emph{\footnotesize{}I can usually handle whatever comes my way.}\tabularnewline
\hline 
\end{tabular}
\par\end{center}

\end{frame}

\begin{frame}{Utility forecasting: Vividness}

\begin{center}
\vspace{-0.2cm}
\includegraphics[width=0.45\paperwidth]{Figures/vividness_LR}
\par\end{center}

\vspace{-0.5cm}
{\small{}Increase of 0.12 SD after 33 months (no short-run measure).
}\hyperlink{forecasting_practice}{\beamergotobutton{secondary measure}} 

{\small{}Vivid forecasting strongly predicts savings, but weaker for
chlorination.}{\small\par}
\end{frame}
%
\begin{frame}{Utility forecasting: Measurement}
\begin{itemize}
\item Need to find a proxy for the simulation noise $\sigma_{\epsilon_{t}}^{2}$
in Gabaix-Laibson model
\begin{itemize}
\item Participants asked (and given time) to form an image in their mind
of themselves and their family in the future. 
\item Then asked to rate clarity and vividness of the image, from 1 (no
image at all) to 7 (image as clear and vivid as real life).
\item Measure adapted from Plymouth Sensory Imagery Questionnaire (Andrade
et al. 2014).

\pause{\medskip{}
}
\end{itemize}
\item \emph{Why does utility forecasting respond, when conventional time
preference measures don't?}
\begin{itemize}
\item \emph{Time horizon:} Visualization targets future in 1 year, while
$\beta\delta$ measured from 0/1/7/8 days
\item \emph{Abstract domain: }healthy kids \& future visions vs. tangible
SMS effort
\end{itemize}
\textrightarrow{} If model is correct, time preference measures will
be sensitive to choice frame, setting, and domain.
\end{itemize}
\end{frame}

\begin{frame}{\foreignlanguage{british}{Alternative Mechanisms}}
\begin{itemize}
\item Beliefs and knowledge about chlorination{\small{}\hfill{}}\hyperlink{alternative}{\beamergotobutton{Table: Alternative Mechanisms}}
\begin{itemize}
\item Information module included in V, P, AC. Does change beliefs relative
to pure control, but no difference across active arms.
\item Information alone is ineffective: No effect on active relative to
pure control.
\end{itemize}
\item Risk preferences
\begin{itemize}
\item No effects on incentivized Eckel-Grossman task
\end{itemize}
\item Experimenter demand \hyperlink{expdemand}{\beamergotobutton{Exp. Demand}}
\begin{itemize}
\item Chlorine tests unannounced, see paper for various checks.
\item Randomized demand treatments (de Quidt et al 2018) show no effect
on self-reported chlorination. 
\end{itemize}
\item Salience and attention \hyperlink{salience}{\beamergotobutton{Salience}}
\begin{itemize}
\item After 10 weeks, participants in V and P found it easier to remember
chlorine-related words, conditional on total words remembered. Effect
gets larger in V after 33 months. No effect on salience of savings.
\item Overall more consistent with reverse causality.
\end{itemize}
\end{itemize}
\end{frame}

\section{Conclusion}

\begin{frame}{Conclusion}

\begin{itemize}
\item {\small{}Behavioural barriers may explain low demand for preventive
health products, as well as other investment goods}{\small\par}
\item {\small{}Light-touch psych interventions, esp. Visualization, can
increase water chlorination, savings, and labor supply in short \&
long run.}{\small\par}
\begin{itemize}
\item {\small{}Child diarrhea reduced in short run. Long run unclear given
seasonality.\medskip{}
}{\small\par}
\end{itemize}
\item \textbf{\small{}Policy:}{\small{} Cost \$4 per household, highly effective
by WHO standards. Could integrate into curricula of community health
workers, savings or microcredit organizations, or business training
(Ashraf et al, }\emph{\small{}ongoing}{\small{}).}{\small\par}
\end{itemize}

\pause{{\small{}\medskip{}
}}
\begin{itemize}
\item \textbf{\small{}Takeaways and areas for future research:}{\small\par}
\begin{enumerate}
\item {\footnotesize{}Beliefs about self, as well as ability to visualize
the future, appear to be}\\
{\footnotesize{}(i) malleable to low-cost interventions, and (ii)
powerful drivers of behavior}{\small{}\smallskip{}
}{\small\par}
\item {\footnotesize{}The deeper underlying preferences and cognitive functions
we consider appear less malleable. Caveat: need to better understand
connections between conceptualizations of time preferences ($\beta\delta$
inherently unstable?).}{\small{}\smallskip{}
}{\small\par}
\item {\footnotesize{}Need more work on mechanisms behind visualization.}{\footnotesize\par}
\end{enumerate}
\end{itemize}
\end{frame}

\appendix

\section{Appendix}

\backupbegin
\begin{frame}{Kremer et al (2011): Chlorine dispensers in Kenya}

\begin{center}
\includegraphics[width=0.69\paperwidth]{Figures/Kremer_Dispenser_Figure}\nameslide{Kremer2011}
\par\end{center}

\end{frame}

\begin{frame}{The Setting}

\begin{itemize}
\item Eligibility: Women aged 18-35, $N=3750$ in 205 villages \nameslide{Setting}
\end{itemize}
Baseline Data
\begin{itemize}
\item Mean age $=26$ 
\item Mean \#children $=2.7$ \quad{}{[}93\% have children, 73\% of 18-19yo's{]}
\item Occupations: 
\begin{itemize}
\item {\footnotesize{}60\%} subsistence farming, {\footnotesize{}19\%} no
work, \\
self-employed {\footnotesize{}16\%}, employed {\footnotesize{}3\%}{\footnotesize\par}
\end{itemize}
\item Education: 64\% Primary, 28\% Secondary. Daily wage 150-400 Ksh.
\item Water Source
\begin{itemize}
\item 32\% stream, 23\% public tap, 20\% private well, 16\% public well
\end{itemize}
\item Water treatment
\begin{itemize}
\item 66\% report having used chlorine at some point last month
\item but only 17\% always chlorinate (5\% always boil)
\end{itemize}
\item 2014 Census: 15\% of under-5's in Kenya had diarrhea in last two weeks,
26\% are stunted
\end{itemize}
\end{frame}

\begin{frame}{Specification}
\label{specification}

\selectlanguage{british}%
\begin{equation}
y_{i1}=\alpha+\beta_{1}T_{1i}+\beta_{2}T_{2i}+\delta y_{i0}+\varPhi\mathbf{X}_{i}+\gamma_{v}+\theta_{w}+\varepsilon_{i}\label{eq:2.1-1}
\end{equation}

\selectlanguage{english}%
\begin{itemize}
\item $\beta_{j}$ = treatment effects
\item \textrm{$\mathrm{y_{i0}}$} = baseline outcome measure
\item $\mathrm{\varPhi\mathbf{X}_{i}}$ = time invariant individual controls:
age, education, marital status, employment status
\item $\mathrm{\gamma_{v}}$= village of residence fixed effect
\item $\mathrm{\theta_{w}}$= indicator for above median wealth 
\item Standard errors clustered by intervention group 
\item Specification above is for comparison to active control group, and
restricted to compliers ($N=2175)$
\item FDR \emph{q}-value correction across groups of main outcomes (Anderson,
2008)
\end{itemize}
\end{frame}

\begin{frame}{Balance and Attrition}
\label{integrity}
\begin{itemize}
\item Balanced on demographic characteristics at baseline \medskip{}
\item Conditional on attending baseline, attrition of 8, 12, and 10 percent
in 10-week endline, 12-week chlorine test, and 33-months follow-up.
\begin{itemize}
\item Balanced across active treatment arms
\item Neg. predicted by age, but not in interaction with treatment\medskip{}
\end{itemize}
\item Non-participation in pure control group (24 percent) harder to interpret,
as most chose not to participate in first place \ensuremath{\neq}
attrition\medskip{}
\item Compliance: of recruited sample, 78 percent attended baseline \& first
intervention, 74 percent attended both sessions
\end{itemize}
\end{frame}
%
\begin{frame}{Balance and Attrition}
\label{integrity_table}

\includegraphics[width=0.94\paperwidth]{Figures/Table1}
\end{frame}
%
\begin{frame}{Treatment Effects: Health}
\label{table2_health}

\includegraphics[width=0.99\textwidth]{Figures/Table2_health_cropped}
\end{frame}
%
\begin{frame}[plain]{Heterogeneous Treatment Effects by Dispenser Status}
\label{dispenser}

\includegraphics[width=0.99\textwidth]{Figures/Table3_dispenser_corr}
\end{frame}
%
\begin{frame}{Treatment Effects: Labor Supply}
\label{table2_labor}

\includegraphics[width=0.99\textwidth]{Figures/Table2_labor_corr}
\end{frame}
%
\begin{frame}{Pre-Specified Psychological Mechanisms}
\label{table4_psych}

\includegraphics[width=0.99\textwidth]{Figures/Table4_psych_corr}
\end{frame}
%
\begin{frame}{Alternative Mechanisms}
\label{alternative}

\includegraphics[width=0.99\textwidth]{Figures/Table5_alternative_corr}
\end{frame}

\begin{frame}{\foreignlanguage{british}{Planning Skills: Measurement}}
\label{ToL}
\begin{itemize}
\item Planning skills measured with the incentivized \emph{Tower of London
task }(Shallice, 1982; Phillips et al. 2001)
\begin{itemize}
\item measures a participant\textquoteright s ability to plan ahead in sequential
strategies
\item Selected based on a separate validation study (\emph{SOBC1})
\end{itemize}
\end{itemize}
\begin{center}
\includegraphics[width=0.9\paperwidth]{Figures/ToL_Q4}
\par\end{center}

\end{frame}

\begin{frame}{\foreignlanguage{british}{Time Preferences over Effort: Measurement}}
\label{effort_task}

Based on Augenblick (2017):
\begin{itemize}
\item ``\emph{How many tasks do you want to do at time X, at piece rate
Y?}''
\begin{itemize}
\item where $X=\{\text{same evening, tomorrow, 7 days, 8 days}\}$\\
and $Y=\{2,\;6,\;10\}$ Kenyan shillings 
\end{itemize}
\item One question randomly selected to ``count''
\end{itemize}
\medskip{}

Effort task in Kenya: SMS Data entry task (30 digits $\approx$2min)
\begin{center}
{\footnotesize{}}%
\begin{tabular}{|c|c|}
\hline 
{\footnotesize{}Task 1} & {\footnotesize{}SMS1- 969 228 853 496 963 294 743 281 619 446}\tabularnewline
\hline 
{\footnotesize{}Task 2} & {\footnotesize{}SMS2- 151 575 320 519 150 525 175 694 371 897}\tabularnewline
\hline 
\end{tabular}{\footnotesize\par}
\par\end{center}

\medskip{}

Structural estimation:
\begin{itemize}
\item Variation in Y allows estimation of convex cost of effort $\gamma$,
variation in X estimates $\beta\delta-$discount function
\end{itemize}
\end{frame}
%
\begin{frame}{Time Preferences over Effort: Structural Estimation}
\label{effort_structure}
\begin{itemize}
\item Follows Augenblick (2017) and DellaVigna and Pope (2017): 
\begin{itemize}
\item Power cost of effort function $\gamma$, quasi-linear utility
\item Quasi-hyperbolic discounting ($\beta\delta$)
\item Non-monetary reward $s$ ($\approx$ intrinsic motivation)
\item We add weekday dummies $d_{w}$ for different opportunity cost of
time
\end{itemize}
\medskip{}

\item The optimal level of effort is then given by
\[
e\text{*}=argmax\;(s+D_{m}(14)\cdot\phi\cdot w)\cdot e-\beta^{I(t>0)}\cdot\delta^{t}\cdot(\frac{1}{\gamma}e^{\gamma}+d_{w}\cdot e)
\]
{\small{}\qquad{}where $w=\{2,\,6,\,10\}$ is the piece rate,}\\
{\small{}\qquad{}$D_{m}(14)$ is monetary discounting of the payment
in 14 days}\\
{\small{}\qquad{}$t$ is the time of effort provision}\\
{\small{}\qquad{}$\text{\ensuremath{\gamma>1}}$ captures convex
costs of effort,}\\
{\small{}\qquad{}$\phi$ is a slope parameter, and $d_{w}$ are weekday
indicators}\medskip{}
\item We estimate additive treatment effects of V, P, and AC on the parameters
$\beta$, $\delta$, $s$, and $\gamma$.
\end{itemize}
\end{frame}

\begin{frame}{\foreignlanguage{british}{Time Preferences: Raw Effort Responses}}
\label{raw_effort}

\begin{center}
\includegraphics[width=0.65\paperwidth]{Figures/effort_response}
\par\end{center}
\begin{itemize}
\item {\small{}Same effort across AC - P - V for 0 and 1 days}{\small\par}
\item {\small{}Significantly higher effort in P and V at 7 and 8 days}{\small\par}
\item {\small{}Pure control always supplies less effort (they haven't done
the task before)}{\small\par}
\end{itemize}
\end{frame}

\begin{frame}{Utility forecasting: Practice}
\label{forecasting_practice}

\begin{center}
\vspace{-0.2cm}
\includegraphics[width=0.45\paperwidth]{Figures/forecasting_practice_LR}
\par\end{center}

\vspace{-0.5cm}
{\small{}Agreement with ``When I have to make an decision, I try
to paint a clear picture of the consequences of that decision.\textquotedblright{}
Likely confounded by self-efficacy.}\medskip{}

{\small{}Possible interpretation: Effects on behavior are driven by
forecasting }\emph{\small{}ability}{\small{}, rather than just regular
practice of imagining consequences (thus no effects in P).}{\small\par}
\end{frame}

\begin{frame}{\foreignlanguage{british}{Gabaix and Laibson (2017): Simulating Future Utility}}

\begin{center}
\includegraphics[width=0.98\paperwidth]{Figures/Gabaix_Laibson}\nameslide{Gabaix_Laibson}
\par\end{center}

\end{frame}

\begin{frame}{Experimenter Demand}
\label{expdemand}

{\small{}LR survey included randomized experimenter demand treatments
(de Quidt et al 2018). Respondents randomly assigned to a group A
(B).}\smallskip{}

{\small{}Told ``}\emph{\small{}We hypothesize that people who participated
in this study and received the same treatment as you will give higher
(lower) responses to these questions than others.'}{\small{}' Then
asked how often they added chlorine to water in the last 7 days. }{\small\par}
\begin{center}
\vspace{-0.2cm}
\begin{minipage}[c]{0.7\textwidth}%
\begin{center}
\includegraphics[width=0.99\textwidth]{Figures/Table_demand_effects}
\par\end{center}%
\end{minipage}%
\begin{minipage}[c]{0.295\textwidth}%
{\small{}Responses used to obtain bounds $a^{+}(\zeta)$ and $a^{-}(\zeta)$
for the impact of experimenter demand effects on self-reports.}%
\end{minipage}
\par\end{center}

\end{frame}

\begin{frame}{Salience}
\label{salience}

\begin{itemize}
\item Our psych interventions may have differentially increased the salience
of water chlorination
\begin{itemize}
\item V and P scripts domain general, but chlorine used as example
\end{itemize}
\item We measure salience of three future-oriented behaviors (chlorination,
savings, and farm investment)
\item Salience test: 
\begin{itemize}
\item SR (LR): Enumerators read out 3 (1) lists of 9 words. Each list contained
one word relating to chlorine, savings, farm investment, plus six
filler words
\item Conceptually similar to audio word search task in Lichand and Mani
(2016).
\end{itemize}
\item Test for differential recall of future-oriented words, controlling
for \#total words remembered
\end{itemize}
\end{frame}

\begin{frame}{Salience}
\begin{itemize}
\item SR: Participants in V (P) were 6pp{*}{*}{*} (3pp{*}{*}) more likely
to remember the chlorine word in a given word list. \hyperlink{alternative}{\beamergotobutton{Table}}
\item LR: Effect in V increases to 10pp{*}{*}, disappears in P.
\item Salience of savings unaffected in SR or LR.\medskip{}
\end{itemize}
Three possibilities:
\begin{enumerate}
\item Salience as a driver of treatment effects
\item Reverse causality: More chlorination \textrightarrow{} more salience
\item Changes in salience unrelated to changes in behavior
\end{enumerate}
Evidence:
\begin{itemize}
\item References to chlorination in V and P were identical, but effects
persist only in V \textrightarrow{} 2.
\item Salience effects appear to increase over time \textrightarrow{} likely
2.
\item No correlation between salience of chlorination and chlorination \textrightarrow{}
3.
\item Savings changes but salience of savings does not \textrightarrow{}
3.
\end{itemize}
\end{frame}
\backupend
\end{document}
